# Supplementary material for: Metabolome and transcriptome analyses reveal chlorophyll and anthocyanin metabolism pathway associated with cucumber fruit skin color
Source: BMC Plant Biol. 2020 Aug 24;20:386. doi: 10.1186/s12870-020-02597-9 (PMC7444041; doi:10.1186/s12870-020-02597-9)
Supplement: Supplementary file 5 — Additional file 5: Table S1. Differentially metabolites in the skin of Lv and Bai fruit. [file 12870_2020_2597_MOESM5_ESM.xlsx]

## Sheet: Sheet1
Table S1. Differentially metabolites in the skin of Lv and Bai fruit.
Index	Compounds	Class	Lv-1	Lv-2	Lv-3	Bai-1	Bai-2	Bai-3	VIP	Fold_Change	LogFC
Cus450	N-sinapoyl hydroxycoumarin	Coumarins	97300	186000	139000	37100	47400	34200	1.0562	0.28108	-1.83095
Cus116	D(-)-Threose	Carbohydrates	33300	52200	29100	220000	116000	158000	1.14197	4.31065	2.1079
Cus288	Sinapoyl malate	Organic acids	139000	199000	126000	143000	158000	112000	0.172743	0.890086	-0.167983
Cus460	methylQuercetin O-hexoside	Flavonol	6490000	8590000	5640000	3920000	3960000	3300000	0.72204	0.539575	-0.890104
Cus403	Selgin 5-O-hexoside	Flavone	74800	87000	61300	19300	15800	24100	1.10715	0.265352	-1.91402
Cus486	Chrysoeriol 5-O-hexoside	Flavone	2200000	1650000	2050000	443000	380000	407000	1.21144	0.208475	-2.26206
Cus559	Tricin 5-O-acetylglucoside	Flavone	61800	97300	81800	55400	47600	93300	0.306421	0.814861	-0.295374
Cus739	14,15-Dehydrocrepenynic acid	Lipids_Fatty acids	797000	978000	1160000	908000	732000	874000	0.264671	0.856559	-0.223376
Cus397	N', N''-disinapoylspermidine	Phenolamides	24300	12800	14000	3950	3880	9	1.45389	0.153405	-2.70458
Cus442	Naringenin C-hexoside	Flavone C-glycosides	12600	16700	17100	9	8300	9	1.91519	0.179267	-2.47982
Cus521	Selgin O-malonylhexoside	Flavone	19100000	15200000	13700000	9200000	7960000	9260000	0.723068	0.550417	-0.861404
Cus557	Naringenin O-malonylhexoside	Flavanone	132000	202000	141000	9	9	9	3.03843	5.68421e-05	-14.1027
Cus564	Tricetin O-malonylhexoside	Flavone	2590000	1890000	3570000	22600	19300	19100	2.13973	0.00757764	-7.04404
Cus145	Hydroxyphenethylamine	Others	20700	27200	17500	17200	15500	21200	0.297693	0.824159	-0.279005
Cus466	Apigenin C-glucoside	Flavone C-glycosides	34900	53300	28100	13700	11600	13000	0.979135	0.329321	-1.60243
Cus487	Kaempferide	Flavonol	9680	28600	3340	9	9	9	2.55172	0.000648727	-10.5901
Cus740	LysoPC 16:2	Lipids_Glycerophospholipids	17500	27100	36900	42600	58400	63000	0.756539	2.01227	1.00882
Cus326	Peonidin O-hexoside	Anthocyanins	19300	10900	12500	9	9	9	2.6335	0.000632319	-10.6271
Cus189	Nicotinic acid-hexoside	Nicotinic acid derivatives	9520	5380	11500	16200	19500	12700	0.685322	1.83333	0.874469
Cus297	Feruloylcholine	Cholines	10800	10900	11800	11000	9290	9530	0.280884	0.890149	-0.167881
Cus209	Xanthurenic acid	Organic acids	102000	60000	57900	14400	16200	17700	1.16598	0.219645	-2.18675
Cus3	Histidinol	Others	33700000	39400000	41900000	43900000	45400000	42800000	0.313258	1.1487	0.199997
Cus69	Nicotinate ribonucleoside	Nicotinic acid derivatives	1860000	1150000	2020000	2340000	2460000	2450000	0.527385	1.44135	0.527423
Cus759	9-Hydroxy-(10E,12Z,15Z)-octadecatrienoic acid	Lipids_Fatty acids	107000	110000	129000	92000	87400	74200	0.507104	0.732948	-0.448217
Cus70	sn-Glycero-3-phosphocholine	Cholines	1710000	988000	1980000	132000	108000	92600	1.56	0.0710988	-3.81403
Cus809	Methylglutaric acid	Organic acids	62100	55600	72600	60600	71800	59500	0.0234904	1.00841	0.0120791
Cus505	O-methylChrysoeriol 8-C-hexoside	Flavone C-glycosides	6280	5700	6320	8840	8900	5130	0.290351	1.24973	0.321613
Cus864	Ribulose-5-phosphate	Carbohydrates	181000	150000	202000	242000	226000	238000	0.481429	1.32458	0.405533
Cus1073	Caffeic acid O-glucoside	Hydroxycinnamoyl derivatives	745000	794000	603000	1100000	1180000	868000	0.551619	1.46965	0.555477
Cus526	Spinacetin	Flavone	5150	4440	5990	11500	8380	9420	0.744224	1.88062	0.911205
Cus339	6-Hydroxymethylherniarin	Hydroxycinnamoyl derivatives	270000	260000	264000	218000	234000	208000	0.40512	0.831234	-0.266673
Cus527	Isorhamnetin O-hexoside	Flavonol	8030000	9540000	6220000	4350000	4320000	3630000	0.751217	0.517024	-0.951697
Cus394	C-hexosyl-chrysoeriol O-hexoside	Flavone C-glycosides	20100	18000	30100	4670	11100	4740	1.03128	0.300733	-1.73344
Cus537	Tricin 4'-O-(syringyl glyceryl)ether	Flavonolignan	25800	29900	25500	16600	17200	20500	0.594852	0.668719	-0.580528
Cus148	Glu-Glu	Amino acid derivatives	2190000	1950000	1690000	1090000	1010000	811000	0.790788	0.499314	-1.00198
Cus154	Hordenine	Alkaloids	8870	9780	15800	7640	10500	10400	0.241587	0.828447	-0.271519
Cus212	Benzamide	Others	36800	123000	159000	47300	59200	51100	0.509453	0.494354	-1.01638
Cus371	Feruloyl syringic acid	Hydroxycinnamoyl derivatives	206000	238000	259000	433000	388000	437000	0.731659	1.78947	0.839535
Cus398	3-Hydroxykynurenine	Amino acid derivatives	45100	50900	67800	35000	36600	25300	0.645597	0.591575	-0.757367
Cus560	delta-Tridecalactone	Lipids_Fatty acids	8030	6110	5090	10500	12200	11400	0.709716	1.77327	0.826413
Cus650	Caffeic aldehyde	Hydroxycinnamoyl derivatives	68500	69200	77000	19500	16300	21700	1.11372	0.267816	-1.90069
Cus676	MAG (18:4) isomer1	Lipids_Glycerolipids	46300	36900	33300	14200	6980	16400	1.00644	0.322575	-1.63229
Cus710	DGMG (18:2) isomer2	Lipids_Glycerolipids	266000	274000	278000	41900	48200	38000	1.32452	0.156601	-2.67483
Cus711	MAG (18:3) isomer5	Lipids_Glycerolipids	14100000	12300000	11600000	1830000	2550000	1760000	1.3108	0.161579	-2.62969
Cus723	DGMG (18:2) isomer1	Lipids_Glycerolipids	1290000	877000	846000	30700	49200	22700	1.78668	0.0340524	-4.8761
Cus728	DGMG (18:2) isomer3	Lipids_Glycerolipids	411000	317000	369000	8240	8750	5220	1.92199	0.0202461	-5.62621
Cus734	MAG (18:2) isomer1	Lipids_Glycerolipids	154000	101000	105000	31200	35600	29600	1.09657	0.267778	-1.90089
Cus737	LysoPC 16:1	Lipids_Glycerophospholipids	93100	115000	128000	17300	19800	18900	1.29575	0.166617	-2.58539
Cus760	PC 16:1/14:1	Lipids_Glycerophospholipids	23100	39200	43800	75300	78600	106000	0.884555	2.44958	1.29253
Cus96	N2-methylguanosine	Nucleotide and its derivates	70800	62700	102000	85900	83600	79300	0.134319	1.05648	0.0792594
Cus97	Xanthine	Nucleotide and its derivates	13800	13600	9620	22700	13400	20700	0.532876	1.53431	0.617586
Cus170	Kinetin 9-riboside	Phytohormones	260000	356000	256000	271000	265000	313000	0.0349723	0.973624	-0.0385636
Cus337	p-Aminobenzoate	Benzoic acid derivatives	28500	34200	25600	38800	26500	28400	0.0943049	1.06116	0.0856356
Cus699	MAG (18:4) isomer2	Lipids_Glycerolipids	7530	7600	6760	11800	17300	11800	0.727179	1.86843	0.901829
Cus714	Cholesterol	Others	74700	136000	98400	155000	145000	133000	0.496873	1.40084	0.486293
Cus750	MAG (18:1) isomer2	Lipids_Glycerolipids	556000	452000	441000	21600	28300	15400	1.71335	0.0450656	-4.47183
Cus406	2-Aminoethylphosphonate	Others	23600	34200	31400	41700	27600	57700	0.410428	1.42377	0.509713
Cus185	Aminopurine	Others	38700	39900	56100	72000	120000	86900	0.775658	2.07053	1.05
Cus447	O-Feruloyl 4-hydroxylcoumarin	Coumarins	392000	606000	553000	2380000	1680000	1400000	1.06079	3.52031	1.8157
Cus334	Hydroxy-methoxycinnamate	Hydroxycinnamoyl derivatives	2800000	3980000	2370000	8280000	8680000	9930000	0.998782	2.9388	1.55523
Cus428	5-Methoxy-N,N-dimethyltryptamine	Tryptamine derivatives	339000	278000	363000	502000	985000	382000	0.613032	1.90714	0.931413
Cus74	2-Aminoadipic acid (L-Homoglutamic acid)	Amino acids	9420000	7480000	9240000	10700000	8520000	8700000	0.137415	1.06809	0.0950398
Cus75	Aspartic acid di-O-glucoside	Amino acid derivatives	211000	161000	243000	3900	4420	7290	1.86392	0.0253821	-5.30004
Cus192	Coumarin O-rutinoside	Hydroxycinnamoyl derivatives	68500	72700	106000	8890	8160	12900	1.40194	0.121157	-3.04505
Cus59	Choline	Cholines	28700000	27000000	26700000	32900000	33400000	31800000	0.39768	1.19053	0.251609
Cus240	N',N"",N""'-p-coumaroyl-cinnamoyl-caffeoyl spermidine	Phenolamides	822000	544000	590000	391000	358000	346000	0.696236	0.559816	-0.836976
Cus11	Agmatine	Phenolamides	219000	329000	242000	142000	139000	159000	0.702122	0.556962	-0.844349
Cus90	Adenosine 3'-monophosphate	Nucleotide and its derivates	377000	297000	492000	540000	654000	567000	0.573552	1.51029	0.594827
Cus98	Nicotinic acid adenine dinucleotide	Nucleotide and its derivates	2570000	2410000	2480000	2380000	2850000	3290000	0.253559	1.14209	0.191678
Cus99	Inosine 5'-monophosphate	Nucleotide and its derivates	39300	25800	47600	66300	72800	65000	0.71306	1.811	0.856789
Cus356	Rosinidin O-hexoside	Anthocyanins	43200	47100	53200	9100	13700	16200	1.1009	0.271777	-1.8795
Cus463	Peonidin	Anthocyanins	17000	15900	44700	9	9	9	2.71991	0.000347938	-11.4889
Cus456	Syringetin 5-O-hexoside	Flavone	170000	279000	97900	327000	317000	275000	0.633969	1.68038	0.748788
Cus558	Luteolin O-sinapoylhexoside	Flavone	12800	15200	10800	9	9	9	2.62103	0.000695876	-10.4889
Cus582	Chrysoeriol O-sinapoylhexoside	Flavone	130000	119000	175000	9	9	9	3.02147	6.36792e-05	-13.9388
Cus439	Chrysoeriol O-hexosyl-O-rutinoside	Flavone	1870000	1270000	2090000	19300	8060	8790	2.17442	0.00691205	-7.17667
Cus464	Isorhamnetin 5-O-hexoside	Flavonol	6920000	9580000	5350000	4600000	4420000	3960000	0.618144	0.59405	-0.751343
Cus482	Chrysoeriol 7-O-rutinoside	Flavone	195000	122000	117000	263000	37400	35700	0.543666	0.774424	-0.368805
Cus483	Chrysoeriol O-hexosyl-O-pentoside	Flavone	12800	10300	11700	5320	4470	9	1.27049	0.28158	-1.82838
Cus493	Syringetin 7-O-hexoside	Flavone	144000	202000	116000	282000	253000	236000	0.654759	1.66883	0.738838
Cus549	Chrysoeriol O-malonylhexoside	Flavone	1410000	1040000	1000000	136000	102000	130000	1.44823	0.106667	-3.22882
Cus257	Apigenin 6-C-hexosyl-8-C-hexosyl-O-hexoside	Flavone C-glycosides	420000	447000	636000	84600	78500	91000	1.28392	0.169062	-2.56438
Cus263	Hesperetin C-hexosyl-O-hexosyl-O-hexoside	Flavone C-glycosides	88100	44600	103000	9	9	9	2.91863	0.000114552	-13.0917
Cus278	8-C-hexosyl-hesperetin O-hexoside	Flavone C-glycosides	393000	262000	327000	73200	59700	60800	1.22753	0.197251	-2.3419
Cus291	Chrysoeriol 6-C-hexoside 8-C-hexoside-O-hexoside	Flavone C-glycosides	9460000	7120000	14300000	258000	180000	109000	1.94624	0.0177137	-5.81899
Cus308	6-C-hexosyl chrysoeriol O-hexoside	Flavone C-glycosides	1580000	988000	1520000	21700	11300	13800	2.05463	0.0114481	-6.44874
Cus341	C-hexosyl-apigenin O-feruloylhexoside-O-hexoside	Flavone C-glycosides	152000	96600	159000	9	9	9	3.01332	6.62414e-05	-13.8819
Cus370	6-C-hexosyl-hesperetin O-hexoside	Flavone C-glycosides	59500	90600	52400	45000	39300	35500	0.621227	0.591605	-0.757294
Cus379	8-C-hexosyl-luteolin O-pentoside	Flavone C-glycosides	10200	15600	12800	11800	7150	8390	0.474617	0.70829	-0.497588
Cus404	di-C,C-hexosyl-apigenin	Flavone C-glycosides	10900	8650	15600	9	9	9	2.5985	0.000768137	-10.3463
Cus419	8-C-hexosyl-luteolin O-hexoside	Flavone C-glycosides	29400	26000	17200	35700	38500	33800	0.558992	1.4876	0.57299
Cus429	6-C-hexosyl-apigenin O-sinapoylhexoside	Flavone C-glycosides	77800	87300	124000	2380	9	9	2.5003	0.00829471	-6.91359
Cus468	6-C-hexosyl-apigenin O-feruloylhexoside	Flavone C-glycosides	3070000	1960000	3420000	28700	16300	14300	2.16448	0.00701775	-7.15478
Cus495	8-C-hexosyl-chrysoeriol O-feruloylhexoside	Flavone C-glycosides	25500	39500	39300	9	9	9	2.79179	0.000258869	-11.9155
Cus503	C-hexosyl-chrysoeriol O-sinapoylhexoside	Flavone C-glycosides	50700	35800	110000	9	9	9	2.87853	0.000137405	-12.8293
Cus509	8-C-hexosyl-apigenin O-feruloylhexoside	Flavone C-glycosides	47900	64900	57800	17300	14000	15700	1.09533	0.275498	-1.85988
Cus511	C-hexosyl-apigenin O-p-coumaroylhexoside	Flavone C-glycosides	14300	15000	15200	5230	9	2800	1.42835	0.180652	-2.46872
Cus546	Eriodictyol O-malonylhexoside	Flavanone	36200	30200	19700	10100	5930	6180	1.09685	0.257956	-1.9548
Cus367	8-C-hexosyl chrysoeriol O-hexoside	Flavone C-glycosides	1760000	1110000	1840000	13200	11800	13400	2.12591	0.00815287	-6.93848
Cus448	Chrysoeriol 8-C-hexoside	Flavone C-glycosides	1640000	1350000	1830000	22400	12900	20200	2.05625	0.0115145	-6.4404
Cus457	6-C-hexosyl-chrysoeriol O-feruloylhexoside	Flavone C-glycosides	497000	573000	669000	15400	14500	9	2.1229	0.017199	-5.86153
Cus307	Quercetin 5-O-malonylhexosyl-hexoside	Flavonol	198000	212000	107000	56700	47000	67600	0.961737	0.331335	-1.59364
Cus386	Quercetin 7-O-malonylhexosyl-hexoside	Flavonol	189000	153000	122000	34400	16300	24100	1.30181	0.161207	-2.63301
Cus443	Quercetin 7-O-rutinoside	Flavonol	50600	46700	34700	18000	24400	12600	0.872871	0.416667	-1.26303
Cus340	Tricin 5-O-hexosyl-O-hexoside	Flavone	434000	368000	259000	225000	173000	240000	0.614878	0.60132	-0.733796
Cus374	Tricin 7-O-hexosyl-O-hexoside	Flavone	772000	661000	548000	345000	308000	425000	0.724178	0.54417	-0.877872
Cus500	Tricin 5-O-β-guaiacylglycerol	Flavonolignan	3500	6410	4610	9	6400	9	1.61811	0.442011	-1.17785
Cus538	Tricin 4'-O-(syringyl alcohol) ether 5-O-hexoside	Flavonolignan	11700	11000	8070	15800	18200	19200	0.691728	1.72896	0.789902
Cus548	Tricin O-malonylhexoside	Flavone	11100000	9670000	6850000	6390000	4990000	6680000	0.549253	0.653874	-0.612915
Cus598	Tricin 7-O-feruloylhexoside	Flavone	99400	74800	53300	8510	9020	7610	1.42373	0.110505	-3.17781
Cus515	Tricin 7-O-hexoside	Flavone	8530000	8640000	6130000	4060000	3770000	3690000	0.788629	0.494421	-1.01619
Cus578	Tricin O-sinapoylhexoside	Flavone	275000	322000	158000	29400	47900	37500	1.30246	0.152053	-2.71735
Cus430	5-O-p-Coumaroyl shikimic acid	Quinate and its derivatives	17100	12500	13300	18100	20300	19100	0.486391	1.34033	0.422584
Cus262	4-Methyl-5-thiazoleethanol	Others	15500	28400	16600	55700	49900	72800	0.986178	2.94876	1.56011
Cus690	Azoxystrobin acid	Others	41500	97700	79400	151000	141000	67800	0.517926	1.64593	0.718902
Cus431	N-hexosyl-p-coumaroyl serotonin	Tryptamine derivatives	12900	12300	8080	8490	4380	7680	0.576374	0.617488	-0.695517
Cus271	N-Feruloyl tryptamine	Tryptamine derivatives	6210	10700	6040	12200	12100	12800	0.629205	1.61656	0.692925
Cus100	Piperidine	Alkaloids	8690000	10600000	12600000	5980000	6900000	5630000	0.679287	0.580433	-0.784799
Cus8	Glucosamine	Carbohydrates	108000	119000	181000	216000	292000	215000	0.684248	1.77206	0.825426
Cus102	Pyridoxine O-glucoside	Vitamins	2970000	2960000	3240000	1010000	1130000	1180000	0.978445	0.36205	-1.46574
Cus163	Niacinamide	Vitamins	418000	639000	605000	1120000	910000	1390000	0.78265	2.05776	1.04108
Cus167	4-Pyridoxic acid O-hexoside	Vitamins	10100	13800	8580	20700	12500	13800	0.477221	1.44704	0.533109
Cus213	D-Pantothenic acid	Vitamins	23600000	22000000	20400000	24400000	23400000	27700000	0.300178	1.14394	0.194011
Cus235	Methoxyindoleacetic acid	Indole derivatives	2040000	3620000	4090000	363000	436000	260000	1.42314	0.108615	-3.2027
Cus236	3-Indoleacetonitrile	Indole derivatives	27300	36300	33500	6340	8490	4950	1.21932	0.203708	-2.29543
Cus92	Phosphoric acid	Organic acids	2540000	2500000	3210000	3720000	3130000	5760000	0.515265	1.52848	0.612102
Cus722	LysoPC 16:1 (2n isomer)	Lipids_Glycerophospholipids	14500000	14900000	15000000	3730000	5620000	4490000	1.0463	0.311712	-1.68172
Cus735	LysoPC 18:2	Lipids_Glycerophospholipids	16700000	14500000	13600000	9730000	12400000	12600000	0.436261	0.775223	-0.367316
Cus745	LysoPC 18:3	Lipids_Glycerophospholipids	1570000	1380000	1590000	1600000	1340000	1480000	0.0712232	0.973568	-0.0386459
Cus746	LysoPC 16:0	Lipids_Glycerophospholipids	11300000	9710000	10900000	10300000	8920000	9780000	0.234199	0.908806	-0.137956
Cus747	LysoPE 18:1 (2n isomer)	Lipids_Glycerophospholipids	17900000	15200000	15800000	5090000	7680000	5480000	0.955625	0.373211	-1.42194
Cus749	LysoPC 18:1 (2n isomer)	Lipids_Glycerophospholipids	45300000	44400000	43800000	38500000	42900000	42000000	0.23877	0.924345	-0.113497
Cus704	LysoPC 16:2 (2n isomer)	Lipids_Glycerophospholipids	2570000	2920000	3120000	701000	1170000	1010000	1.00619	0.334611	-1.57944
Cus715	LysoPE 14:0	Lipids_Glycerophospholipids	6580	7250	6560	12400	11900	13200	0.755522	1.83914	0.879029
Cus717	LysoPC 18:3 (2n isomer)	Lipids_Glycerophospholipids	70400000	67800000	67100000	59700000	64100000	68800000	0.19276	0.938139	-0.0921259
Cus719	LysoPC 14:0	Lipids_Glycerophospholipids	31900	24800	27600	34500	27000	29900	0.16877	1.08422	0.116662
Cus725	LysoPC 18:2 (2n isomer)	Lipids_Glycerophospholipids	43800000	42900000	42900000	36200000	40900000	41500000	0.248086	0.915123	-0.127962
Cus731	LysoPE 18:2 (2n isomer)	Lipids_Glycerophospholipids	6480000	5170000	4810000	3570000	4760000	4270000	0.430018	0.765492	-0.385541
Cus757	LysoPC 18:1	Lipids_Glycerophospholipids	1400000	926000	852000	680000	805000	827000	0.433691	0.727502	-0.458978
Cus765	LysoPE 18:0	Lipids_Glycerophospholipids	11400	10900	16700	16800	15900	12900	0.275014	1.16923	0.22556
Cus679	4-oxo-9Z,11Z,13E,15E-octadecatetraenoic acid	Lipids_Fatty acids	190000	181000	193000	21000	24700	29900	1.37905	0.134043	-2.89924
Cus751	Punicic acid	Lipids_Fatty acids	1930000	1870000	2080000	1810000	1360000	1670000	0.375298	0.823129	-0.280809
Cus771	MAG (18:2)	Lipids_Glycerolipids	3520000	3320000	2540000	3230000	3120000	2830000	0.0276888	0.978678	-0.0310938
Cus217	trans-zeatin N-glucoside	Phytohormones	525000	637000	722000	407000	350000	408000	0.640776	0.618365	-0.693469
Cus231	trans-zeatin 9-O-glucoside	Phytohormones	18700	25300	14800	29300	27100	46700	0.636439	1.7534	0.810156
Cus253	N-Feruloyl putrescine	Phenolamides	47700	39300	50900	30000	21300	21300	0.751808	0.526468	-0.925581
Cus76	Thiamine	Vitamins	281000	141000	171000	132000	141000	90800	0.547175	0.613491	-0.704887
Cus77	Lysine butyrate	Amino acid derivatives	103000	125000	279000	11600	25100	13300	1.42897	0.0986193	-3.34199
Cus83	iP7G	Nucleotide and its derivates	247000	179000	406000	90000	145000	73900	0.88197	0.371274	-1.42944
Cus103	Adenosine 5'-monophosphate	Nucleotide and its derivates	886000	602000	1090000	1410000	1620000	1480000	0.688679	1.74942	0.806875
Cus118	Guanosine 5'-monophosphate	Nucleotide and its derivates	18600	18500	37200	71600	63400	45300	0.870064	2.42665	1.27897
Cus241	Indole	Indole derivatives	171000	326000	317000	50700	64200	37500	1.22359	0.187224	-2.41717
Cus534	Tricin 4'-O-(β-guaiacylglyceryl) ether 7-O-hexoside	Flavonolignan	2160	2910	3300	4870	5690	4370	0.705413	1.78375	0.834915
Cus551	8-Methyl-2-oxo-4-phenyl-2H-chromen-7-yl 4-(hexyloxy)benzoate	Benzoic acid derivatives	129000	95300	125000	27000	23200	22800	1.20891	0.208989	-2.2585
Cus653	N-Lauryldiethanolamine	Others	39900	60000	54600	64600	62300	46400	0.196953	1.12168	0.165665
Cus705	Phytocassane D	Terpenoids	120000	128000	159000	25500	26200	34400	1.20532	0.211548	-2.24094
Cus720	MAG (18:4) isomer3	Lipids_Glycerolipids	124000	107000	121000	196000	152000	165000	0.565363	1.45739	0.543383
Cus724	Octadecadien-6-ynoic acid	Lipids_Fatty acids	1250000	1750000	1860000	1480000	968000	1180000	0.422265	0.746502	-0.421782
Cus732	4-Hydroxy-3,5-diisopropylbenzaldehyde	Benzoic acid derivatives	19400	21600	20600	7050	5440	9	1.39839	0.202906	-2.30112
Cus738	MAG (18:3) isomer3	Lipids_Glycerolipids	17800000	13900000	13400000	2480000	2950000	2510000	1.27568	0.176053	-2.50592
Cus758	MGMG (18:2) isomer1	Lipids_Glycerolipids	1700000	1300000	785000	34400	40000	31900	1.81927	0.0280845	-5.15408
Cus762	Octadeca-11E,13E,15Z-trienoic acid	Lipids_Fatty acids	9460000	11600000	9370000	12300000	10700000	18200000	0.41009	1.35393	0.43715
Cus763	Phthalic anhydride	Others	143000	174000	142000	213000	179000	335000	0.545422	1.58388	0.663461
Cus766	MAG (18:3) isomer4	Lipids_Glycerolipids	331000	294000	272000	274000	321000	281000	0.0569568	0.976589	-0.0341771
Cus46	O-Phosphocholine	Cholines	1080000	1030000	995000	514000	518000	577000	0.785801	0.518196	-0.948429
Cus230	10-Formyl-THF	Others	16300000	13700000	14000000	4060000	5120000	4620000	1.04255	0.313636	-1.67284
Cus669	Cocamidopropyl betaine	Others	155000	153000	152000	391000	252000	285000	0.777905	2.01739	1.01249
Cus682	4-Hydroxysphinganine	Lipids_Fatty acids	94000	85800	101000	170000	224000	177000	0.801328	2.03348	1.02395
Cus684	LysoPC 19:0	Lipids_Glycerophospholipids	16300	14300	11100	11400	15900	12400	0.0826366	0.952038	-0.0709084
Cus712	DGMG (18:1)	Lipids_Glycerolipids	1140000	742000	852000	119000	199000	130000	1.29617	0.163862	-2.60944
Cus718	LysoPC 15:1	Lipids_Glycerophospholipids	44000	45400	52000	4340	5770	4970	1.45422	0.106648	-3.22907
Cus727	LysoPC 15:0	Lipids_Glycerophospholipids	86100	91800	105000	49200	39000	36800	0.867532	0.441852	-1.17836
Cus730	MAG (18:3) isomer2	Lipids_Glycerolipids	2580000	2240000	2140000	414000	516000	391000	1.25108	0.189799	-2.39746
Cus743	MAG (18:1) isomer1	Lipids_Glycerolipids	297000	185000	197000	22800	32000	14400	1.45924	0.101915	-3.29457
Cus753	MGMG (18:2) isomer2	Lipids_Glycerolipids	366000	273000	255000	8690	9920	7310	1.82644	0.0289933	-5.10814
Cus755	LysoPC 18:0 (2n isomer)	Lipids_Glycerophospholipids	124000	98500	69400	55700	57400	71600	0.560269	0.632751	-0.66029
Cus761	LysoPC 17:0	Lipids_Glycerophospholipids	37900	38200	38900	41400	35300	35800	0.0732718	0.978261	-0.0317089
Cus768	MAG (18:3) isomer1	Lipids_Glycerolipids	18500000	18500000	18400000	18000000	19800000	17700000	0.00205492	1.00181	0.0026018
Cus788	4-Hydroxy-3-methoxymandelate	Organic acids	42600	40300	49100	32400	31900	48500	0.287046	0.854545	-0.226771
Cus858	2-Deoxyribose 1-phosphate	Carbohydrates	1020000	777000	1270000	1210000	1300000	2140000	0.501403	1.51614	0.600403
Cus1024	N-Acetylmethionine	Amino acid derivatives	72100	86400	112000	58900	46900	70500	0.558373	0.651756	-0.617596
Cus1205	7-hydroxycoumarin-beta-rhamnoside	Coumarins	7440	7330	6260	4300	7800	7970	0.121606	0.954351	-0.0674082
Cus1279	3,4-Dimethoxycinnamic acid	Hydroxycinnamoyl derivatives	8530	5940	6430	21500	15900	13600	0.883855	2.44019	1.28699
Cus1321	8,15-DiHETE	Lipids_Fatty acids	1430000	1650000	1350000	103000	79000	83800	1.63062	0.06	-4.05889
Cus1350	Lauric acid (C12:0)	Lipids_Fatty acids	57000	88200	26800	118000	86400	156000	0.753122	2.09535	1.06719
Cus1355	Myristoleic acid (C14:1)	Lipids_Fatty acids	3160	2060	1760	6580	3720	5940	0.832088	2.32665	1.21825
Cus810	D(+)-Melezitose O-rhamnoside	Carbohydrates	85100	50600	79300	37200	43400	23500	0.758614	0.484186	-1.04637
Cus825	Anthranilate O-hexosyl-O-hexoside	Benzoic acid derivatives	503000	399000	447000	30100	23000	28200	1.62882	0.0602669	-4.05249
Cus847	Argininosuccinate	Organic acids	166000	145000	165000	87000	55700	59800	0.885116	0.42542	-1.23304
Cus963	Cyclic AMP	Nucleotide and its derivates	5470	2610	3200	14100	15200	12800	1.10756	3.73227	1.90005
Cus1347	9,10-EODE	Lipids_Fatty acids	3210000	3130000	3600000	2770000	2110000	2600000	0.479757	0.752515	-0.410208
Cus1356	13-HOTrE	Lipids_Fatty acids	14600	11300	11700	10900	3510	7720	0.630538	0.588564	-0.764729
Cus1342	9-HOTrE	Lipids_Fatty acids	3740000	4410000	4930000	2390000	1670000	2050000	0.82783	0.467125	-1.09812
Cus1349	9-KODE	Lipids_Fatty acids	211000	209000	256000	209000	160000	192000	0.346612	0.829882	-0.269022
Cus1339	13-HpOTrE(r)	Lipids_Fatty acids	7310	5620	4350	6940	5540	5690	0.113057	1.0515	0.0724552
Cus1333	9-HpOTrE	Lipids_Fatty acids	2260000	3150000	3210000	924000	721000	711000	1.09289	0.273318	-1.87135
Cus1336	13-HOTrE(r)	Lipids_Fatty acids	54400	237000	162000	203000	203000	68600	0.0915855	1.04676	0.0659277
Cus1272	4-Methoxycinnamic acid	Hydroxycinnamoyl derivatives	8540	6660	8120	4450	7400	4780	0.492409	0.713122	-0.48778
Cus1352	12,13-EODE	Lipids_Fatty acids	90900	87100	106000	100000	71400	90100	0.17288	0.920775	-0.11908
Cus1338	13-HPODE	Lipids_Fatty acids	341000	399000	534000	368000	343000	297000	0.355026	0.791209	-0.33787
Cus861	Citramalate	Organic acids	6040000	4600000	6100000	3920000	4380000	4240000	0.467737	0.749104	-0.416762
Cus1033	Protocatechuic acid O-glucoside	Catechin derivatives	739000	889000	1550000	175000	216000	128000	1.27117	0.16331	-2.61431
Cus1177	Syringaldehyde	Hydroxycinnamoyl derivatives	30200	23300	23800	6790	5590	4680	1.18811	0.220699	-2.17985
Cus1283	Tricin	Flavone	129000	104000	69400	92000	85900	76100	0.221921	0.839947	-0.25163
Cus831	L-Glutamine O-hexside	Amino acid derivatives	367000	723000	1350000	471000	684000	416000	0.341571	0.643852	-0.635198
Cus836	L-Glutamic acid O-glucoside	Amino acid derivatives	90600	82900	191000	77200	101000	108000	0.224326	0.785185	-0.348895
Cus975	2,5-dihydroxy benzoic acid O-hexside	Benzoic acid derivatives	15200000	19200000	37300000	1730000	1970000	1690000	1.52529	0.0751743	-3.73362
Cus1154	3-(2-Naphthyl)-D-alanine	Amino acid derivatives	34000	30700	29600	65900	27100	61600	0.487033	1.63945	0.713211
Cus873	Uridine 5'-diphospho-D-glucose	Nucleotide and its derivates	21900000	20200000	21600000	26100000	23600000	24100000	0.3499	1.15856	0.212327
Cus989	Gallic acid O-Hexoside	Benzoic acid derivatives	909000	1230000	2610000	325000	412000	242000	1.13474	0.206149	-2.27824
Cus995	Caftaric acid	Hydroxycinnamoyl derivatives	8790	17200	15800	14300	10900	9980	0.19769	0.841828	-0.248402
Cus1240	Disinapoyl hexoside	Hydroxycinnamoyl derivatives	25800	24300	14800	2220	3880	4450	1.28769	0.162558	-2.62098
Cus1065	4-O-Caffeoyl quinic acid (criptochlorogenic acid)	Quinate and its derivatives	69200	42500	42700	7280	5380	6240	1.39247	0.122409	-3.03021
Cus1079	1-O-beta-D-Glucopyranosyl sinapate	Hydroxycinnamoyl derivatives	30800	23500	18900	21600	24800	14500	0.26815	0.831967	-0.265401
Cus1017	Cyanidin O-syringic acid	Anthocyanins	53200	66800	111000	33200	64200	38600	0.572932	0.588745	-0.764286
Cus1055	Cyanidin O-acetylhexoside	Anthocyanins	8460	7110	2200	1040	1240	628	1.18602	0.163647	-2.61134
Cus1172	Hesperetin O-malonylhexoside	Flavanone	4900	6080	5160	3260	5080	4640	0.365542	0.804213	-0.31435
Cus1264	Acetyl-eriodictyol O-hexoside	Flavone	18800	24500	17000	9470	9050	13100	0.741415	0.524378	-0.931321
Cus1064	Acacetin O-acetyl hexoside	Flavone	805000	689000	654000	64300	77000	59800	1.4953	0.093622	-3.41701
Cus1153	Chrysoeriol O-hexosyl-O-hexosyl-O-Glucuronic acid	Flavone	41500	41300	47100	9	9	1660	2.38064	0.0129176	-6.27451
Cus1164	Chrysoeriol O-acetylhexoside	Flavone	1320000	1040000	748000	420000	459000	436000	0.856216	0.423102	-1.24092
Cus1188	Apigenin 7-O-glucoside (Cosmosiin)	Flavone	28800	76200	27400	19800	15800	13200	0.814075	0.36858	-1.43995
Cus1203	Chrysoeriol 7-O-hexoside	Flavone	643000	468000	591000	135000	109000	119000	1.20089	0.213278	-2.22919
Cus1204	Isorhamnetin O-acetyl-hexoside	Flavonol	20700000	15000000	13000000	7530000	6740000	7550000	0.835482	0.448049	-1.15827
Cus1088	Eriodictyol C-hexoside	Flavone C-glycosides	9	9	9	14900	13400	5960	2.58281	1268.89	10.3094
Cus1097	Luteolin C-hexoside	Flavone C-glycosides	10800	10400	9710	7870	6730	6130	0.596422	0.670657	-0.576354
Cus1161	Quercetin O-acetylhexoside	Flavonol	6610000	7110000	5750000	2550000	1920000	2450000	0.980731	0.355419	-1.49241
Cus1129	Tricin O-sinapic acid	Flavone	39900	42600	38400	5320	9	9	2.2173	0.0441522	-4.50137
Cus1130	Tricin O-saccharic acid	Flavone	554000	455000	606000	191000	243000	159000	0.95758	0.367183	-1.44543
Cus1168	Tricin 5-O-hexoside	Flavone	180000	207000	132000	91500	77900	63100	0.832659	0.447977	-1.1585
Cus1174	Tricin 5-O-rutinoside	Flavone	23200	28900	16000	10200	5690	7590	0.95764	0.344787	-1.53622
Cus1181	Tricin di-O-hexoside	Flavone	16000	9870	11800	9370	7210	8390	0.540314	0.662862	-0.59322
Cus1194	Tricin O-glucuronic acid	Flavone	16800	14800	5810	41400	53100	41100	1.08031	3.6247	1.85786
Cus1236	Tricin 4'-O-(syringyl alcohol) ether 7-O-hexoside	Flavonolignan	22500	19900	14000	5860	2510	3590	1.19119	0.212057	-2.23748
Cus998	5-O-p-coumaroyl quinic acid O-hexoside	Quinate and its derivatives	26800	20900	27400	2250	2690	2180	1.48922	0.0948069	-3.39886
Cus1022	3-O-p-coumaroyl quinic acid O-hexoside	Quinate and its derivatives	26600	19100	32600	9	9	9	2.74191	0.000344828	-11.5018
Cus1038	5-O-p-coumaroyl shikimic acid O-hexoside	Quinate and its derivatives	39100	29700	39900	4990	8480	3680	1.31623	0.157774	-2.66407
Cus1077	3-O-p-coumaroyl shikimic acid O-hexoside	Quinate and its derivatives	90500	99800	125000	25200	30000	20500	1.15147	0.240089	-2.05836
Cus1169	3-O-p-Coumaroyl shikimic acid	Quinate and its derivatives	9410	9940	9240	6000	8600	7630	0.437617	0.777545	-0.363003
Cus867	N-Acetylglucosamine 1-phosphate	Others	315000	201000	325000	125000	147000	157000	0.74209	0.510107	-0.971128
Cus869	Glucarate O-Phosphoric acid	Carbohydrates	455000	280000	399000	178000	259000	216000	0.654343	0.575838	-0.796266
Cus848	Trehalose 6-phosphate	Carbohydrates	90700	74500	86800	92900	94600	69600	0.0283297	1.02024	0.0289059
Cus957	Diethyl phosphate	Organic acids	1220000	1700000	1510000	4570000	3840000	4610000	1.00198	2.93905	1.55535
Cus1048	2-Isopropylmalate	Organic acids	3510000	3010000	3780000	3810000	3750000	4060000	0.278193	1.12816	0.173966
Cus1007	Syringic acid O-glucoside	Benzoic acid derivatives	54700	52800	46000	33200	29700	31600	0.665666	0.615635	-0.699852
Cus1091	Vanillic acid	Hydroxycinnamoyl derivatives	44800	25200	29400	43700	39400	23700	0.0935244	1.07445	0.103594
Cus1344	LysoPE 16:0	Lipids_Glycerophospholipids	4360000	4330000	5090000	11100000	9360000	8820000	0.832647	2.12482	1.08734
Cus1348	LysoPE 18:1	Lipids_Glycerophospholipids	6350000	4100000	4110000	2070000	2230000	1860000	0.864197	0.423077	-1.24101
Cus976	Salicylic acid O-glucoside	Phytohormones	999000	992000	861000	65300	120000	124000	1.44961	0.10845	-3.2049
Cus881	Glutathione oxidized	Amino acid derivatives	5460000	4060000	4730000	3740000	4560000	4740000	0.171704	0.915088	-0.128018
Cus1293	Di-O-methylquercetin	Flavonol	729000	428000	637000	288000	216000	198000	0.898887	0.391304	-1.35364
Cus1357	α-Linolenic acid	Lipids_Fatty acids	79900	70700	84700	43700	41000	41800	0.758666	0.537612	-0.895364
Cus28	2'-Deoxyinosine-5'-monophosphate	Nucleotide and its derivates	584000	645000	297000	344000	290000	560000	0.275334	0.782438	-0.353952
Cus195	6-Methylmercaptopurine	Nucleotide and its derivates	26200000	31700000	34700000	17300000	20500000	16000000	0.689137	0.580994	-0.783406
Cus199	Adenosine O-ribose	Nucleotide and its derivates	88300	80400	98700	102000	89900	120000	0.290256	1.16642	0.222084
Cus208	Succinyladenosine	Nucleotide and its derivates	150000	145000	194000	62900	60400	57100	0.958792	0.368916	-1.43864
Cus523	4-Aminoindole	Indole derivatives	21700	51900	27800	34000	35500	18300	0.136952	0.865878	-0.207765
Cus754	LysoPC 20:4	Lipids_Glycerophospholipids	4970000	3210000	2970000	2210000	2720000	2940000	0.456967	0.70583	-0.502608
Cus1	Spermine	Phenolamides	11000000	9920000	10800000	11300000	11700000	12000000	0.275075	1.1034	0.141962
Cus982	Adenosine	Nucleotide and its derivates	43800	31000	26200	172000	248000	150000	1.26126	5.64356	2.49661
Cus713	LysoPC 14:0 (2n isomer)	Lipids_Glycerophospholipids	292000	267000	312000	112000	164000	169000	0.775707	0.510907	-0.968867
Cus741	LysoPC 16:0 (2n isomer)	Lipids_Glycerophospholipids	16300000	17100000	17800000	3760000	5130000	5450000	1.09379	0.280078	-1.8361
Cus764	LysoPC 18:0	Lipids_Glycerophospholipids	799000	817000	1010000	113000	138000	131000	1.34682	0.145468	-2.78122
Cus767	LysoPC 20:1 (2n isomer)	Lipids_Glycerophospholipids	427000	438000	477000	150000	256000	227000	0.821753	0.471684	-1.08411
Cus769	LysoPC 20:1	Lipids_Glycerophospholipids	128000	136000	151000	216000	185000	212000	0.590147	1.47711	0.562776
Cus1332	LysoPE 14:0 (2n isomer)	Lipids_Glycerophospholipids	28700	27400	33700	65300	49700	44000	0.693297	1.7706	0.824239
Cus1343	LysoPE 16:0 (2n isomer)	Lipids_Glycerophospholipids	625000	574000	690000	829000	701000	707000	0.344597	1.18422	0.243943
Cus1193	Hesperetin 7-O-neohesperidoside (Neohesperidin)	Flavanone	1460000	835000	1530000	1920000	861000	612000	0.220443	0.887059	-0.172898
Cus826	L-Homocitrulline	Amino acids	25200	36800	32200	24100	22000	15300	0.564161	0.651805	-0.617488
Cus65	L-Proline	Amino acids	12900000	14700000	18700000	7010000	6210000	7000000	0.863186	0.436717	-1.19523
Cus39	L-Citrulline	Amino acids	17100000	22900000	22300000	18300000	21600000	12800000	0.278551	0.845907	-0.241429
Cus33	L-Serine	Amino acids	580000	670000	586000	699000	895000	693000	0.389123	1.24564	0.31689
Cus812	L-Aspartic acid	Amino acids	12600000	11100000	12000000	4740000	5040000	6130000	0.867715	0.445658	-1.16599
Cus813	L-Glutamic acid	Amino acids	6040000	5050000	7970000	3010000	3380000	3260000	0.762274	0.506296	-0.981947
Cus814	L-(-)-Cystine	Amino acids	63700	223000	122000	248000	209000	158000	0.522806	1.50477	0.589544
Cus925	L-Leucine	Amino acids	435000	581000	771000	175000	237000	120000	1.03293	0.297706	-1.74804
Cus196	L-Phenylalanine	Amino acids	10000000	8780000	8810000	11600000	10200000	12800000	0.416766	1.25408	0.326627
Cus793	L-Threonine	Amino acids	791000	682000	757000	260000	359000	345000	0.880645	0.432287	-1.20994
Cus197	L-Kynurenine	Amino acid derivatives	1090000	811000	1210000	263000	341000	227000	1.10048	0.267117	-1.90446
Cus15	L-(+)-Lysine	Amino acids	1620000	1990000	3680000	504000	447000	476000	1.18978	0.195748	-2.35293
Cus119	L-(-)-Tyrosine	Amino acids	16100000	20300000	20100000	20200000	21800000	17500000	0.114015	1.0531	0.0746388
Cus164	Thymine	Nucleotide and its derivates	7500	21700	15700	16000	12800	28600	0.293749	1.2784	0.354335
Cus111	Hypoxanthine	Nucleotide and its derivates	33000	32900	24800	20300	13900	18600	0.67283	0.582139	-0.780565
Cus16	L-Histidine	Amino acids	1470000	2220000	3890000	598000	854000	475000	1.05708	0.254222	-1.97584
Cus29	Cytosine	Nucleotide and its derivates	61800	72400	87100	47500	53100	52700	0.541009	0.692725	-0.529646
Cus78	L-Valine	Amino acids	53400000	59900000	63400000	37000000	45600000	34900000	0.595052	0.664969	-0.588641
Cus120	Adenine	Nucleotide and its derivates	7280000	7400000	6150000	2340000	2190000	3700000	0.920432	0.395103	-1.3397
Cus131	L-Isoleucine	Amino acids	51900000	47700000	48900000	56200000	55500000	51600000	0.2669	1.09966	0.137062
Cus784	L-(+)-Arginine	Amino acids	272000	321000	424000	145000	149000	119000	0.893748	0.406096	-1.30011
Cus1025	2,3-dimethylsuccinic acid	Amino acid derivatives	949000	859000	886000	7000000	5720000	4430000	1.31072	6.366	2.67039
Cus1334	Cucurbitacin E	Terpenoids	11800	13100	18700	10700	9450	8610	0.548518	0.659633	-0.600264
Cus1310	Cucurbitacin I	Terpenoids	4710	4090	4540	7270	3590	4520	0.147356	1.15292	0.205297
Cus907	N-Acetyl-L-glutamic acid	Amino acid derivatives	150000	200000	109000	351000	275000	268000	0.753686	1.94771	0.961781
Cus1200	Rosmarinic acid	Organic acids	8820	6540	3380	9	5920	4560	0.988135	0.559712	-0.837244
Cus599	Luteolin	Flavone	19200	15000	22100	17800	13000	10600	0.440195	0.735346	-0.443504
Cus128	5-Methylcytosine	Nucleotide and its derivates	6120	8590	9610	5860	9330	8430	0.0478701	0.971217	-0.0421343
Cus129	(-)-3-(3,4-Dihydroxyphenyl)-2-methylalanine	Amino acid derivatives	85100	84500	87000	43100	61000	50500	0.67513	0.602494	-0.730981
Cus1060	Pyrrole-2-carboxylic acid	Amino acid derivatives	6130	9510	13400	12100	11300	17200	0.447065	1.39807	0.483438
Cus35	5-Aminovaleric acid	Amino acid derivatives	29000	25100	48000	23100	22500	24400	0.455716	0.685602	-0.544556
Cus892	N6-Acetyl-L-lysine	Amino acid derivatives	83000	125000	94400	61300	56200	57100	0.677969	0.577381	-0.792405
Cus66	Glycyl-L-proline	Amino acid derivatives	28300	28700	28300	10900	9780	4740	1.05541	0.298007	-1.74658
Cus31	D-Alanyl-D-Alanine	Amino acid derivatives	5950	6970	5370	4530	3810	4130	0.569307	0.681793	-0.552594
Cus1016	Asp-phe	Amino acid derivatives	83800	72700	76200	134000	133000	147000	0.732874	1.77911	0.83116
Cus123	Nα-Acetyl-L-glutamine	Amino acid derivatives	1870000	3610000	3030000	917000	1520000	957000	0.867191	0.398825	-1.32617
Cus796	L-Homoserine	Amino acids	41400	41800	41500	24600	16800	23700	0.768244	0.522053	-0.937732
Cus67	β-Nicotinamide mononucleotide	Nucleotide and its derivates	117000	74200	87200	38500	28200	50500	0.862189	0.420977	-1.24819
Cus1148	N-γ-Acetyl-N-2-Formyl-5-methoxykynurenamine	Amino acid derivatives	23900	20500	47700	2540	4550	3620	1.38389	0.116287	-3.10424
Cus95	Nα-Acetyl-L-arginine	Amino acid derivatives	88100	101000	217000	14700	12000	17000	1.40252	0.107609	-3.21613
Cus146	N-Propionylglycine	Amino acid derivatives	509000	693000	853000	332000	405000	320000	0.738811	0.514355	-0.959163
Cus19	1-Methylhistidine	Amino acid derivatives	130000	201000	194000	194000	185000	140000	0.00496452	0.988571	-0.0165829
Cus50	2-Hydroxy-6-aminopurine	Nucleotide and its derivates	106000	184000	190000	148000	204000	130000	0.0270733	1.00417	0.00599874
Cus970	N-Glycyl-L-leucine	Amino acid derivatives	22500	28300	25400	27300	17900	23500	0.201717	0.901575	-0.149481
Cus827	L-Cysteine	Amino acids	5240	24700	19100	74900	69600	41500	1.07738	3.79282	1.92327
Cus1115	Quercetin 3-O-rutinoside (Rutin)	Flavonol	50900	56800	36600	18900	14400	21100	0.930134	0.376992	-1.40739
Cus1251	Quercetin	Flavonol	16600	8820	11500	13400	11200	8680	0.123369	0.901408	-0.149747
Cus1054	Catechin	Catechin derivatives	18500	12600	18100	477000	501000	796000	1.83273	36.0569	5.1722
Cus935	3-Hydroxybutyrate	Organic acids	2310000	2800000	1550000	5930000	4480000	5900000	0.892779	2.44895	1.29216
Cus706	Methyl jasmonate	Phytohormones	9630	15000	11300	9880	10400	9830	0.281173	0.838018	-0.254946
Cus37	L-Asparagine	Amino acids	132000	177000	237000	174000	176000	128000	0.174384	0.875458	-0.19189
Cus497	N-(3-Indolylacetyl)-L-alanine	Amino acid derivatives	11000	9780	17700	39500	30100	32300	0.93855	2.64813	1.40497
Cus1040	Kynurenic acid	Organic acids	1580000	774000	969000	567000	523000	493000	0.749742	0.476377	-1.06983
Cus567	Ethyl 3,4-Dihydroxybenzoate (Ethyl protocatechuate)	Organic acids	58200	52900	58100	268000	283000	273000	1.22377	4.86998	2.28391
Cus1215	Benzoic acid	Benzoic acid derivatives	270000	411000	334000	445000	411000	503000	0.462862	1.33892	0.421066
Cus969	Glutaric acid	Organic acids	10100000	7130000	9260000	7080000	6770000	4660000	0.503013	0.698754	-0.517143
Cus1023	Adipic acid	Organic acids	969000	860000	878000	7190000	5850000	4530000	1.31753	6.49058	2.69835
Cus531	Azelaic acid	Organic acids	354000	223000	206000	961000	601000	634000	0.94982	2.8046	1.48779
Cus1207	Azelaic Acid	Organic acids	7810000	5870000	5550000	17900000	12300000	13600000	0.853599	2.27769	1.18757
Cus1112	N-Acetyl-l-leucine	Amino acid derivatives	56600	52400	67000	51200	46800	38000	0.430041	0.772727	-0.371969
Cus883	Uracil	Nucleotide and its derivates	52200	71800	52200	41400	34400	36700	0.604973	0.638479	-0.647289
Cus202	Thymidine	Nucleotide and its derivates	31200	24400	29500	25000	27400	28500	0.108876	0.950646	-0.0730194
Cus594	Sebacate	Organic acids	57700	60100	71200	23500	16200	10100	1.11072	0.263492	-1.92417
Cus991	2-Methylsuccinic acid	Organic acids	2320000	1350000	2070000	2620000	3060000	2480000	0.507	1.4216	0.507518
Cus924	Maleic acid	Organic acids	1570	2780	1670	4990	5730	6520	0.980231	2.86379	1.51792
Cus93	6-Aminocaproic acid	Organic acids	7170000	12700000	17000000	4760000	5700000	4310000	0.832697	0.400597	-1.31978
Cus30	2,6-Diaminooimelic acid	Amino acid derivatives	141000	145000	145000	82100	89500	67900	0.736153	0.555684	-0.847662
Cus1062	Terephthalic acid	Organic acids	1710000	1710000	1650000	3020000	2390000	2660000	0.646298	1.59172	0.670583
Cus1066	Phthalic acid	Organic acids	86300	81000	93300	134000	140000	118000	0.605805	1.50422	0.589017
Cus84	4-Guanidinobutyric acid	Organic acids	327000	235000	318000	345000	290000	358000	0.234816	1.12841	0.17429
Cus1107	2-Hydroxyisocaproic acid	Organic acids	6050	6990	7950	15500	17700	20300	0.928253	2.54883	1.34984
Cus321	Dl-2-Aminooctanoic acid	Organic acids	10300	21100	24600	17100	16500	12500	0.17606	0.823214	-0.28066
Cus169	4-Acetamidobutyric acid	Organic acids	1530000	1210000	1060000	1370000	1490000	1590000	0.30538	1.17105	0.227806
Cus613	Cinnamic acid	Hydroxycinnamoyl derivatives	17500	16600	17600	28800	29400	27100	0.685694	1.6499	0.722381
Cus1170	Ferulic acid	Hydroxycinnamoyl derivatives	293000	287000	325000	401000	467000	443000	0.57766	1.44862	0.534678
Cus1070	Methyl gallate	Benzoic acid derivatives	19300	15900	19000	10100	7520	5580	0.873602	0.428044	-1.22417
Cus1171	Naringenin 7-O-neohesperidoside (Naringin)	Flavanone	146000	102000	170000	151000	115000	66500	0.321416	0.795455	-0.330149
Cus472	Apigenin 7-O-neohesperidoside (Rhoifolin)	Flavone	10200	11200	12400	38800	4170	12800	0.108524	1.65	0.722466
Cus479	Quercetin 3-alpha-L-arabinofuranoside (Avicularin)	Flavonol	20300	31400	13800	8170	11000	8700	0.803811	0.425496	-1.23278
Cus631	Chrysoeriol	Flavone	31500	12700	14900	4550	3590	3380	1.17543	0.194924	-2.35902
Cus458	Apigenin 7-rutinoside (Isorhoifolin)	Flavone	9380	10100	7470	44500	9640	6000	0.368268	2.23154	1.15804
Cus1147	Kaempferol 3-O-rutinoside (Nicotiflorin)	Flavonol	205000	190000	269000	32500	22600	13400	1.4624	0.103163	-3.27701
Cus1187	Naringenin 7-O-glucoside (Prunin)	Flavanone	82900	145000	120000	10800	10800	9740	1.49429	0.0900834	-3.4726
Cus1273	Naringenin	Flavanone	60000	123000	42700	3750	4420	9	1.87098	0.0362384	-4.78634
Cus362	Homovanillic acid	Hydroxycinnamoyl derivatives	30700	24300	17800	489000	308000	335000	1.6033	15.5495	3.95879
Cus1192	2-Methoxybenzoic acid	Hydroxycinnamoyl derivatives	74000	105000	54600	4890	5430	5610	1.57586	0.0681935	-3.87422
Cus863	Shikimic acid	Organic acids	147000	86200	142000	79100	87900	91600	0.478068	0.689232	-0.536938
Cus1045	Chlorogenic acid (3-O-Caffeoylquinic acid)	Quinate and its derivatives	7880	3790	14100	6840	8720	5510	0.0895209	0.817617	-0.290502
Cus1158	Vanillin	Benzoic acid derivatives	197000	223000	245000	246000	210000	305000	0.233149	1.14436	0.194542
Cus492	3-Hydroxy-4-methoxycinnamic acid	Hydroxycinnamoyl derivatives	16800	14300	11800	147000	239000	209000	1.56756	13.8695	3.79384
Cus647	trans-cinnamaldehyde	Hydroxycinnamoyl derivatives	5370	8820	8670	16000	11300	9930	0.591238	1.62861	0.70364
Cus302	Malvidin 3-O-galactoside	Anthocyanins	26500	32400	41600	15100	15800	13700	0.844783	0.443781	-1.17208
Cus309	Malvidin 3-O-glucoside (Oenin)	Anthocyanins	27000	29800	33400	3850	2500	4320	1.41937	0.118293	-3.07957
Cus1082	L-Epicatechin	Catechin derivatives	11200	13000	7960	52600	55100	107000	1.30118	6.676	2.73898
Cus947	Methylmalonic acid	Organic acids	33700000	29700000	31200000	58600000	49200000	58100000	0.717779	1.7537	0.810402
Cus884	Nicotinic acid	Nicotinic acid derivatives	114000	69400	96500	130000	83800	114000	0.242771	1.17113	0.227904
Cus816	D-Sorbitol	Alcohols and polyols	82000	59100	86900	49400	40400	51500	0.617405	0.619737	-0.690272
Cus818	Xylitol	Alcohols and polyols	9670	7970	8190	9680	7100	11800	0.1416	1.10647	0.145958
Cus791	Inositol	Others	1260000	857000	1080000	633000	725000	607000	0.633031	0.614639	-0.702189
Cus828	D-(+)-Sucrose	Carbohydrates	3590000	1590000	1920000	287000	254000	319000	1.37279	0.121127	-3.04541
Cus51	D(+)-Melezitose	Carbohydrates	60400	39300	56000	5110	8220	7550	1.36737	0.134104	-2.89858
Cus777	Gluconic acid	Carbohydrates	289000	292000	303000	330000	320000	272000	0.104946	1.04299	0.0607204
Cus1189	Indole-5-carboxylic acid	Indole derivatives	64500	78900	79100	85900	55900	68700	0.119712	0.946067	-0.0799851
Cus136	L-Tyramine	Amino acids	9060	41600	11400	30400	19900	70900	0.623781	1.95295	0.965654
Cus773	Menaquinone (K2)	Vitamins	65500	59000	62700	73800	56200	73200	0.162332	1.08547	0.11832
Cus844	D-(+)-Glucono-1,5-lactone	Carbohydrates	104000	64200	97200	102000	55000	95900	0.0858701	0.952901	-0.0696013
Cus939	Uridine	Nucleotide and its derivates	97300	83800	72000	78300	101000	84500	0.0868115	1.04228	0.0597371
Cus104	Glutathione reduced form	Amino acid derivatives	4870000	2650000	3420000	6470000	7870000	9970000	0.82498	2.22212	1.15194
Cus109	Guanine	Nucleotide and its derivates	184000	280000	250000	153000	159000	292000	0.266095	0.845938	-0.241376
Cus71	Inosine	Nucleotide and its derivates	46200	25200	10500	13900	8740	11900	0.645428	0.421734	-1.2456
Cus151	Allopurinol	Others	31700	31100	19000	10900	15800	14600	0.736494	0.50489	-0.985959
Cus161	Guanosine	Nucleotide and its derivates	5700000	4780000	5110000	2380000	2780000	1840000	0.855431	0.449006	-1.15519
Cus180	Deoxyguanosine	Nucleotide and its derivates	94800	70900	70700	73200	89200	60900	0.105416	0.944585	-0.0822468
Cus101	Deoxycytidine	Nucleotide and its derivates	22700	29900	19500	18900	28700	19100	0.128811	0.925104	-0.112312
Cus105	L-Methionine	Amino acids	2660000	4340000	3540000	4140000	5650000	3110000	0.268022	1.22391	0.291496
Cus125	2-Picolinic acid	Organic acids	16400	10100	20200	35500	34500	27600	0.79599	2.08994	1.06346
Cus174	5-Hydroxy-L-tryptophan	Amino acid derivatives	60900	82300	105000	36800	44900	29800	0.817969	0.449234	-1.15446
Cus134	S-(methyl)glutathione	Amino acid derivatives	297000	204000	217000	248000	216000	333000	0.165024	1.11003	0.150596
Cus216	Pantothenol	Alcohols and polyols	3260	5800	5110	5340	3410	2720	0.286056	0.809457	-0.304974
Cus990	Pyridoxal 5'-phosphate	Vitamins	31500	19200	20100	18600	16600	38300	0.0113753	1.03814	0.0539949
Cus142	S-(5'-Adenosy)-L-homocysteine	Amino acid derivatives	41900	28300	33400	216000	176000	258000	1.30916	6.27413	2.64942
Cus181	Xanthosine	Nucleotide and its derivates	618000	486000	345000	273000	258000	202000	0.735549	0.505866	-0.983172
Cus137	Pyridoxine 5'-phosphate	Vitamins	13400	6180	6080	18800	10300	17200	0.646343	1.80436	0.851491
Cus203	N'-Formylkynurenine	Amino acid derivatives	223000	374000	386000	252000	289000	219000	0.337891	0.773143	-0.371192
Cus165	8-Hydroxyguanosine	Nucleotide and its derivates	26800	16400	27300	9840	12100	18000	0.64396	0.566525	-0.819789
Cus868	L-Pipecolic acid	Amino acid derivatives	148000	251000	267000	118000	177000	91600	0.609584	0.58048	-0.784681
Cus889	2'-Deoxycytidine-5'-monophosphate	Nucleotide and its derivates	44500	37000	50400	55200	54100	72800	0.484921	1.38059	0.465286
Cus227	1-Methyladenosine	Nucleotide and its derivates	19100	15300	18100	7710	14200	10400	0.624811	0.615429	-0.700337
Cus130	Pyridoxine	Vitamins	131000	112000	100000	111000	138000	90400	0.0347135	0.989504	-0.015222
Cus449	Pelargonidin	Anthocyanins	15000	27200	18200	52800	58400	63800	0.989859	2.89735	1.53473
Cus733	Xanthohumol	Flavanone	25100	23100	23600	3930	4670	5190	1.24868	0.192061	-2.38036
Cus798	L-Glutamine	Amino acids	2060000	2140000	3580000	2360000	2950000	2280000	0.00272913	0.975578	-0.0356703
Cus292	L-Tryptamine	Tryptamine derivatives	17200	73300	80500	13900	5090	5090	1.22452	0.140819	-2.82809
Cus183	L-Methionine methyl ester	Amino acid derivatives	93100	88800	99800	81200	87500	88300	0.250839	0.912318	-0.132391
Cus612	Hydrocinnamic acid	Hydroxycinnamoyl derivatives	19500	15500	20700	17000	13200	18700	0.235124	0.877917	-0.187843
Cus1224	Coniferylaldehyde	Hydroxycinnamoyl derivatives	202000	149000	172000	264000	367000	293000	0.6981	1.76673	0.821082
Cus1053	Syringin	Hydroxycinnamoyl derivatives	89600	120000	81900	129000	133000	127000	0.476052	1.33448	0.416274
Cus440	p-Coumaric acid	Hydroxycinnamoyl derivatives	109000	129000	83600	47800	36400	28600	0.967224	0.350746	-1.5115
Cus290	5'-Deoxy-5'-(methylthio)adenosine	Nucleotide and its derivates	10800000	8200000	11600000	18900000	20800000	21300000	0.793989	1.99346	0.995278
Cus1218	Myricetin	Flavonol	5060	6470	5180	9500	5220	6890	0.340439	1.29324	0.370987
Cus1085	Epigallate catechin gallate (EGCG)	Catechin derivatives	27100	12800	11900	31000	31500	22300	0.604484	1.63707	0.711112
Cus1308	Formononetin (4'-O-methyldaidzein)	Isoflavone	4470	5500	3850	4760	4730	5280	0.153611	1.06874	0.0959122
Cus1296	Baicalein (5,6,7-Trihydroxyflavone)	Flavone	62500	57600	51700	13500	6310	11900	1.25862	0.184575	-2.43772
Cus1042	Epigallocatechin (EGC)	Catechin derivatives	8140	2940	1690	8530	10600	27500	0.994975	3.65153	1.8685
Cus693	Nobiletin	Flavone	1290000	860000	1150000	2030000	1650000	1050000	0.436054	1.43333	0.519374
Cus1015	(+)-Gallocatechin (GC)	Catechin derivatives	4460	4620	6410	24600	40000	50600	1.3482	7.43706	2.89473
Cus1124	Isorhamnetin 3-O-neohesperidoside	Flavonol	140000	112000	83000	45900	42000	42700	0.908717	0.389851	-1.35901
Cus709	Tangeretin	Flavone	593000	330000	584000	811000	626000	375000	0.210543	1.20239	0.265904
Cus1141	Epicatechin gallate (ECG)	Catechin derivatives	12600	23500	15100	32900	26800	27600	0.662759	1.70508	0.769838
Cus1289	Isorhamnetin	Flavonol	13000	4370	6650	11900	5320	8340	0.122131	1.06411	0.0896517
Cus1165	Hesperetin 5-O-glucoside	Flavanone	10700000	14300000	8500000	5300000	6210000	4450000	0.786428	0.476418	-1.0697
Cus658	7-O-Methyleriodictyol	Flavanone	11700	15400	20000	9	9	9	2.65268	0.000573248	-10.7686
Cus1135	Kaempferol 3-O-robinobioside (Biorobin)	Flavonol	180000	214000	273000	15400	15300	11500	1.60972	0.0632684	-3.98237
Cus1121	Isohemiphloin	Alkaloids	257000	330000	308000	22000	16900	25800	1.57504	0.0722905	-3.79005
Cus1184	Kaempferol 3-O-glucoside (Astragalin)	Flavonol	213000	276000	167000	124000	110000	89100	0.767627	0.49253	-1.02172
Cus415	Isovitexin	Flavone C-glycosides	27900	54600	21600	10600	10200	4830	1.07115	0.246206	-2.02206
Cus1237	Arctiin	Others	84400	80500	65400	49700	44900	48000	0.650439	0.619192	-0.69154
Cus1138	Coniferyl alcohol	Hydroxycinnamoyl derivatives	258000	172000	222000	236000	374000	217000	0.314877	1.2684	0.343015
Cus776	sesamolin	Others	168000	185000	120000	225000	166000	242000	0.424645	1.33827	0.420365
Cus1265	Pinoresinol	Hydroxycinnamoyl derivatives	29200	17700	19300	11800	37500	7100	0.357037	0.851964	-0.231136
Cus566	Indole 3-acetic acid (IAA)	Phytohormones	9100	9000	9000	31100	26900	21300	0.992025	2.9262	1.54903
Cus1290	(+)-Jasmonic acid (JA)	Phytohormones	284000	165000	136000	124000	99700	178000	0.42459	0.686667	-0.542318
Cus1190	Salicylic acid (SA)	Phytohormones	2310000	3110000	4850000	1560000	1660000	2130000	0.67956	0.520935	-0.940825
Cus1086	Isovitexin 7-O-glucoside (Saponarin)	Others	11700	3710	8010	6510	5380	8540	0.0570493	0.872331	-0.197052
Cus218	D-Pantothenic dcid	Organic acids	282000	395000	194000	365000	382000	437000	0.454391	1.35936	0.442924
Cus52	Acetylcholine	Cholines	47600	54700	90900	81600	78100	62300	0.246991	1.14907	0.200465
Cus1167	Sinapic acid	Hydroxycinnamoyl derivatives	83100	45500	50500	10800	17300	11900	1.15734	0.223339	-2.16269
Cus409	Nicotinic Acid Methyl Ester (Methyl Nicotinate)	Vitamins	36100	38300	41800	27300	35900	26400	0.445839	0.771084	-0.375039
Cus988	3-Hydroxy-3-methyl butyric acid	Organic acids	733000	484000	615000	507000	516000	428000	0.366305	0.792031	-0.336372
Cus53	L-Saccharopine	Amino acid derivatives	251000	319000	270000	339000	310000	272000	0.196539	1.09643	0.132812
Cus849	D-Erythronolactone	Organic acids	122000	95400	106000	18200	37200	39100	1.06073	0.292208	-1.77493
Cus24	3-Carbamyl-1-methylpyridinium (1-Methylnicotinamide)	Pyridine derivatives	7030	3250	8200	17000	14100	19000	0.936693	2.71104	1.43885
Cus249	Malvidin 3,5-diglucoside (Malvin)	Anthocyanins	17000	21400	37600	9	4790	9	2.10646	0.0632632	-3.98249
Cus1052	2,5-dihydroxybenzoic acid (Gentisic acid)	Benzoic acid derivatives	195000	222000	421000	123000	183000	96800	0.714354	0.480668	-1.05689
Cus1032	Neochlorogenic acid (5-O-Caffeoylquinic acid)	Quinate and its derivatives	18700	20600	10500	20100	21300	29300	0.469371	1.41968	0.505564
Cus1034	Protocatechuic acid	Catechin derivatives	324000	326000	619000	191000	296000	214000	0.630058	0.552403	-0.856206
Cus80	Betaine	Alkaloids	330000	409000	509000	246000	215000	164000	0.764066	0.500801	-0.99769
Cus928	Succinic acid	Organic acids	45300000	36800000	41600000	71900000	68200000	74700000	0.714817	1.73646	0.796148
Cus6	1,5-Diaminopentane	Phenolamides	39800	47500	74700	43600	54800	37000	0.222851	0.835802	-0.258766
Cus819	D(+)-Glucose	Carbohydrates	2630000	1000000	2060000	1840000	1700000	1660000	0.0178996	0.913884	-0.129917
Cus820	Creatine	Organic acids	125000	144000	142000	126000	138000	135000	0.0837416	0.970803	-0.0427496
Cus56	D-Mannitol	Alcohols and polyols	30000	25900	29800	30000	15600	22800	0.366759	0.798133	-0.325299
Cus1078	Riboflavin	Vitamins	603000	579000	522000	442000	405000	442000	0.496535	0.756455	-0.402673
Cus437	Suberic acid	Organic acids	30400	12400	18700	66700	37400	33600	0.778825	2.23902	1.16287
Cus42	L-Alanine	Amino acids	903000	803000	696000	612000	618000	659000	0.429927	0.786428	-0.346613
Cus909	L-(+)-Tartaric acid	Organic acids	85700	86500	86400	52700	66200	74100	0.488562	0.746326	-0.422121
Cus841	DL-Arabinose	Carbohydrates	172000	109000	179000	130000	155000	156000	0.0364429	0.958696	-0.0608552
Cus910	L(-)-Malic acid	Organic acids	123000000	133000000	127000000	148000000	155000000	132000000	0.301526	1.13577	0.183671
Cus902	Quinic acid	Quinate and its derivatives	8870000	7060000	11300000	4170000	4280000	4750000	0.788474	0.484759	-1.04466
Cus842	Citric acid	Organic acids	57000000	43100000	60400000	28500000	29300000	35200000	0.681591	0.579439	-0.787271
Cus233	L-Tryptophan	Amino acids	34600000	37700000	40000000	20400000	20800000	15200000	0.793154	0.502226	-0.993591
Cus459	N6-Isopentenyladenine (iP)	Phytohormones	33700	34700	32800	15800	22300	16800	0.746681	0.54249	-0.882331
Cus234	trans-Zeatin (tZ)	Phytohormones	20300	8430	19700	37900	41100	53100	0.935994	2.72765	1.44766
Cus273	cis-Zeatin (cZ)	Phytohormones	7250	6750	4390	7030	8530	7560	0.375676	1.25721	0.33022
Cus1149	Gibberellin A1 (GA1)	Phytohormones	9230	4830	8290	4820	2660	3340	0.739619	0.484116	-1.04657
Cus1309	Gibberellin A4 (GA4)	Phytohormones	5670	2090	3860	145000	110000	110000	1.8115	31.4114	4.97321
Cus1252	(+)-cis,trans-Abscisic acid (ABA)	Phytohormones	743000	561000	1310000	158000	146000	160000	1.22868	0.177506	-2.49406
Cus1312	N-[(-)-Jasmonoyl]-(L)-Isoleucine (JA-L-Ile)	Phytohormones	91800	35500	24900	53800	34500	58100	0.100487	0.961892	-0.0560528
Cus43	L-Carnitine	Others	31600	45600	34700	34600	38700	35500	0.0342463	0.972297	-0.0405315
Cus853	L-ascorbate	Vitamins	163000	128000	136000	138000	131000	202000	0.144551	1.10304	0.141491
Cus5	Histamine	Amino acid derivatives	66700	95200	104000	57800	63700	60100	0.524155	0.682964	-0.55012
Cus1109	(S)-(-)-2-Hydroxyisocaproic acid	Organic acids	86700	87100	105000	275000	249000	286000	1.0009	2.90531	1.53869
Cus871	L-Theanine	Amino acids	16100	25100	22000	10400	7480	11500	0.807694	0.464873	-1.10509
Cus139	Orotic acid	Vitamins	509000	742000	612000	1230000	1160000	1240000	0.78124	1.94847	0.962342
Cus919	Fumaric acid	Organic acids	365000	837000	883000	1040000	1210000	2170000	0.728822	2.1199	1.084
Cus694	Nomilin	Terpenoids	1700	9	9	20500	9	9	0.323587	11.943	3.57809
Cus343	Caffeic acid	Hydroxycinnamoyl derivatives	12900	13900	8140	114000	106000	63300	1.38627	8.10819	3.01938
Cus805	Dulcitol	Alcohols and polyols	144000	93800	114000	50500	58000	55700	0.817723	0.466742	-1.0993
Cus968	Citraconic acid	Organic acids	218000	258000	293000	505000	602000	538000	0.836911	2.13914	1.09703
Cus1144	Ellagic acid	Others	36200	26000	17300	13500	9	12100	1.25708	0.322126	-1.6343
Cus829	L-Gulonic-γ-lactone	Carbohydrates	80400	76400	56900	39800	48100	26000	0.717818	0.53299	-0.907819
Cus806	D-Arabitol	Alcohols and polyols	14200	6580	7120	12200	8530	11600	0.255607	1.15878	0.212608
Cus355	Biotin	Vitamins	396000	489000	367000	1440000	1250000	1620000	1.07359	3.44249	1.78345
Cus72	Trigonelline	Alkaloids	4700000	3400000	6220000	11800000	12500000	13100000	0.938756	2.61173	1.38501
Cus929	3-Aminosalicylic acid	Organic acids	28900	30700	39500	5630	4350	7640	1.27031	0.1778	-2.49167
Cus879	Guanosine monophosphate	Nucleotide and its derivates	37100	42200	64200	43700	63800	48300	0.14731	1.08571	0.118644
Cus7	Putrescine	Phenolamides	4680000	3320000	2890000	3100000	3080000	3490000	0.172451	0.887971	-0.171416
Cus1288	Hesperetin	Flavanone	69500	67700	75800	2250	3600	9	1.97187	0.027507	-5.18406
Cus657	Dodecanedioic aicd	Organic acids	18100	17400	15200	15100	15900	14400	0.262179	0.895464	-0.159293
Cus238	Phenethylamine	Others	110000	431000	541000	127000	171000	149000	0.607504	0.413124	-1.27535
Cus903	A-Ketoglutaric acid	Organic acids	14500000	10600000	14700000	16300000	15500000	17900000	0.394195	1.24874	0.320477
Cus260	N-Acetyl-L-tyrosine	Amino acid derivatives	10600	10400	14800	13300	11400	17300	0.253045	1.17318	0.23043
Cus20	Diethanolamine	Others	39200	48700	45200	45700	50700	38000	0.0141373	1.00977	0.0140226
Cus438	Luteolin 7-O-glucoside (Cynaroside)	Flavone	56700	73100	186000	11300	19500	9830	1.30605	0.128657	-2.95839
Cus12	L(+)-Ornithine	Amino acids	38000	110000	68900	48700	49000	51400	0.336222	0.687414	-0.54075
Cus850	1,5-Anhydro-D-glucitol	Alcohols and polyols	112000	86200	61200	32100	57200	66100	0.584344	0.599075	-0.739192
Cus948	α-Hydroxyisobutyric acid	Organic acids	30900	28300	19000	75000	64700	81600	0.977567	2.82992	1.50076
Cus799	Cis-Aconitic acid	Organic acids	6740	5120	6950	9670	13800	10300	0.701366	1.79532	0.844242
Cus885	N-Acetylaspartate	Amino acid derivatives	20700	44100	23000	39500	33300	34900	0.342193	1.22665	0.294725
Cus896	γ-Glu-Cys	Amino acid derivatives	5020	5040	11800	7830	5930	3440	0.230525	0.786825	-0.345885
Cus94	(5-L-Glutamyl)-L-amino acid	Amino acid derivatives	45300	46600	41500	35200	36100	35600	0.445391	0.801349	-0.319497
Cus932	Oxoadipic acid	Organic acids	4140000	3440000	2620000	2970000	2410000	3320000	0.244163	0.852941	-0.229482
Cus954	4-Pyridoxic acid	Pyridine derivatives	539000	589000	623000	571000	567000	618000	0.0116673	1.00286	0.00411376
Cus886	3-Hydroxypropanoic acid	Organic acids	57200	41400	57400	49400	47400	61900	0.0397834	1.01731	0.0247561
Cus859	O-Phospho-L-serine	Amino acid derivatives	29200	12200	28700	37400	40000	43400	0.65099	1.72325	0.785134
Cus68	Methionine sulfoxide	Amino acid derivatives	74100	67600	109000	36600	49100	32300	0.793256	0.470682	-1.08718
Cus88	Dl-Norvaline	Amino acids	53800000	63100000	69300000	38200000	43800000	35400000	0.633477	0.630505	-0.665421
Cus904	NADP	Others	792000	549000	714000	406000	554000	497000	0.497495	0.709002	-0.496138
Cus1271	Vitamin D3	Vitamins	16200	19400	10200	16300	16600	18900	0.232809	1.131	0.177604
Cus1119	4-Hydroxybenzaldehyde	Benzoic acid derivatives	479000	683000	603000	498000	480000	596000	0.2033	0.891785	-0.165233
Cus81	N-Acetylputrescine	Phenolamides	267000	345000	265000	163000	157000	203000	0.666268	0.596351	-0.745766
Cus373	Phe-Phe	Amino acid derivatives	11300	9880	10100	6040	7440	5620	0.664719	0.610614	-0.711668
Cus1214	Indole-3-carboxaldehyde	Indole derivatives	10700	16400	14400	11600	10900	10100	0.37452	0.785542	-0.348239
Cus26	S-(5'-Adenosyl)-L-methionine	Amino acid derivatives	2130000	1600000	2880000	1840000	1960000	1760000	0.231126	0.84115	-0.249565
Cus381	N-Phenylacetylglycine	Amino acid derivatives	16800	3700	11800	7370	1930	18000	0.267487	0.845201	-0.242633
Cus1046	Flavin adenine dinucleotide (FAD)	Nucleotide and its derivates	1710000	1490000	1710000	976000	894000	910000	0.726562	0.566191	-0.820638
Cus86	N-Acetyl-D-glucosamine	Carbohydrates	83900	99600	122000	42200	45000	86500	0.665398	0.568576	-0.814575
Cus851	4-Hydroxy-L-glutamic acid	Amino acid derivatives	75400	72100	84600	15900	26800	18200	1.11925	0.262387	-1.93023
Cus332	N-Acetyl-5-hydroxytryptamine	Tryptamine derivatives	85700	96100	155000	71200	61800	65100	0.614668	0.588183	-0.765663
Cus182	7-Methylxanthine	Nucleotide and its derivates	11700	17900	18400	9900	8310	7780	0.70519	0.541458	-0.885078
Cus729	4-Oxoretinol	Vitamins	6530	6040	5930	9	9	9	2.48584	0.00145946	-9.42035
Cus775	All-trans-13,14-dihydroretinol	Vitamins	125000	75600	118000	101000	75900	123000	0.083115	0.941306	-0.0872647
Cus10	4-Nitrophenol	Others	26400000	38200000	36900000	36300000	38800000	31900000	0.117539	1.05419	0.0761311
Cus807	O-Phosphorylethanolamine	Others	55600	38100	67200	19400	16900	23400	0.926032	0.371038	-1.43036
Cus822	Guanidinoethyl sulfonate	Organic acids	12200	5150	5720	10700	16200	14600	0.673484	1.79887	0.847093
Cus376	Dihydromyricetin	Flavonol	577000	468000	478000	509000	488000	594000	0.10109	1.04465	0.0630179
Cus1003	1-O-Caffeoyl quinic acid	Quinate and its derivatives	28300	22400	23500	35700	31200	41300	0.555519	1.45822	0.544209
Cus1068	4-Hydroxybenzoic acid	Organic acids	467000	506000	436000	767000	573000	540000	0.449286	1.33428	0.416061
Cus943	3-Hydroxy-3-methylpentane-1,5-dioic acid	Amino acid derivatives	2440000	1840000	1880000	1170000	1100000	1130000	0.727311	0.551948	-0.857396
Cus1179	Hesperetin 7-rutinoside (Hesperidin)	Flavanone	1270000	699000	1320000	1590000	806000	571000	0.176545	0.902098	-0.148644
Cus619	Naringenin chalcone	Flavanone	81600	121000	71000	9	9	9	2.94961	9.86842e-05	-13.3068
Cus1246	Isosakuranetin-7-neohesperidoside (Poncirin)	Flavanone	92600	60600	110000	84200	70500	50300	0.325025	0.778875	-0.360536
Cus491	Scopoletin (7-Hydroxy-5-methoxycoumarin)	Coumarins	24800	10800	28600	46800	60700	70800	0.940168	2.77726	1.47366
Cus556	4-Hydroxycoumarin	Coumarins	10700	13400	12100	7960	5470	9490	0.604357	0.633149	-0.659383
Cus830	Uridine 5’-diphosphate	Nucleotide and its derivates	62300	64400	66000	52900	56500	49500	0.410832	0.824598	-0.278237
Cus9	trans-Citridic acid	Organic acids	103000	116000	99100	100000	119000	86200	0.100506	0.959447	-0.0597254
Cus23	γ-aminobutyric acid	Organic acids	3580000	3790000	3920000	2590000	2420000	2960000	0.558354	0.705934	-0.502394
Cus44	2-Aminoisobutyric acid	Amino acid derivatives	4410000	3770000	3990000	5920000	5830000	5250000	0.546703	1.39688	0.482206
Cus63	N,N-Dimethylglycine	Amino acid derivatives	1400000	1490000	1600000	1150000	1160000	1230000	0.458331	0.788419	-0.342966
Cus987	ethylmalonate	Organic acids	372000	230000	306000	246000	237000	157000	0.466926	0.704846	-0.50462
Cus135	5-oxoproline	Amino acid derivatives	80600000	83800000	85900000	79500000	84200000	70300000	0.186541	0.934878	-0.0971498
Cus700	GIBBERELLIN A15	Phytohormones	8060	4750	3300	102000	86000	77900	1.63258	16.5053	4.04486
Cus1250	Gibberellin A20	Phytohormones	16400	24200	23700	13200	13300	9230	0.690493	0.555677	-0.847683
Cus1329	GIBBERELLIN A9	Phytohormones	9	9	9	105000	76100	81800	2.94646	9737.04	13.2493
Cus770	Taurocholic acid	Organic acids	43500	45600	43200	45800	47400	46200	0.198919	1.05367	0.0754175
Cus13	4-(Aminomethyl)-5-(hydroxymethyl)-2-methylpyridin-3-ol	Others	37000	34600	37500	8480	14600	11000	1.04215	0.312374	-1.67865
Cus1146	2-(Formylamino)benzoic acid	Organic acids	219000	214000	203000	102000	113000	111000	0.792995	0.512579	-0.964155
Cus906	Aminomalonic acid	Organic acids	1990000	1710000	1860000	3440000	3260000	3310000	0.742503	1.80036	0.848285
Cus45	1-Methyladenine	Nucleotide and its derivates	71800	109000	144000	109000	164000	97400	0.192783	1.14039	0.189532
Cus1142	Sinapyl alcohol	Hydroxycinnamoyl derivatives	145000	114000	117000	25400	28000	32600	1.17547	0.228723	-2.12832
Cus501	Quercetin 4'-O-glucoside (Spiraeoside)	Flavonol	125000	62000	132000	137000	89700	52200	0.173761	0.874295	-0.193808
Cus912	Deoxyribose 5-phosphate	Nucleotide and its derivates	45000	50400	68500	50200	101000	106000	0.486389	1.56925	0.650075
Cus930	(Rs)-Mevalonic acid	Organic acids	921000	822000	1020000	596000	615000	613000	0.610272	0.660152	-0.59913
Cus860	D-Glucose 6-phosphate	Carbohydrates	13100000	11400000	12600000	15300000	16100000	14300000	0.419414	1.23181	0.300775
Cus922	D-Sedoheptuiose 7-phosphate	Carbohydrates	343000	253000	311000	153000	199000	168000	0.694832	0.573319	-0.802591
Cus85	Cytidine 5'-monophosphate (Cytidylic acid)	Nucleotide and its derivates	50500	27100	35100	57600	45800	64900	0.535381	1.49335	0.578548
Cus64	CYS-GLY	Amino acid derivatives	5710	6510	6290	15900	15900	19600	0.975538	2.77688	1.47346
Cus143	2'-Deoxyadenosine-5'-monophosphate	Nucleotide and its derivates	287000	303000	333000	149000	133000	205000	0.75628	0.527627	-0.922409
Cus923	Dl-Glyceraldehyde3-phosphate	Others	67200	45900	71900	79500	49900	101000	0.261845	1.24541	0.316615
Cus133	Uridine 5'-monophosphate	Nucleotide and its derivates	14600	11500	13600	34000	25600	32600	0.876221	2.32242	1.21563
Cus890	N-acetylglycine	Amino acid derivatives	16800	12300	15500	14800	11700	6510	0.42708	0.740135	-0.434141
Cus27	1-methylguanidine	Nucleotide and its derivates	87900	120000	129000	54000	48300	63500	0.784947	0.492134	-1.02288
Cus778	trans,trans-Muconic acid	Organic acids	242000	274000	188000	557000	465000	607000	0.872619	2.31392	1.21034
Cus1103	Glycitin	Isoflavone	28100	16100	23400	7740	16900	12300	0.666368	0.54645	-0.871839
Cus461	Genistein 7-O-Glucoside (Genistin)	Isoflavone	11100	29500	12000	5730	4450	9	1.36458	0.193707	-2.36805
Cus432	Quercetin 3-O-glucoside (Isotrifoliin)	Flavonol	9290000	12300000	8180000	6120000	7300000	5070000	0.608509	0.621095	-0.687114
Cus677	Isoeugenol	Others	10300	9190	5140	9200	8120	12100	0.27552	1.19448	0.256381
Cus1041	Coniferin	Hydroxycinnamoyl derivatives	250000	159000	328000	74400	69600	88500	0.990477	0.315468	-1.66443
Cus465	Kaempferol 3-O-galactoside (Trifolin)	Flavonol	534000	783000	349000	308000	280000	208000	0.727436	0.477791	-1.06555
Cus587	2'-Hydroxygenistein	Isoflavone	19100	12200	23800	12600	19500	10100	0.33319	0.76588	-0.384809
Cus1095	Afzelechin (3,5,7,4'-Tetrahydroxyflavan)	Flavanone	11200	16400	14700	31200	15600	30200	0.631305	1.82033	0.864201
Cus533	Kaempferol 3-O-rhamnoside (Kaempferin)	Flavonol	104000	124000	112000	18200	16200	16700	1.33742	0.150294	-2.73414
Cus1217	Tricetin	Flavone	100000	64000	167000	9	9	9	2.97039	8.1571e-05	-13.5816
Cus1114	p-Coumaryl alcohol	Hydroxycinnamoyl derivatives	134000	112000	156000	68700	209000	196000	0.0685405	1.17836	0.236778
Cus1036	2-Methylglutaric acid	Organic acids	927000	901000	1030000	7130000	6420000	4630000	1.31099	6.36109	2.66927
Cus914	D-Fructose 6-phosphate	Carbohydrates	3060000	2500000	3150000	3740000	4070000	3120000	0.39438	1.25488	0.327549
Cus166	1,4-dihydro-1-Methyl-4-oxo-3-pyridinecarboxamide	Pyridine derivatives	302000	295000	297000	449000	459000	480000	0.643582	1.55257	0.634661
Cus993	N6-Succinyl Adenosine	Nucleotide and its derivates	81600	92000	105000	28700	24700	29200	1.06581	0.296482	-1.75398
Cus1027	5-hydroxyhexanoic acid	Organic acids	38500	26600	31400	196000	147000	132000	1.21528	4.92228	2.29933
Cus852	Allysine(6-Oxo DL-Norleucine)	Amino acid derivatives	60300	41600	74100	59200	58600	49300	0.045089	0.949432	-0.0748637
Cus1028	Aminophylline	Alkaloids	8480	7780	10300	6510	6230	9250	0.321377	0.827937	-0.272408
Cus897	N-Acetylthreonine	Amino acid derivatives	182000	192000	175000	160000	129000	170000	0.356386	0.836066	-0.258312
Cus824	H-HomoArg-OH	Amino acid derivatives	1690	3650	2780	3580	4340	4630	0.565773	1.54557	0.628136
Cus1126	Fustin	Flavonol	9	9	9	8090	7620	10800	2.55079	981.852	9.93936
Cus1083	Esculetin (6,7-dihydroxycoumarin)	Coumarins	28100	15600	15200	54500	48600	42200	0.900093	2.46689	1.3027
Cus388	6-Methoxy-7,8-DihydroxyCoumarin	Coumarins	78400	59700	53400	46300	56700	30700	0.486131	0.698172	-0.518345
Cus1221	Sinapinaldehyde	Hydroxycinnamoyl derivatives	80700	120000	99000	6470	8110	6670	1.57629	0.0709042	-3.81798
Cus1280	Homoeriodictyol	Flavanone	93400	74900	81400	9	9	9	2.93922	0.00010813	-13.1749
Cus1094	Kaempferol-3-O-robinoside-7-O-rhamnoside (Robinin)	Flavonol	17600	13300	14100	9	9	9	2.64819	0.0006	-10.7027
Cus1274	Butin	Flavone	53600	104000	43200	1080	5040	9	1.97246	0.0305229	-5.03396
Cus1051	Pantetheine	Vitamins	886000	750000	832000	509000	627000	623000	0.538093	0.712723	-0.488587
Cus1104	Myricetin 3-O-galactoside	Flavonol	14500	11600	13700	7630	7970	5660	0.746295	0.534171	-0.904627
Cus887	Orotidine	Others	19400	18100	14000	12600	7580	14400	0.528553	0.671456	-0.574635
Cus1254	Morin	Flavonol	17000	15500	14600	16900	10500	10900	0.355829	0.813163	-0.298383
Cus674	Limonin	Terpenoids	3410	9	3490	16500	9	9	0.554384	2.39079	1.25749
Cus641	Psoralen	Coumarins	5900	10200	3440	13000	10200	14100	0.719336	1.9089	0.932745
Cus375	Daphnetin	Coumarins	25900	22800	26900	76200	109000	42100	0.925055	3.00661	1.58814
Cus476	Anthranilic acid	Benzoic acid derivatives	34500	27600	27500	36200	39300	49200	0.501407	1.39174	0.476891
Cus839	D-glucoronic acid	Carbohydrates	83500	80400	76200	64900	83000	44500	0.368469	0.801333	-0.319527
Cus880	D-Xylonic acid	Organic acids	719000	479000	668000	373000	453000	315000	0.619586	0.611468	-0.70965
Cus73	Cytidine	Nucleotide and its derivates	280000	231000	237000	148000	153000	133000	0.703844	0.580214	-0.785343
Cus127	3,4-Dihydroxy-DL-phenylalanine	Amino acid derivatives	164000	171000	190000	305000	320000	323000	0.744177	1.80571	0.85257
Cus198	Deoxyadenosine	Nucleotide and its derivates	25600	20000	23900	109000	141000	110000	1.24123	5.17986	2.37291
Cus1005	2-(dimethylamino)guanosine	Nucleotide and its derivates	19800	20100	19600	16500	15400	11400	0.507232	0.727731	-0.458523
Cus891	β-Pseudouridine	Nucleotide and its derivates	57800	58900	91800	51200	57600	39200	0.454825	0.709832	-0.49445
Cus936	Hypoxanthine-9-β-D-arabinofuranoside	Nucleotide and its derivates	274000	262000	118000	108000	104000	91800	0.72149	0.464526	-1.10617
