# Supplementary material for: Metabolome and transcriptome analyses reveal chlorophyll and anthocyanin metabolism pathway associated with cucumber fruit skin color
Source: BMC Plant Biol. 2020 Aug 24;20:386. doi: 10.1186/s12870-020-02597-9 (PMC7444041; doi:10.1186/s12870-020-02597-9)
Supplement: Supplementary file 6 — Additional file 6: Table S2. Overview of reads from Lv and Bai fruit skin by RNA-seq. [file 12870_2020_2597_MOESM6_ESM.xlsx]

## Sheet: Sheet1
Table S2. Overview of reads from Lv and Bai fruit skin by RNA-seq.
sampleID	total_read	reads_mapped	multi_mapped	uniq_mapped	read1	read2	reads_plus	reads_minus
Bai-1	46124866	42145397(91.37%)	64945(0.15%)	42080452(99.85%)	21535638(51.10%)	20609759(48.90%)	25782015(54.38%)	21629439(45.62%)
Bai-2	48938790	44416370(90.76%)	69680(0.16%)	44346690(99.84%)	22757160(51.24%)	21659210(48.76%)	27555794(54.67%)	22850152(45.33%)
Bai-3	49066700	44333538(90.35%)	63695(0.14%)	44269843(99.86%)	22684622(51.17%)	21648916(48.83%)	27724024(54.92%)	22755314(45.08%)
Lv-1	48835066	44770586(91.68%)	59825(0.13%)	44710761(99.87%)	22960270(51.28%)	21810316(48.72%)	27172961(54.26%)	22905368(45.74%)
Lv-2	49135328	45233718(92.06%)	60036(0.13%)	45173682(99.87%)	23072217(51.01%)	22161501(48.99%)	27196170(54.04%)	23127628(45.96%)
Lv-3	42650888	38212620(89.59%)	50350(0.13%)	38162270(99.87%)	19560720(51.19%)	18651900(48.81%)	24130752(55.27%)	19532621(44.73%)
