# Supplementary material for: Metabolome and transcriptome analyses reveal chlorophyll and anthocyanin metabolism pathway associated with cucumber fruit skin color
Source: BMC Plant Biol. 2020 Aug 24;20:386. doi: 10.1186/s12870-020-02597-9 (PMC7444041; doi:10.1186/s12870-020-02597-9)
Supplement: Supplementary file 7 — Additional file 7: Table S3. Differentially expressed genes between Lv and Bai fruit skin. [file 12870_2020_2597_MOESM7_ESM.xlsx]

## Sheet: Table S3
Table S3. Differentially expressed genes between Lv and Bai fruit skin.
#ID	Lv-1_Count	Lv-2_Count	Lv-3_Count	Bai-1_Count	Bai-2_Count	Bai-3_Count	Lv-1_FPKM	Lv-2_FPKM	Lv-3_FPKM	Bai-1_FPKM	Bai-2_FPKM	Bai-3_FPKM	pValue	FDR	log2FC	regulated	COG_class	COG_class_annotation	GO_annotation	KEGG_annotation	KOG_class	KOG_class_annotation	Pfam_annotation	Swissprot_annotation	TrEMBL_annotation	nr_annotation
Csa6G406530	2384	2461	2437	984	1169	1080	132.277	134.537	133.822	54.1699	64.2746	58.1257	1.44344e-32	5.37449e-31	-1.16787	down	[R]	General function prediction only	Molecular Function: GTPase activity (GO:0003924);; Molecular Function: GTP binding (GO:0005525);; Cellular Component: early endosome (GO:0005769);; Biological Process: protein targeting to vacuole (GO:0006623);; Biological Process: small GTPase mediated signal transduction (GO:0007264);; Biological Process: metabolic process (GO:0008152);; Cellular Component: cytoplasmic side of endosome membrane…	K07889|3.11073e-129|vvi:100259851|ras-related protein RABF1; K07889 Ras-related protein Rab-5C (A)	[U]	Intracellular trafficking, secretion, and vesicular transport	Ras family;; Ras of Complex, Roc, domain of DAPkinase;; ADP-ribosylation factor family;; Gtr1/RagA G protein conserved region	Ras-related protein RABF1 OS=Arabidopsis thaliana GN=RABF1 PE=1 SV=1	Uncharacterized protein OS=Cucumis sativus GN=Csa_6G406530 PE=4 SV=1	PREDICTED: ras-related protein RABF1 [Cucumis sativus]
Csa7G429630	702	1030	660	235	248	257	120.333	172.068	112.303	40.4505	44.4833	43.7538	5.03106e-14	3.95612e-13	-1.66899	down	--	--	Cellular Component: integral component of membrane (GO:0016021);;	--	--	--	--	--	Uncharacterized protein OS=Cucumis sativus GN=Csa_7G429630 PE=4 SV=1	PREDICTED: uncharacterized protein LOC101219783 [Cucumis sativus]
Csa4G009350	871	550	647	1511	1938	1366	27.3705	17.5597	20.6088	47.5188	60.0888	42.5776	2.40566e-07	8.77501e-07	1.20132	up	--	--	Molecular Function: calcium ion binding (GO:0005509);; Cellular Component: endoplasmic reticulum membrane (GO:0005789);; Biological Process: protein folding (GO:0006457);; Biological Process: cellular response to nitrogen starvation (GO:0006995);; Biological Process: plant-type hypersensitive response (GO:0009626);; Biological Process: systemic acquired resistance (GO:0009627);; Biological Proces…	--	[O]	Posttranslational modification, protein turnover, chaperones	Calreticulin family	Calreticulin-3 OS=Arabidopsis thaliana GN=CRT3 PE=1 SV=2	Uncharacterized protein OS=Cucumis sativus GN=Csa_4G009350 PE=3 SV=1	PREDICTED: calreticulin-3 [Cucumis sativus]
Csa4G355130	2460	2666	3329	6006	5302	6133	153.437	161.473	207.296	394.548	361.371	382.159	3.28375e-11	1.91611e-10	1.03853	up	--	--	Molecular Function: calcium ion binding (GO:0005509);; Molecular Function: protein binding (GO:0005515);; Cellular Component: plasma membrane (GO:0005886);; Biological Process: defense response to fungus (GO:0050832);;	K13448|7.79552e-52|rcu:RCOM_0150470|Calcium-binding allergen Ole e, putative; K13448 calcium-binding protein CML (A)	[T]	Signal transduction mechanisms	EF hand;; EF-hand domain pair;; EF-hand domain pair;; EF-hand domain;; EF hand;; Caleosin related protein	Probable calcium-binding protein CML36 OS=Arabidopsis thaliana GN=CML36 PE=2 SV=1	Uncharacterized protein OS=Cucumis sativus GN=Csa_4G355130 PE=4 SV=1	PREDICTED: probable calcium-binding protein CML36 [Cucumis sativus]
Csa1G074400	572	536	446	127	216	220	44.7091	42.8929	35.6682	10.2266	17.6467	17.6845	3.42099e-08	1.40487e-07	-1.4369	down	--	--	Molecular Function: DNA binding (GO:0003677);; Molecular Function: protein dimerization activity (GO:0046983);;	--	--	--	Helix-loop-helix DNA-binding domain	--	Uncharacterized protein OS=Cucumis sativus GN=Csa_1G074400 PE=4 SV=1	PREDICTED: transcription factor bHLH118-like [Cucumis sativus]
Csa3G017000	430	507	557	1640	1804	2089	10.6997	12.679	13.8642	40.5221	45.1718	51.5985	1.51962e-30	4.9186e-29	1.87554	up	--	--	Biological Process: metabolic process (GO:0008152);; Molecular Function: hydrolase activity, acting on ester bonds (GO:0016788);;	K14648|0|vvi:100252369|poly(U)-specific endoribonuclease-B; K14648 poly(U)-specific endoribonuclease [EC:3.1.-.-] (A)	[R]	General function prediction only	Endoribonuclease XendoU	Poly(U)-specific endoribonuclease-B OS=Danio rerio GN=endoub PE=2 SV=1	Uncharacterized protein OS=Cucumis sativus GN=Csa_3G017000 PE=4 SV=1	PREDICTED: poly(U)-specific endoribonuclease-B isoform X1 [Cucumis sativus]
Csa7G030510	2104	2564	1995	5598	5144	5909	54.5822	66.6596	52.1124	145	133.077	152.171	8.35894e-21	1.22449e-19	1.31499	up	[G]	Carbohydrate transport and metabolism	Molecular Function: ATP binding (GO:0005524);; Biological Process: glycogen biosynthetic process (GO:0005978);; Molecular Function: glucose-1-phosphate adenylyltransferase activity (GO:0008878);; Cellular Component: chloroplast (GO:0009507);; Biological Process: starch biosynthetic process (GO:0019252);;	K00975|0|rcu:RCOM_1212050|glucose-1-phosphate adenylyltransferase, putative (EC:2.7.7.27); K00975 glucose-1-phosphate adenylyltransferase [EC:2.7.7.27] (A)	[M]	Cell wall/membrane/envelope biogenesis	Nucleotidyl transferase;; MobA-like NTP transferase domain	Glucose-1-phosphate adenylyltransferase small subunit 2, chloroplastic OS=Vicia faba GN=AGPP PE=2 SV=1	Glucose-1-phosphate adenylyltransferase OS=Cucumis sativus GN=Csa_7G030510 PE=3 SV=1	PREDICTED: glucose-1-phosphate adenylyltransferase small subunit 2, chloroplastic [Cucumis sativus]
Trans_newGene_41	9	10	7	43	25	29	0.252216	0.273057	0.202492	1.15589	0.666667	0.776035	0.000285338	0.000661895	1.7666	up	--	--	--	K16903|0|vvi:100262049|tryptophan aminotransferase-related protein 2; K16903 L-tryptophan---pyruvate aminotransferase [EC:2.6.1.99] (A)	--	--	Allinase;; Aminotransferase class I and II	Tryptophan aminotransferase-related protein 2 OS=Arabidopsis thaliana GN=TAR2 PE=2 SV=1	--	PREDICTED: tryptophan aminotransferase-related protein 2-like isoform X1 [Cucumis sativus]
Csa5G114580	1121	1296	1125	352	424	402	25.551	29.6592	25.9864	8.11132	9.47608	9.22164	6.23768e-32	2.23197e-30	-1.5799	down	--	--	--	--	[R]	General function prediction only	PPR repeat family;; PPR repeat;; Pentatricopeptide repeat domain;; PPR repeat;; Pentacotripeptide-repeat region of PROPR	Pentatricopeptide repeat-containing protein At5g13770, chloroplastic OS=Arabidopsis thaliana GN=At5g13770 PE=2 SV=1	Uncharacterized protein OS=Cucumis sativus GN=Csa_5G114580 PE=4 SV=1	PREDICTED: pentatricopeptide repeat-containing protein At5g13770, chloroplastic [Cucumis sativus]
Csa1G073740	396	302	694	1482	1207	1177	16.2819	12.4117	28.5138	60.4512	49.6275	48.1065	7.71898e-06	2.29641e-05	1.43217	up	--	--	--	--	--	--	CBS domain	CBS domain-containing protein CBSX5 OS=Arabidopsis thaliana GN=CBSX5 PE=2 SV=2	Uncharacterized protein OS=Cucumis sativus GN=Csa_1G073740 PE=4 SV=1	PREDICTED: CBS domain-containing protein CBSX5 [Cucumis sativus]
CsaUNG031630	632	1044	611	79	212	244	31.0328	51.5333	29.9681	3.86959	10.5428	11.918	3.043e-06	9.60847e-06	-1.98637	down	[RTKL]	--	Molecular Function: protein serine/threonine kinase activity (GO:0004674);; Molecular Function: ATP binding (GO:0005524);; Biological Process: protein phosphorylation (GO:0006468);; Biological Process: signal transduction (GO:0007165);; Cellular Component: integral component of membrane (GO:0016021);;	K07198|3.7597e-81|vvi:100255067|CBL-interacting serine/threonine-protein kinase 5-like; K07198 5'-AMP-activated protein kinase, catalytic alpha subunit [EC:2.7.11.11] (A)	[T]	Signal transduction mechanisms	NAF domain	CBL-interacting serine/threonine-protein kinase 25 OS=Arabidopsis thaliana GN=CIPK25 PE=2 SV=1	Non-specific serine/threonine protein kinase OS=Citrus clementina GN=CICLE_v10025649mg PE=4 SV=1	PREDICTED: CBL-interacting serine/threonine-protein kinase 25-like [Cucumis sativus]
Csa3G142980	778	785	893	1736	1482	1914	26.0069	26.0763	29.8001	57.6576	49.8518	63.0622	6.08521e-13	4.24957e-12	1.05798	up	[E]	Amino acid transport and metabolism	Biological Process: RNA splicing, via endonucleolytic cleavage and ligation (GO:0000394);; Biological Process: methionine biosynthetic process (GO:0009086);; Molecular Function: hydrolase activity, acting on carbon-nitrogen (but not peptide) bonds, in linear amidines (GO:0016813);;	K18151|0|ath:AT5G43600|UAH; ureidoglycolate amidohydrolase; K18151 ureidoglycolate amidohydrolase [EC:3.5.1.116] (A)	--	--	Peptidase family M20/M25/M40;; Peptidase family M28	Ureidoglycolate hydrolase OS=Arabidopsis thaliana GN=UAH PE=1 SV=1	Uncharacterized protein OS=Cucumis sativus GN=Csa_3G142980 PE=4 SV=1	PREDICTED: ureidoglycolate hydrolase [Cucumis sativus]
Trans_newGene_217	0	0	0	311	381	221	2.48856e-37	1.27105e-95	7.67134e-97	13.1189	14.6042	8.70048	2.75723e-29	8.1315e-28	7.94309	up	--	--	--	--	[R]	General function prediction only	Reverse transcriptase (RNA-dependent DNA polymerase)	Retrovirus-related Pol polyprotein from transposon TNT 1-94 OS=Nicotiana tabacum PE=2 SV=1	--	PREDICTED: uncharacterized mitochondrial protein AtMg00810-like [Brassica oleracea var. oleracea]
Csa6G430730	1210	1423	1216	356	477	409	55.2175	64.8106	55.5395	16.1257	21.6309	18.3284	4.08268e-24	7.94189e-23	-1.62009	down	--	--	Molecular Function: hydrolase activity (GO:0016787);;	--	--	--	--	--	Uncharacterized protein OS=Cucumis sativus GN=Csa_6G430730 PE=4 SV=1	PREDICTED: uncharacterized protein LOC101206135 [Cucumis sativus]
Csa3G016930	524	450	500	1663	1175	1083	24.2779	20.822	23.1203	75.4772	52.7691	48.6554	2.64625e-11	1.56202e-10	1.39574	up	[R]	General function prediction only	Cellular Component: cytosol (GO:0005829);; Cellular Component: plasma membrane (GO:0005886);; Biological Process: metabolic process (GO:0008152);; Molecular Function: hydrolase activity (GO:0016787);;	--	[R]	General function prediction only	Haloacid dehalogenase-like hydrolase;; haloacid dehalogenase-like hydrolase;; HAD-hyrolase-like	Haloacid dehalogenase-like hydrolase domain-containing protein Sgpp OS=Arabidopsis thaliana GN=SGPP PE=1 SV=2	2-deoxyglucose-6-phosphate phosphatase OS=Cucumis sativus GN=Csa_3G016930 PE=4 SV=1	PREDICTED: haloacid dehalogenase-like hydrolase domain-containing protein Sgpp [Cucumis sativus]
Csa7G068610	979	755	779	1810	2348	1591	19.8837	15.313	15.7701	36.042	46.9394	31.3969	4.97261e-09	2.25189e-08	1.18066	up	--	--	Cellular Component: Golgi apparatus (GO:0005794);; Cellular Component: integral component of membrane (GO:0016021);; Molecular Function: O-acetyltransferase activity (GO:0016413);; Biological Process: cell wall organization or biogenesis (GO:0071554);;	--	--	--	GDSL/SGNH-like Acyl-Esterase family found in Pmr5 and Cas1p;; PMR5 N terminal Domain	Protein trichome birefringence-like 12 OS=Arabidopsis thaliana GN=TBL12 PE=2 SV=1	Uncharacterized protein OS=Cucumis sativus GN=Csa_7G068610 PE=4 SV=1	PREDICTED: protein trichome birefringence-like 12 [Cucumis sativus]
Csa1G025160	3519	3077	2258	836	767	881	37.7757	33.2191	24.3427	8.92325	8.21141	9.39728	3.09771e-20	4.35774e-19	-1.81292	down	[S]	Function unknown	Molecular Function: phosphogluconate dehydrogenase (decarboxylating) activity (GO:0004616);; Biological Process: carbohydrate metabolic process (GO:0005975);; Molecular Function: zinc ion binding (GO:0008270);; Molecular Function: aldehyde-lyase activity (GO:0016832);; Molecular Function: NAD binding (GO:0051287);; Biological Process: oxidation-reduction process (GO:0055114);;	--	[R]	General function prediction only	Fructose-bisphosphate aldolase class-II;; Putative sugar-binding N-terminal domain;; NAD-binding of NADP-dependent 3-hydroxyisobutyrate dehydrogenase;; NAD binding domain of 6-phosphogluconate dehydrogenase;; Putative nucleotide-binding of sugar-metabolising enzyme;; NADP oxidoreductase coenzyme F420-dependent	Uncharacterized oxidoreductase YgbJ OS=Escherichia coli (strain K12) GN=ygbJ PE=3 SV=1	Uncharacterized protein OS=Cucumis sativus GN=Csa_1G025160 PE=4 SV=1	PREDICTED: uncharacterized protein LOC101221907 isoform X1 [Cucumis sativus]
Csa1G015810	28	33	31	86	92	90	1.30818	1.53144	1.44069	3.99486	4.27787	4.14151	9.3982e-09	4.11857e-08	1.51306	up	--	--	--	--	--	--	Protein of unknown function, DUF617	Protein MIZU-KUSSEI 1 OS=Arabidopsis thaliana GN=MIZ1 PE=1 SV=1	Uncharacterized protein OS=Cucumis sativus GN=Csa_1G015810 PE=4 SV=1	PREDICTED: protein MIZU-KUSSEI 1 [Cucumis sativus]
Csa7G071580	146	97	97	13	13	14	5.48319	3.65699	3.65139	0.496498	0.481501	0.536894	4.61232e-16	4.43904e-15	-2.96726	down	--	--	Molecular Function: hydrolase activity (GO:0016787);;	--	[R]	General function prediction only	PPR repeat family;; PPR repeat;; PPR repeat;; Pentatricopeptide repeat domain;; Pentacotripeptide-repeat region of PROPR	Putative pentatricopeptide repeat-containing protein At3g08820 OS=Arabidopsis thaliana GN=PCMP-H84 PE=3 SV=1	Uncharacterized protein OS=Cucumis sativus GN=Csa_7G071580 PE=4 SV=1	hypothetical protein Csa_7G071580 [Cucumis sativus]
Csa3G036450	4474	5640	4403	2178	2294	1972	136.636	173.682	134.849	66.3672	70.7659	60.3762	1.69922e-15	1.53679e-14	-1.16429	down	--	--	--	--	--	--	Myelodysplasia-myeloid leukemia factor 1-interacting protein	--	Uncharacterized protein OS=Cucumis sativus GN=Csa_3G036450 PE=4 SV=1	PREDICTED: uncharacterized protein LOC101203828 [Cucumis sativus]
Csa4G307370	719	813	624	289	329	343	24.501	27.7787	21.1826	9.7388	11.1846	11.5255	1.02937e-12	7.02192e-12	-1.15673	down	[K]	Transcription	Biological Process: phosphatidylglycerol biosynthetic process (GO:0006655);; Cellular Component: plastid chromosome (GO:0009508);; Biological Process: chloroplast relocation (GO:0009902);; Biological Process: thylakoid membrane organization (GO:0010027);; Biological Process: isopentenyl diphosphate biosynthetic process, methylerythritol 4-phosphate pathway (GO:0019288);; Biological Process: ncRNA…	--	--	--	Transcription termination factor nusG	Transcription termination/antitermination protein NusG OS=Thermus thermophilus (strain HB8 / ATCC 27634 / DSM 579) GN=nusG PE=1 SV=1	Uncharacterized protein OS=Cucumis sativus GN=Csa_4G307370 PE=4 SV=1	PREDICTED: uncharacterized protein LOC101211195 [Cucumis sativus]
Csa3G166330	468	602	242	77	60	78	38.3552	48.0169	19.2429	6.24583	4.94693	6.20111	8.83579e-12	5.50948e-11	-2.50744	down	--	--	Cellular Component: integral component of membrane (GO:0016021);;	--	--	--	Dirigent-like protein	Dirigent protein 11 OS=Arabidopsis thaliana GN=DIR11 PE=2 SV=1	Uncharacterized protein OS=Cucumis sativus GN=Csa_3G166330 PE=4 SV=1	PREDICTED: dirigent protein 11-like [Cucumis sativus]
Csa3G851760	1269	1502	1066	556	454	508	12.9299	15.4312	10.8391	5.55933	4.53037	5.06748	2.6319e-13	1.91334e-12	-1.3246	down	[Z]	Cytoskeleton	Molecular Function: motor activity (GO:0003774);; Molecular Function: ATP binding (GO:0005524);; Biological Process: metabolic process (GO:0008152);; Cellular Component: myosin complex (GO:0016459);;	K10357|0|vvi:100241905|myosin-2; K10357 myosin V (A)	[Z]	Cytoskeleton	Myosin head (motor domain);; IQ calmodulin-binding motif	Myosin-2 OS=Arabidopsis thaliana GN=VIII-2 PE=2 SV=1	Uncharacterized protein OS=Cucumis sativus GN=Csa_3G851760 PE=4 SV=1	PREDICTED: myosin-2 [Cucumis sativus]
Csa1G701950	201	205	216	72	62	76	3.77719	3.88438	4.02119	1.32123	1.11455	1.36673	3.83899e-16	3.72463e-15	-1.54982	down	--	--	--	--	--	--	Development and cell death domain	B2 protein OS=Daucus carota PE=2 SV=1	Uncharacterized protein OS=Cucumis sativus GN=Csa_1G701950 PE=4 SV=1	PREDICTED: uncharacterized protein LOC105436360 isoform X1 [Cucumis sativus]
Csa3G101810	1511	5275	1713	355	535	264	65.5891	225.501	73.4014	15.1533	22.8826	11.0971	3.0696e-08	1.26657e-07	-2.68174	down	--	--	Molecular Function: DNA binding (GO:0003677);; Cellular Component: nucleus (GO:0005634);; Biological Process: regulation of transcription, DNA-templated (GO:0006355);;	--	--	--	No apical meristem (NAM) protein	NAC domain-containing protein 72 OS=Arabidopsis thaliana GN=NAC072 PE=2 SV=1	Uncharacterized protein OS=Cucumis sativus GN=Csa_3G101810 PE=4 SV=1	PREDICTED: NAC domain-containing protein 72-like [Cucumis sativus]
Trans_newGene_199	0	1	1	100	4532	633	0	0.0349228	0.0200391	1.80493	81.2958	11.4253	2.4448e-06	7.82387e-06	4.38694	up	--	--	--	--	--	--	Lipoxygenase;; PLAT/LH2 domain	Probable linoleate 9S-lipoxygenase 5 OS=Solanum tuberosum GN=LOX1.5 PE=2 SV=1	--	PREDICTED: probable linoleate 9S-lipoxygenase 5 [Cucumis sativus]
Csa7G029970	751	604	726	1269	1372	1561	60.4454	48.2888	57.6049	99.3828	112.225	121.376	1.26885e-11	7.78424e-11	1.00839	up	[U]	Intracellular trafficking, secretion, and vesicular transport	Biological Process: intracellular protein transport (GO:0006886);; Molecular Function: protein transporter activity (GO:0008565);; Biological Process: vesicle-mediated transport (GO:0016192);; Cellular Component: membrane coat (GO:0030117);;	K12394|1.2275e-111|vvi:100257590|AP-1 complex subunit sigma-1-like; K12394 AP-1 complex subunit sigma 1/2 (A)	[U]	Intracellular trafficking, secretion, and vesicular transport	Clathrin adaptor complex small chain	AP-1 complex subunit sigma-2 OS=Arabidopsis thaliana GN=AAP19-2 PE=2 SV=1	Uncharacterized protein OS=Cucumis sativus GN=Csa_7G029970 PE=4 SV=1	PREDICTED: AP-1 complex subunit sigma-1 [Cucumis sativus]
Csa3G730980	151	130	52	625	863	1176	4.28733	3.68771	1.50519	17.6805	24.3368	32.9142	3.80671e-12	2.4704e-11	2.85372	up	[GHR]	--	Molecular Function: magnesium ion binding (GO:0000287);; Molecular Function: pyruvate decarboxylase activity (GO:0004737);; Biological Process: metabolic process (GO:0008152);; Molecular Function: thiamine pyrophosphate binding (GO:0030976);;	K01568|0|rcu:RCOM_0489390|pyruvate decarboxylase, putative (EC:4.1.1.1); K01568 pyruvate decarboxylase [EC:4.1.1.1] (A)	[EH]	--	Thiamine pyrophosphate enzyme, N-terminal TPP binding domain;; Thiamine pyrophosphate enzyme, central domain;; Thiamine pyrophosphate enzyme, C-terminal TPP binding domain	Pyruvate decarboxylase 1 OS=Arabidopsis thaliana GN=PDC1 PE=2 SV=1	Uncharacterized protein OS=Cucumis sativus GN=Csa_3G730980 PE=3 SV=1	PREDICTED: pyruvate decarboxylase 1 [Cucumis sativus]
Csa4G305340	41	28	72	202	222	252	0.922508	0.629244	1.57958	4.47614	4.90442	5.43368	2.45806e-09	1.15576e-08	2.17591	up	--	--	Molecular Function: protein kinase activity (GO:0004672);; Molecular Function: ATP binding (GO:0005524);; Biological Process: protein phosphorylation (GO:0006468);;	--	--	--	Protein tyrosine kinase;; Protein kinase domain	Probable serine/threonine-protein kinase At5g41260 OS=Arabidopsis thaliana GN=At5g41260 PE=1 SV=1	Uncharacterized protein OS=Cucumis sativus GN=Csa_4G305340 PE=4 SV=1	PREDICTED: probable serine/threonine-protein kinase At5g41260 [Cucumis sativus]
Csa1G168360	367	415	570	262	165	191	13.9746	15.7008	21.6504	9.96034	6.30502	7.14917	5.11427e-05	0.000133805	-1.10431	down	[R]	General function prediction only	Cellular Component: plasma membrane (GO:0005886);; Biological Process: nitrogen compound metabolic process (GO:0006807);; Molecular Function: cyanoalanine nitrilase activity (GO:0047427);; Molecular Function: 3-cyanoalanine hydratase activity (GO:0047558);;	K13035|0|vvi:100250098|bifunctional nitrilase/nitrile hydratase NIT4B; K13035 beta-cyano-L-alanine hydratase/nitrilase [EC:3.5.5.4 4.2.1.65] (A)	[E]	Amino acid transport and metabolism	Carbon-nitrogen hydrolase	Bifunctional nitrilase/nitrile hydratase NIT4A OS=Nicotiana tabacum GN=NIT4A PE=2 SV=1	Uncharacterized protein OS=Cucumis sativus GN=Csa_1G168360 PE=4 SV=1	PREDICTED: bifunctional nitrilase/nitrile hydratase NIT4A [Cucumis sativus]
Csa7G031600	741	721	753	61	44	25	15.1947	14.8048	15.4727	1.25168	0.905091	0.516365	5.90282e-43	4.26342e-41	-3.99177	down	[I]	Lipid transport and metabolism	Biological Process: long-chain fatty acid metabolic process (GO:0001676);; Molecular Function: long-chain fatty acid-CoA ligase activity (GO:0004467);; Cellular Component: endoplasmic reticulum (GO:0005783);; Cellular Component: Golgi apparatus (GO:0005794);; Cellular Component: chloroplast envelope (GO:0009941);; Cellular Component: integral component of membrane (GO:0016021);;	K01897|0|rcu:RCOM_0691170|long-chain-fatty-acid CoA ligase, putative (EC:6.2.1.3); K01897 long-chain acyl-CoA synthetase [EC:6.2.1.3] (A)	[I]	Lipid transport and metabolism	AMP-binding enzyme	Long chain acyl-CoA synthetase 8 OS=Arabidopsis thaliana GN=LACS8 PE=1 SV=1	Uncharacterized protein OS=Cucumis sativus GN=Csa_7G031600 PE=4 SV=1	hypothetical protein Csa_7G031600 [Cucumis sativus]
Csa7G394680	1741	2024	1752	554	451	462	30.6982	36.5913	31.666	10.1676	7.77327	8.04717	1.42408e-40	9.14283e-39	-1.89928	down	[O]	Posttranslational modification, protein turnover, chaperones	Molecular Function: catalytic activity (GO:0003824);; Biological Process: metabolic process (GO:0008152);; Cellular Component: chloroplast (GO:0009507);;	--	[R]	General function prediction only	Protein of unknown function, DUF255;; Thioredoxin-like	Spermatogenesis-associated protein 20 OS=Homo sapiens GN=SPATA20 PE=2 SV=3	Uncharacterized protein OS=Cucumis sativus GN=Csa_7G394680 PE=4 SV=1	hypothetical protein Csa_7G394680 [Cucumis sativus]
Csa2G336720	1311	1176	1450	2796	2582	3181	29.255	26.3877	32.3317	61.7452	57.3328	69.9963	2.92011e-15	2.58404e-14	1.11521	up	[RTKL]	--	Molecular Function: calmodulin-dependent protein kinase activity (GO:0004683);; Molecular Function: calcium ion binding (GO:0005509);; Molecular Function: calmodulin binding (GO:0005516);; Molecular Function: ATP binding (GO:0005524);; Cellular Component: cytoplasm (GO:0005737);; Cellular Component: plasma membrane (GO:0005886);; Biological Process: abscisic acid-activated signaling pathway (GO:0…	--	[T]	Signal transduction mechanisms	Protein kinase domain;; EF hand;; Protein tyrosine kinase;; EF-hand domain;; EF-hand domain pair;; EF hand;; EF-hand domain pair;; Cytoskeletal-regulatory complex EF hand	Calcium-dependent protein kinase SK5 OS=Glycine max PE=1 SV=1	Uncharacterized protein OS=Cucumis sativus GN=Csa_2G336720 PE=4 SV=1	PREDICTED: calcium-dependent protein kinase SK5 [Cucumis sativus]
Csa5G614640	7	8	27	200	158	183	0.710308	0.776895	2.431	17.8931	14.2098	16.2512	2.32855e-12	1.53671e-11	3.42445	up	--	--	Molecular Function: DNA binding (GO:0003677);; Cellular Component: nucleus (GO:0005634);; Biological Process: DNA replication (GO:0006260);; Biological Process: DNA repair (GO:0006281);; Biological Process: DNA recombination (GO:0006310);;	K10740|1.94615e-49|vvi:100244193|replication protein A 14 kDa subunit B-like; K10740 replication factor A3 (A)	--	--	Replication factor A protein 3	Replication protein A 14 kDa subunit B OS=Arabidopsis thaliana GN=RPA3B PE=1 SV=1	Uncharacterized protein OS=Cucumis sativus GN=Csa_5G614640 PE=4 SV=1	PREDICTED: replication protein A 14 kDa subunit B-like [Cucumis sativus]
Csa7G065140	409	254	409	912	713	634	28.4097	17.4316	28.3185	64.9144	51.3229	42.8237	4.17845e-05	0.000110695	1.05677	up	--	--	Molecular Function: protein tyrosine phosphatase activity (GO:0004725);; Biological Process: peptidyl-tyrosine dephosphorylation (GO:0035335);;	K17619|2.61773e-105|rcu:RCOM_0886170|Magnesium-dependent phosphatase, putative (EC:3.1.3.48); K17619 magnesium-dependent phosphatase 1 [EC:3.1.3.48 3.1.3.-] (A)	[R]	General function prediction only	Acid Phosphatase;; Haloacid dehalogenase-like hydrolase	Magnesium-dependent phosphatase 1 OS=Mus musculus GN=Mdp1 PE=1 SV=1	Uncharacterized protein OS=Cucumis sativus GN=Csa_7G065140 PE=4 SV=1	PREDICTED: magnesium-dependent phosphatase 1 [Cucumis sativus]
Csa2G083700	24	40	27	0	0	1	0.888704	1.57314	0.985211	0	0	0.0813285	4.39758e-09	2.00663e-08	-4.57949	down	--	--	--	--	--	--	--	--	Uncharacterized protein OS=Cucumis sativus GN=Csa_2G083700 PE=4 SV=1	PREDICTED: uncharacterized protein LOC101218529 [Cucumis sativus]
Csa7G290540	111	116	140	46	44	60	2.82606	3.0265	3.59146	1.2557	1.15628	1.60201	1.06266e-06	3.5745e-06	-1.2656	down	[V]	Defense mechanisms	Biological Process: drug transmembrane transport (GO:0006855);; Biological Process: fatty acid catabolic process (GO:0009062);; Molecular Function: drug transmembrane transporter activity (GO:0015238);; Molecular Function: antiporter activity (GO:0015297);; Cellular Component: integral component of membrane (GO:0016021);;	--	[R]	General function prediction only	MatE	Protein DETOXIFICATION 54 OS=Arabidopsis thaliana GN=DTX54 PE=2 SV=1	Protein DETOXIFICATION OS=Cucumis sativus GN=Csa_7G290540 PE=3 SV=1	PREDICTED: MATE efflux family protein 5 [Cucumis sativus]
Csa5G638380	1973	1547	1390	774	753	730	81.9515	63.1942	55.8473	32.7589	34.3824	31.6263	3.21303e-11	1.87951e-10	-1.11166	down	--	--	--	--	--	--	Ubiquitin-2 like Rad60 SUMO-like	Membrane-anchored ubiquitin-fold protein 1 OS=Arabidopsis thaliana GN=MUB1 PE=1 SV=1	Uncharacterized protein OS=Cucumis sativus GN=Csa_5G638380 PE=4 SV=1	PREDICTED: membrane-anchored ubiquitin-fold protein 2-like [Cucumis sativus]
Csa1G665910	1255	994	1051	365	615	389	31.5714	24.9877	26.4123	9.1905	15.4905	9.71037	3.48103e-07	1.2416e-06	-1.24823	down	--	--	--	--	--	--	Domain of unknown function (DUF239);; Domain of unknown function (DUF4409)	--	Uncharacterized protein OS=Cucumis sativus GN=Csa_1G665910 PE=4 SV=1	PREDICTED: uncharacterized protein LOC101208882 [Cucumis sativus]
Csa6G476070	19	151	56	2	1	0	0.808964	6.19305	2.29009	0.0859915	0.0422747	0.0405003	1.87352e-08	7.95776e-08	-4.51974	down	[R]	General function prediction only	Molecular Function: iron ion binding (GO:0005506);; Molecular Function: gibberellin 3-beta-dioxygenase activity (GO:0016707);; Molecular Function: gibberellin-44 dioxygenase activity (GO:0047927);; Biological Process: oxidation-reduction process (GO:0055114);;	--	[QR]	--	2OG-Fe(II) oxygenase superfamily;; non-haem dioxygenase in morphine synthesis N-terminal	Gibberellin 20 oxidase 2 OS=Arabidopsis thaliana GN=GA20OX2 PE=2 SV=1	GA 20-oxidase OS=Cucumis sativus GN=GA20ox2 PE=2 SV=1	PREDICTED: gibberellin 20 oxidase 2-like [Cucumis sativus]
Csa1G572440	115	89	17	7	10	8	1.81448	1.42029	0.279553	0.112479	0.158468	0.129623	4.63364e-05	0.000122058	-2.69504	down	[F]	Nucleotide transport and metabolism	Cellular Component: integral component of membrane (GO:0016021);;	--	[F]	Nucleotide transport and metabolism	Inosine-uridine preferring nucleoside hydrolase	Pyrimidine-specific ribonucleoside hydrolase RihA OS=Escherichia fergusonii (strain ATCC 35469 / DSM 13698 / CDC 0568-73) GN=rihA PE=3 SV=1	Uncharacterized protein OS=Cucumis sativus GN=Csa_1G572440 PE=4 SV=1	PREDICTED: uncharacterized protein LOC101212769 [Cucumis sativus]
Csa4G000560	418	395	479	1011	1033	958	9.04403	8.5435	10.3877	21.9466	22.6236	20.6649	2.49622e-23	4.58159e-22	1.21209	up	[G]	Carbohydrate transport and metabolism	Molecular Function: magnesium ion binding (GO:0000287);; Molecular Function: pyruvate kinase activity (GO:0004743);; Biological Process: glycolysis (GO:0006096);; Molecular Function: kinase activity (GO:0016301);; Molecular Function: potassium ion binding (GO:0030955);;	K00873|0|vvi:100244565|pyruvate kinase isozyme A, chloroplastic; K00873 pyruvate kinase [EC:2.7.1.40] (A)	[G]	Carbohydrate transport and metabolism	Pyruvate kinase, barrel domain;; Pyruvate kinase, alpha/beta domain;; HpcH/HpaI aldolase/citrate lyase family	Plastidial pyruvate kinase 1, chloroplastic OS=Arabidopsis thaliana GN=PKP1 PE=1 SV=1	Pyruvate kinase OS=Cucumis sativus GN=Csa_4G000560 PE=3 SV=1	PREDICTED: plastidial pyruvate kinase 1, chloroplastic-like [Cucumis sativus]
Csa6G366330	313	357	327	159	154	134	11.7704	13.2978	12.1214	5.83434	5.5867	4.78247	4.14287e-13	2.94187e-12	-1.14856	down	[S]	Function unknown	Molecular Function: DNA binding (GO:0003677);; Cellular Component: chloroplast (GO:0009507);;	--	--	--	Hemimethylated DNA-binding protein YccV like;; UvrB/uvrC motif	F-box only protein 21 OS=Mus musculus GN=Fbxo21 PE=1 SV=1	Uncharacterized protein OS=Cucumis sativus GN=Csa_6G366330 PE=4 SV=1	PREDICTED: uncharacterized protein LOC101203572 [Cucumis sativus]
Csa6G146420	243	174	260	101	135	78	5.75877	4.11442	6.15458	2.38594	3.15184	1.82124	0.000229735	0.00054116	-1.0812	down	--	--	Molecular Function: voltage-gated potassium channel activity (GO:0005249);; Cellular Component: integral component of membrane (GO:0016021);; Biological Process: regulation of membrane potential (GO:0042391);; Biological Process: potassium ion transmembrane transport (GO:0071805);;	K05391|0|vvi:100241591|putative cyclic nucleotide-gated ion channel 15; K05391 cyclic nucleotide gated channel, other eukaryote (A)	[PT]	--	Ion transport protein;; Cyclic nucleotide-binding domain	Putative cyclic nucleotide-gated ion channel 15 OS=Arabidopsis thaliana GN=CNGC15 PE=3 SV=1	Uncharacterized protein OS=Cucumis sativus GN=Csa_6G146420 PE=4 SV=1	PREDICTED: putative cyclic nucleotide-gated ion channel 15 isoform X2 [Cucumis sativus]
Csa6G084600	39	27	3	2	2	0	1.19996	0.845654	0.0971811	0.0607655	0.0586747	0.0286478	0.00155947	0.0031478	-2.76225	down	--	--	Cellular Component: extracellular region (GO:0005576);; Biological Process: pathogenesis (GO:0009405);;	--	--	--	Agglutinin domain;; Aerolysin toxin;; Clostridium epsilon toxin ETX/Bacillus mosquitocidal toxin MTX2	Natterin-3 OS=Thalassophryne nattereri PE=1 SV=1	Uncharacterized protein OS=Cucumis sativus GN=Csa_6G084600 PE=4 SV=1	PREDICTED: uncharacterized protein LOC101212310 [Cucumis sativus]
Csa3G734320	322	256	303	546	628	666	10.107	8.10036	9.56492	17.5177	20.0688	21.1357	3.27145e-11	1.9101e-10	1.05573	up	--	--	Biological Process: metabolic process (GO:0008152);; Molecular Function: acetylglucosaminyltransferase activity (GO:0008375);; Cellular Component: integral component of membrane (GO:0016021);;	K00771|0|vvi:100251133|xylosyltransferase (A)	[G]	Carbohydrate transport and metabolism	Core-2/I-Branching enzyme	Beta-glucuronosyltransferase GlcAT14C OS=Arabidopsis thaliana GN=GLCAT14C PE=2 SV=1	Uncharacterized protein OS=Cucumis sativus GN=Csa_3G734320 PE=4 SV=1	PREDICTED: xylosyltransferase [Cucumis sativus]
Csa1G294080	191	81	204	401	345	439	14.4057	6.09433	15.1788	29.7501	25.7073	31.9225	0.000423713	0.000953736	1.26863	up	--	--	--	--	--	--	--	--	Uncharacterized protein OS=Cucumis sativus GN=Csa_1G294080 PE=4 SV=1	PREDICTED: transcription factor IBH1 [Cucumis sativus]
Csa7G213180	224	266	255	116	83	65	3.55953	4.45895	4.27445	1.81454	1.29091	1.90783	3.95225e-08	1.61158e-07	-1.46564	down	[G]	Carbohydrate transport and metabolism	Molecular Function: 1,4-alpha-glucan branching enzyme activity (GO:0003844);; Molecular Function: hydrolase activity, hydrolyzing O-glycosyl compounds (GO:0004553);; Biological Process: glycogen biosynthetic process (GO:0005978);; Biological Process: post-embryonic development (GO:0009791);; Molecular Function: cation binding (GO:0043169);;	--	[G]	Carbohydrate transport and metabolism	Alpha amylase, catalytic domain;; Carbohydrate-binding module 48 (Isoamylase N-terminal domain)	1,4-alpha-glucan-branching enzyme 3, chloroplastic/amyloplastic OS=Arabidopsis thaliana GN=SBE3 PE=1 SV=1	Uncharacterized protein OS=Cucumis sativus GN=Csa_7G213180 PE=4 SV=1	PREDICTED: 1,4-alpha-glucan-branching enzyme 3, chloroplastic/amyloplastic [Cucumis sativus]
Csa3G776950	244	258	232	119	107	74	11.7876	13.7541	11.7019	5.41275	4.90613	2.9307	4.85847e-08	1.96061e-07	-1.27046	down	--	--	Cellular Component: chloroplast thylakoid membrane (GO:0009535);;	--	--	--	SOUL heme-binding protein	Heme-binding-like protein At3g10130, chloroplastic OS=Arabidopsis thaliana GN=At3g10130 PE=2 SV=1	Uncharacterized protein OS=Cucumis sativus GN=Csa_3G776950 PE=4 SV=1	PREDICTED: heme-binding-like protein At3g10130, chloroplastic [Cucumis sativus]
Csa1G426980	233	264	297	1815	958	801	15.3186	17.0255	19.2573	118.234	62.9546	51.2905	2.60766e-10	1.36885e-09	2.10394	up	--	--	Molecular Function: sequence-specific DNA binding transcription factor activity (GO:0003700);; Molecular Function: calmodulin binding (GO:0005516);; Biological Process: regulation of transcription, DNA-templated (GO:0006355);; Biological Process: response to chitin (GO:0010200);; Biological Process: defense response to bacterium (GO:0042742);; Molecular Function: sequence-specific DNA binding (GO…	--	--	--	WRKY DNA -binding domain;; Plant zinc cluster domain	Probable WRKY transcription factor 11 OS=Arabidopsis thaliana GN=WRKY11 PE=2 SV=2	Uncharacterized protein OS=Cucumis sativus GN=Csa_1G426980 PE=4 SV=1	hypothetical protein Csa_1G426980 [Cucumis sativus]
Csa2G345930	25	24	28	186	34	81	1.76839	1.63145	1.92108	12.8815	2.37042	5.47261	0.00252324	0.00488946	1.76338	up	--	--	--	--	--	--	Proline-rich nuclear receptor coactivator	--	Uncharacterized protein OS=Cucumis sativus GN=Csa_2G345930 PE=4 SV=1	hypothetical protein Csa_2G345930 [Cucumis sativus]
Csa6G490080	215	85	476	3102	2344	2228	9.93725	3.98682	22.0711	141.075	108.086	101.284	1.09092e-09	5.38078e-09	3.05925	up	--	--	Molecular Function: hydrolase activity (GO:0016787);;	--	--	--	alpha/beta hydrolase fold;; Alpha/beta hydrolase family;; Serine aminopeptidase, S33	Methylesterase 1 OS=Arabidopsis thaliana GN=MES1 PE=1 SV=1	Uncharacterized protein OS=Cucumis sativus GN=Csa_6G490080 PE=4 SV=1	PREDICTED: salicylic acid-binding protein 2-like [Cucumis sativus]
Csa6G108460	491	456	212	68	79	59	45.8434	38.9877	20.2306	7.98706	11.4326	7.21541	4.41015e-11	2.53697e-10	-2.3973	down	[P]	Inorganic ion transport and metabolism	Cellular Component: endoplasmic reticulum (GO:0005783);; Biological Process: cellular response to phosphate starvation (GO:0016036);; Biological Process: primary metabolic process (GO:0044238);; Biological Process: cellular biosynthetic process (GO:0044249);; Biological Process: regulation of cellular process (GO:0050794);; Biological Process: organic substance biosynthetic process (GO:1901576);;	--	[P]	Inorganic ion transport and metabolism	SPX domain	SPX domain-containing protein 3 OS=Arabidopsis thaliana GN=SPX3 PE=2 SV=1	Uncharacterized protein OS=Cucumis sativus GN=Csa_6G108460 PE=4 SV=1	PREDICTED: SPX domain-containing protein 3 [Cucumis sativus]
Csa6G358160	7	4	6	81	17	40	0.173873	0.106128	0.147439	1.85661	0.38436	0.900934	7.98923e-05	0.000202535	2.59625	up	--	--	--	--	--	--	Protein of unknown function (DUF632);; Protein of unknown function (DUF630)	--	Uncharacterized protein OS=Cucumis sativus GN=Csa_6G358160 PE=4 SV=1	PREDICTED: uncharacterized protein LOC101213768 isoform X1 [Cucumis sativus]
Csa5G603940	1317	847	431	2011	3048	1929	51.5371	32.5382	16.7516	78.6748	121.667	74.7031	0.000511832	0.00113216	1.36569	up	[M]	Cell wall/membrane/envelope biogenesis	Biological Process: polysaccharide biosynthetic process (GO:0000271);; Cellular Component: Golgi apparatus (GO:0005794);; Molecular Function: transferase activity, transferring glycosyl groups (GO:0016757);;	--	--	--	Glycosyl transferase family 8	Probable galacturonosyltransferase-like 9 OS=Arabidopsis thaliana GN=GATL9 PE=2 SV=1	Hexosyltransferase OS=Cucumis sativus GN=Csa_5G603940 PE=3 SV=1	PREDICTED: probable galacturonosyltransferase-like 9 [Cucumis sativus]
Csa3G910650	66	70	101	147	165	220	71.7303	69.5879	104.242	110.293	78.7458	75.9996	8.28138e-05	0.0002096	1.13968	up	--	--	Cellular Component: chloroplast (GO:0009507);;	--	[R]	General function prediction only	--	--	Uncharacterized protein OS=Cucumis sativus GN=Csa_3G910650 PE=4 SV=1	PREDICTED: uncharacterized protein LOC101203507 [Cucumis sativus]
Csa6G490140	478	178	337	3294	2613	2878	13.2295	4.94699	9.30247	88.9472	71.3489	78.0212	2.22018e-19	2.90823e-18	3.04454	up	[Q]	Secondary metabolites biosynthesis, transport and catabolism	Molecular Function: copper ion binding (GO:0005507);; Molecular Function: L-ascorbate oxidase activity (GO:0008447);; Cellular Component: plant-type cell wall (GO:0009505);; Biological Process: oxidation-reduction process (GO:0055114);;	--	[Q]	Secondary metabolites biosynthesis, transport and catabolism	Multicopper oxidase;; Multicopper oxidase;; Multicopper oxidase	L-ascorbate oxidase homolog OS=Nicotiana tabacum PE=2 SV=1	Uncharacterized protein OS=Cucumis sativus GN=Csa_6G490140 PE=4 SV=1	hypothetical protein Csa_6G490140 [Cucumis sativus]
Csa7G047400	7	2	3	354	99	80	0.408845	0.149539	0.174246	18.9265	5.31928	4.26199	6.01606e-12	3.8153e-11	4.62494	up	--	--	Molecular Function: DNA binding (GO:0003677);; Molecular Function: sequence-specific DNA binding transcription factor activity (GO:0003700);; Cellular Component: nucleus (GO:0005634);; Biological Process: regulation of transcription, DNA-templated (GO:0006355);;	--	--	--	AP2 domain	Ethylene-responsive transcription factor ERF053 OS=Arabidopsis thaliana GN=ERF053 PE=2 SV=1	Uncharacterized protein OS=Cucumis sativus GN=Csa_7G047400 PE=4 SV=1	PREDICTED: ethylene-responsive transcription factor ERF053 [Cucumis sativus]
Csa4G029990	470	488	531	925	1045	1038	76.9771	71.4973	82.8827	151.036	162.205	169.297	1.00077e-18	1.24109e-17	1.01137	up	[I]	Lipid transport and metabolism	Cellular Component: cytoplasm (GO:0005737);; Biological Process: fatty acid biosynthetic process (GO:0006633);; Molecular Function: 3-hydroxydecanoyl-[acyl-carrier-protein] dehydratase activity (GO:0008693);;	K02372|1.70308e-100|vvi:100264168|uncharacterized LOC100264168; K02372 3-hydroxyacyl-[acyl-carrier-protein] dehydratase [EC:4.2.1.59] (A)	--	--	FabA-like domain;; MaoC like domain	3-hydroxyacyl-[acyl-carrier-protein] dehydratase FabZ OS=Thermosynechococcus elongatus (strain BP-1) GN=fabZ PE=3 SV=1	Uncharacterized protein OS=Cucumis sativus GN=Csa_4G029990 PE=3 SV=1	PREDICTED: uncharacterized protein LOC101207195 [Cucumis sativus]
Csa5G638410	9	6	15	140	10	73	0.203031	0.140514	0.322131	2.99606	0.215479	1.56875	0.00177279	0.00354126	2.33808	up	--	--	Cellular Component: spindle (GO:0005819);; Cellular Component: microtubule (GO:0005874);; Biological Process: activation of protein kinase activity (GO:0032147);; Biological Process: regulation of mitotic spindle organization (GO:0060236);;	--	--	--	Targeting protein for Xklp2 (TPX2)	Protein TPX2 OS=Arabidopsis thaliana GN=TPX2 PE=1 SV=1	Uncharacterized protein OS=Cucumis sativus GN=Csa_5G638410 PE=4 SV=1	PREDICTED: uncharacterized protein LOC101204950 [Cucumis sativus]
Csa3G076530	209	277	346	87	104	143	21.5869	28.1763	35.403	8.79553	10.8959	14.3626	1.71549e-05	4.81877e-05	-1.28313	down	--	--	Molecular Function: NADH dehydrogenase activity (GO:0003954);; Cellular Component: cytosol (GO:0005829);; Cellular Component: plasma membrane (GO:0005886);; Cellular Component: integral component of membrane (GO:0016021);; Biological Process: iron-sulfur cluster assembly (GO:0016226);; Molecular Function: iron-sulfur cluster binding (GO:0051536);;	--	--	--	Domain of unknown function (DUF588)	CASP-like protein 2D1 OS=Populus trichocarpa GN=POPTRDRAFT_833824 PE=3 SV=1	CASP-like protein OS=Cucumis sativus GN=Csa_3G076530 PE=3 SV=1	PREDICTED: CASP-like protein 2D1 [Cucumis sativus]
Csa5G645160	27	16	29	264	94	161	0.679559	0.419276	0.71795	6.33054	2.2734	3.87712	9.30776e-09	4.08238e-08	2.67028	up	--	--	--	--	--	--	KIP1-like protein	Protein NETWORKED 4B OS=Arabidopsis thaliana GN=NET4B PE=2 SV=1	Uncharacterized protein OS=Cucumis sativus GN=Csa_5G645160 PE=4 SV=1	hypothetical protein Csa_5G645160 [Cucumis sativus]
Csa3G636390	2407	1627	3161	6715	6461	6219	40.3614	27.7972	54.2137	114.021	109.15	104.693	2.06422e-08	8.70374e-08	1.40646	up	--	--	Cellular Component: integral component of membrane (GO:0016021);;	--	[TZ]	--	Formin Homology 2 Domain	Formin-like protein 1 OS=Arabidopsis thaliana GN=FH1 PE=1 SV=1	Formin-like protein OS=Cucumis sativus GN=Csa_3G636390 PE=3 SV=1	hypothetical protein Csa_3G636390 [Cucumis sativus]
Csa6G041200	1710	1469	1605	3449	3757	4165	55.4401	44.2924	49.7456	104.956	116.138	127.842	8.06711e-25	1.68481e-23	1.24478	up	--	--	Cellular Component: Golgi membrane (GO:0000139);; Molecular Function: sugar:hydrogen symporter activity (GO:0005351);; Biological Process: carbohydrate transport (GO:0008643);; Biological Process: proton transport (GO:0015992);; Cellular Component: integral component of membrane (GO:0016021);;	--	[G]	Carbohydrate transport and metabolism	Nucleotide-sugar transporter	CMP-sialic acid transporter 2 OS=Arabidopsis thaliana GN=At2g43240 PE=2 SV=1	Uncharacterized protein OS=Cucumis sativus GN=Csa_6G041200 PE=4 SV=1	PREDICTED: CMP-sialic acid transporter 2 [Cucumis sativus]
Csa7G049270	8	12	15	160	36	65	0.136973	0.210201	0.241721	2.52705	0.568873	1.0302	2.08333e-05	5.78039e-05	2.56958	up	--	--	Cellular Component: spindle (GO:0005819);; Cellular Component: microtubule (GO:0005874);; Biological Process: activation of protein kinase activity (GO:0032147);; Biological Process: regulation of mitotic spindle organization (GO:0060236);;	--	--	--	Cell cycle regulated microtubule associated protein;; Targeting protein for Xklp2 (TPX2)	Protein TPX2 OS=Arabidopsis thaliana GN=TPX2 PE=1 SV=1	Uncharacterized protein OS=Cucumis sativus GN=Csa_7G049270 PE=4 SV=1	PREDICTED: protein TPX2 [Cucumis sativus]
Csa2G433930	1086	535	1029	6837	3602	3258	11.739	5.80529	11.1397	72.658	38.3987	34.7001	8.61419e-10	4.28676e-09	2.27846	up	[V]	Defense mechanisms	Molecular Function: ATP binding (GO:0005524);; Cellular Component: plasma membrane (GO:0005886);; Biological Process: metabolic process (GO:0008152);; Molecular Function: organic phosphonate transmembrane-transporting ATPase activity (GO:0015416);; Molecular Function: polyamine-transporting ATPase activity (GO:0015417);; Biological Process: organic phosphonate transport (GO:0015716);; Biological …	--	[Q]	Secondary metabolites biosynthesis, transport and catabolism	ABC-2 type transporter;; ABC transporter;; Plant PDR ABC transporter associated;; ABC-transporter extracellular N-terminal;; AAA domain, putative AbiEii toxin, Type IV TA system;; ATPase family associated with various cellular activities (AAA)	Pleiotropic drug resistance protein 1 OS=Nicotiana tabacum GN=PDR1 PE=2 SV=1	Uncharacterized protein OS=Cucumis sativus GN=Csa_2G433930 PE=4 SV=1	hypothetical protein Csa_2G433930 [Cucumis sativus]
Csa4G648560	299	141	177	1075	908	586	12.9505	5.91865	7.69773	46.5226	39.0167	25.1281	1.60088e-08	6.83695e-08	1.98669	up	[RTKL]	--	Molecular Function: non-membrane spanning protein tyrosine kinase activity (GO:0004715);; Molecular Function: ATP binding (GO:0005524);; Biological Process: peptidyl-tyrosine phosphorylation (GO:0018108);; Biological Process: root hair cell differentiation (GO:0048765);;	K04733|4.00393e-179|rcu:RCOM_0707690|Protein kinase APK1A, chloroplast precursor, putative (EC:2.7.10.2); K04733 interleukin-1 receptor-associated kinase 4 [EC:2.7.11.1] (A)	[T]	Signal transduction mechanisms	Protein kinase domain;; Protein tyrosine kinase	Putative receptor-like protein kinase At1g72540 OS=Arabidopsis thaliana GN=At1g72540 PE=2 SV=1	Uncharacterized protein OS=Cucumis sativus GN=Csa_4G648560 PE=4 SV=1	PREDICTED: putative receptor-like protein kinase At1g72540 [Cucumis sativus]
Csa3G684170	187	187	220	919	680	577	3.29356	3.33894	3.85022	15.3543	11.3662	9.62808	6.33367e-16	5.97771e-15	1.84714	up	--	--	Biological Process: defense response (GO:0006952);; Molecular Function: ADP binding (GO:0043531);;	--	[T]	Signal transduction mechanisms	NB-ARC domain;; Leucine Rich repeats (2 copies)	Disease resistance protein RGA2 OS=Solanum bulbocastanum GN=RGA2 PE=1 SV=1	Uncharacterized protein OS=Cucumis sativus GN=Csa_3G684170 PE=4 SV=1	PREDICTED: disease resistance protein RGA2-like [Cucumis sativus]
CsaUNG026690	40	38	31	16	16	17	4.62218	4.2673	3.54684	1.84305	1.81067	1.92949	0.00337307	0.00638864	-1.10558	down	--	--	--	--	[R]	General function prediction only	PPR repeat family;; PPR repeat;; PPR repeat;; Pentatricopeptide repeat domain;; Pentacotripeptide-repeat region of PROPR	Pentatricopeptide repeat-containing protein At1g79080, chloroplastic OS=Arabidopsis thaliana GN=At1g79080 PE=2 SV=1	Uncharacterized protein OS=Cucumis sativus GN=Csa_4G613170 PE=4 SV=1	PREDICTED: pentatricopeptide repeat-containing protein At1g79080, chloroplastic [Cucumis sativus]
Csa7G446950	130	252	207	545	457	388	6.56418	12.7167	10.3475	25.0913	21.619	16.9609	3.28404e-05	8.85295e-05	1.20985	up	[CHR]	--	Cellular Component: cytosol (GO:0005829);; Molecular Function: glyoxylate reductase activity (GO:0047964);; Molecular Function: NAD binding (GO:0051287);; Biological Process: oxidation-reduction process (GO:0055114);;	K15919|3.81549e-137|rcu:RCOM_1493940|glycerate dehydrogenase, putative (EC:1.1.1.26); K15919 hydroxypyruvate reductase 2 (A)	[C]	Energy production and conversion	D-isomer specific 2-hydroxyacid dehydrogenase, NAD binding domain;; D-isomer specific 2-hydroxyacid dehydrogenase, catalytic domain;; NAD binding domain of 6-phosphogluconate dehydrogenase	Hydroxyphenylpyruvate reductase OS=Plectranthus scutellarioides GN=HPPR PE=1 SV=2	Uncharacterized protein OS=Cucumis sativus GN=Csa_7G446950 PE=3 SV=1	PREDICTED: hydroxyphenylpyruvate reductase-like [Cucumis sativus]
Csa6G484010	72	82	91	241	200	277	3.20219	3.59677	4.02876	10.71	9.07415	12.2928	1.41814e-11	8.64572e-11	1.53008	up	--	--	Molecular Function: ubiquitin-protein ligase activity (GO:0004842);; Biological Process: protein ubiquitination (GO:0016567);;	--	--	--	U-box domain	U-box domain-containing protein 27 OS=Arabidopsis thaliana GN=PUB27 PE=2 SV=1	U-box domain-containing protein 27 OS=Cucumis sativus GN=Csa_6G484010 PE=4 SV=1	PREDICTED: U-box domain-containing protein 27-like [Cucumis sativus]
Csa2G037230	4132	2718	6110	7693	12946	11089	158.239	99.7614	226.59	293.557	490.865	392.137	0.000123001	0.000302004	1.25277	up	[MG]	--	Cellular Component: endosome (GO:0005768);; Cellular Component: trans-Golgi network (GO:0005802);; Biological Process: carbohydrate metabolic process (GO:0005975);; Cellular Component: integral component of membrane (GO:0016021);; Molecular Function: UDP-glucuronate 5'-epimerase activity (GO:0050379);; Molecular Function: coenzyme binding (GO:0050662);;	K08679|0|rcu:RCOM_0782170|UDP-glucuronate 5-epimerase, putative (EC:5.1.3.12); K08679 UDP-glucuronate 4-epimerase [EC:5.1.3.6] (A)	[M]	Cell wall/membrane/envelope biogenesis	GDP-mannose 4,6 dehydratase;; NAD dependent epimerase/dehydratase family;; 3-beta hydroxysteroid dehydrogenase/isomerase family;; RmlD substrate binding domain;; Polysaccharide biosynthesis protein;; Male sterility protein	UDP-glucuronate 4-epimerase 1 OS=Arabidopsis thaliana GN=GAE1 PE=1 SV=1	UDP-glucuronate 5-epimerase OS=Cucumis sativus GN=Csa_2G037230 PE=4 SV=1	PREDICTED: UDP-glucuronate 4-epimerase 1 [Cucumis sativus]
Csa1G589140	7	8	14	236	124	93	0.206563	0.252257	0.548304	6.38489	3.611	2.95841	2.74219e-13	1.98611e-12	3.66424	up	--	--	Molecular Function: protein dimerization activity (GO:0046983);;	--	--	--	Helix-loop-helix DNA-binding domain	Putative transcription factor bHLH041 OS=Arabidopsis thaliana GN=BHLH41 PE=3 SV=1	Uncharacterized protein OS=Cucumis sativus GN=Csa_1G589140 PE=4 SV=1	hypothetical protein Csa_1G589140 [Cucumis sativus]
Csa6G363520	171	207	224	5308	4277	4686	12.7934	15.6033	16.6855	387.211	317.894	339.836	2.05047e-174	7.99734e-171	4.53544	up	--	--	Cellular Component: integral component of membrane (GO:0016021);;	--	--	--	Domain of unknown function	--	Uncharacterized protein OS=Cucumis sativus GN=Csa_6G363520 PE=4 SV=1	PREDICTED: uncharacterized protein LOC101208403 [Cucumis sativus]
Csa4G650160	158	169	137	56	79	66	9.176	10.1452	7.79704	3.2751	4.60756	3.74581	4.18518e-07	1.48057e-06	-1.18807	down	--	--	--	--	--	--	--	--	Uncharacterized protein OS=Cucumis sativus GN=Csa_4G650160 PE=4 SV=1	hypothetical protein Csa_4G650160 [Cucumis sativus]
Csa1G043310	42	51	45	22	13	16	1.39708	1.71743	1.49569	0.736171	0.420474	0.537676	0.000301341	0.000695962	-1.37508	down	--	--	Cellular Component: membrane (GO:0016020);; Molecular Function: hydrolase activity (GO:0016787);;	--	[R]	General function prediction only	PPR repeat;; PPR repeat family;; PPR repeat;; Pentatricopeptide repeat domain;; Pentacotripeptide-repeat region of PROPR	Pentatricopeptide repeat-containing protein DOT4, chloroplastic OS=Arabidopsis thaliana GN=DOT4 PE=2 SV=1	Uncharacterized protein OS=Cucumis sativus GN=Csa_1G043310 PE=4 SV=1	PREDICTED: pentatricopeptide repeat-containing protein At3g12770 [Cucumis sativus]
Csa3G697970	12	5	3	62	148	261	0.439409	0.197226	0.115507	2.22195	5.34125	9.25699	2.39159e-10	1.26009e-09	3.97401	up	--	--	Molecular Function: nucleotide binding (GO:0000166);; Biological Process: metabolic process (GO:0008152);; Biological Process: response to UV (GO:0009411);; Cellular Component: chloroplast (GO:0009507);; Cellular Component: integral component of membrane (GO:0016021);; Molecular Function: transferase activity (GO:0016740);; Biological Process: response to drug (GO:0042493);;	--	[R]	General function prediction only	Leucine rich repeat;; Leucine Rich repeats (2 copies);; Leucine Rich Repeat;; Leucine rich repeat N-terminal domain;; Leucine Rich repeat	DNA-damage-repair/toleration protein DRT100 OS=Arabidopsis thaliana GN=DRT100 PE=2 SV=2	Leucine rich repeat protein OS=Cucumis sativus GN=Csa_3G697970 PE=4 SV=1	PREDICTED: DNA-damage-repair/toleration protein DRT100-like [Cucumis sativus]
Csa1G596500	830	1112	930	430	481	460	15.124	20.2662	16.8693	7.76412	8.70976	8.25505	2.01932e-11	1.20981e-10	-1.05903	down	--	--	Biological Process: cellular protein modification process (GO:0006464);; Cellular Component: chloroplast (GO:0009507);; Molecular Function: ligase activity (GO:0016874);; Biological Process: transcription factor import into nucleus (GO:0042991);;	--	[O]	Posttranslational modification, protein turnover, chaperones	Tubulin-tyrosine ligase family	Tubulin--tyrosine ligase-like protein 12 OS=Mus musculus GN=Ttll12 PE=1 SV=1	Uncharacterized protein OS=Cucumis sativus GN=Csa_1G596500 PE=4 SV=1	PREDICTED: tubulin--tyrosine ligase-like protein 12 [Cucumis sativus]
Csa3G147780	10835	10437	12541	992	1668	1471	619.578	586.806	705.477	56.495	96.7527	82.8636	1.3819e-43	1.03649e-41	-2.99361	down	--	--	Cellular Component: chloroplast thylakoid membrane (GO:0009535);; Cellular Component: photosystem I reaction center (GO:0009538);; Biological Process: photosynthesis (GO:0015979);;	K02692|3.83539e-121|rcu:RCOM_0677760|Photosystem I reaction center subunit II, chloroplast precursor, putative; K02692 photosystem I subunit II (A)	--	--	PsaD	Photosystem I reaction center subunit II, chloroplastic OS=Cucumis sativus GN=psaD PE=1 SV=1	Uncharacterized protein OS=Cucumis sativus GN=Csa_3G147780 PE=4 SV=1	PREDICTED: photosystem I reaction center subunit II, chloroplastic [Cucumis sativus]
CsaUNG026720	0	0	0	90	86	86	0	0	0	6.9736	6.73182	6.49681	5.04219e-18	5.83988e-17	6.49388	up	[I]	Lipid transport and metabolism	Biological Process: metabolic process (GO:0008152);; Molecular Function: hydrolase activity (GO:0016787);;	--	[V]	Defense mechanisms	alpha/beta hydrolase fold;; Carboxylesterase family;; Steryl acetyl hydrolase	Probable carboxylesterase 18 OS=Arabidopsis thaliana GN=CXE18 PE=1 SV=1	Uncharacterized protein OS=Cucumis sativus GN=Csa_1G466560 PE=4 SV=1	PREDICTED: probable carboxylesterase 18 [Cucumis sativus]
Csa1G589650	291	399	669	9130	6729	6047	8.54783	11.4643	19.1744	259.247	192.046	169.55	8.07618e-33	3.10336e-31	3.89091	up	--	--	--	--	--	--	--	IQ domain-containing protein IQM5 OS=Arabidopsis thaliana GN=IQM5 PE=2 SV=1	Uncharacterized protein OS=Cucumis sativus GN=Csa_1G589650 PE=4 SV=1	PREDICTED: uncharacterized protein LOC101207749 [Cucumis sativus]
Csa2G008730	900	578	786	2410	2304	2518	50.8139	32.3337	43.6787	133.543	130.642	138.905	1.37907e-18	1.68686e-17	1.66008	up	--	--	Cellular Component: integral component of membrane (GO:0016021);;	--	[V]	Defense mechanisms	Protein of unknown function (DUF1068)	--	Uncharacterized protein OS=Cucumis sativus GN=Csa_2G008730 PE=4 SV=1	PREDICTED: uncharacterized protein LOC101212944 [Cucumis sativus]
Csa1G042550	3	7	10	163	28	84	0.0543411	0.107083	0.154793	2.30974	0.391359	1.17592	1.78638e-06	5.81578e-06	3.21561	up	[Z]	Cytoskeleton	Biological Process: microtubule cytoskeleton organization (GO:0000226);; Biological Process: cytokinesis by cell plate formation (GO:0000911);; Molecular Function: microtubule motor activity (GO:0003777);; Molecular Function: ATP binding (GO:0005524);; Cellular Component: kinesin complex (GO:0005871);; Cellular Component: microtubule (GO:0005874);; Biological Process: microtubule-based movement (…	K11498|0|vvi:100266348|kinesin-like protein NACK1; K11498 centromeric protein E (A)	[Z]	Cytoskeleton	Kinesin motor domain;; Domain of unknown function (DUF3490);; Microtubule binding	Kinesin-like protein NACK1 OS=Nicotiana tabacum GN=NACK1 PE=1 SV=1	Kinesin-like protein OS=Cucumis sativus GN=Csa_1G042550 PE=3 SV=1	PREDICTED: kinesin-like protein NACK1 [Cucumis sativus]
Csa6G016960	463	347	417	234	171	130	9.50247	7.06406	7.87549	4.62956	3.21585	2.37325	1.27304e-05	3.65692e-05	-1.17188	down	[L]	Replication, recombination and repair	Biological Process: mitotic cell cycle (GO:0000278);; Biological Process: double-strand break repair via homologous recombination (GO:0000724);; Cellular Component: nuclear chromatin (GO:0000790);; Cellular Component: synaptonemal complex (GO:0000795);; Molecular Function: single-stranded DNA binding (GO:0003697);; Molecular Function: ATP binding (GO:0005524);; Cellular Component: chiasma (GO:000…	--	[L]	Replication, recombination and repair	DNA mismatch repair protein Mlh1 C-terminus;; DNA mismatch repair protein, C-terminal domain	DNA mismatch repair protein MLH1 OS=Arabidopsis thaliana GN=MLH1 PE=2 SV=1	Uncharacterized protein OS=Cucumis sativus GN=Csa_6G016960 PE=4 SV=1	hypothetical protein Csa_6G016960 [Cucumis sativus]
Csa4G182240	549	296	484	2287	2513	2946	47.7913	25.7707	41.9048	193.064	214.398	249.243	1.01086e-22	1.75032e-21	2.49792	up	--	--	Biological Process: Golgi organization (GO:0007030);; Biological Process: vacuole organization (GO:0007033);;	--	[S]	Function unknown	Costars	Costars family protein OS=Oryza sativa subsp. japonica GN=Os03g0690000 PE=3 SV=1	Uncharacterized protein OS=Cucumis sativus GN=Csa_4G182240 PE=4 SV=1	PREDICTED: costars family protein [Cucumis sativus]
Csa1G025870	115	120	109	48	58	25	4.90968	5.13708	4.75883	2.03529	2.43371	1.0936	0.00012965	0.000316883	-1.34364	down	[O]	Posttranslational modification, protein turnover, chaperones	Molecular Function: serine-type endopeptidase activity (GO:0004252);; Biological Process: proteolysis (GO:0006508);; Biological Process: photosystem II repair (GO:0010206);; Biological Process: mRNA modification (GO:0016556);; Cellular Component: thylakoid lumen (GO:0031977);; Molecular Function: 2-alkenal reductase [NAD(P)] activity (GO:0032440);; Biological Process: oxidation-reduction process …	--	[O]	Posttranslational modification, protein turnover, chaperones	Trypsin-like peptidase domain;; Trypsin	Protease Do-like 5, chloroplastic OS=Arabidopsis thaliana GN=DEGP5 PE=1 SV=3	Uncharacterized protein OS=Cucumis sativus GN=Csa_1G025870 PE=4 SV=1	PREDICTED: protease Do-like 5, chloroplastic [Cucumis sativus]
Csa5G630860	2093	1890	2004	772	875	818	42.9343	39.0735	41.0782	15.8508	17.2181	16.8353	7.18848e-39	4.15361e-37	-1.27624	down	[H]	Coenzyme transport and metabolism	Molecular Function: tetrahydrofolylpolyglutamate synthase activity (GO:0004326);; Molecular Function: ATP binding (GO:0005524);; Biological Process: one-carbon metabolic process (GO:0006730);; Biological Process: defense response (GO:0006952);; Molecular Function: ADP binding (GO:0043531);; Biological Process: tetrahydrofolylpolyglutamate biosynthetic process (GO:0046901);;	K01930|0|rcu:RCOM_1482420|folylpolyglutamate synthase, putative (EC:6.3.2.17); K01930 folylpolyglutamate synthase [EC:6.3.2.17] (A)	[H]	Coenzyme transport and metabolism	Mur ligase middle domain	Folylpolyglutamate synthase OS=Arabidopsis thaliana GN=FPGS1 PE=1 SV=1	Folylpolyglutamate synthase OS=Cucumis sativus GN=Csa_5G630860 PE=3 SV=1	PREDICTED: folylpolyglutamate synthase isoform X1 [Cucumis sativus]
Csa5G577430	1838	823	453	144	111	24	32.7276	14.753	7.94717	2.44622	1.89999	0.415663	4.768e-07	1.67686e-06	-3.07307	down	--	--	Biological Process: plastid organization (GO:0009657);; Biological Process: gene expression (GO:0010467);; Biological Process: RNA metabolic process (GO:0016070);;	--	--	--	--	Protein CHUP1, chloroplastic OS=Arabidopsis thaliana GN=CHUP1 PE=1 SV=1	Uncharacterized protein OS=Cucumis sativus GN=Csa_5G577430 PE=4 SV=1	hypothetical protein Csa_5G577430 [Cucumis sativus]
Csa5G609110	189	194	158	535	650	665	11.2833	11.4784	9.34566	32.0903	41.0839	40.1311	2.82088e-25	6.1123e-24	1.76016	up	--	--	--	--	--	--	--	--	Uncharacterized protein OS=Cucumis sativus GN=Csa_5G609110 PE=4 SV=1	hypothetical protein Csa_5G609110 [Cucumis sativus]
Csa1G630330	25380	28602	24363	1714	3180	2940	1217.47	1351.94	1159.67	82.5382	153.849	138.794	5.23049e-40	3.17513e-38	-3.2658	down	--	--	Biological Process: response to light stimulus (GO:0009416);; Cellular Component: photosystem I (GO:0009522);; Cellular Component: photosystem II (GO:0009523);; Cellular Component: chloroplast thylakoid membrane (GO:0009535);; Biological Process: photosynthesis, light harvesting in photosystem I (GO:0009768);; Cellular Component: chloroplast envelope (GO:0009941);; Cellular Component: plastoglobu…	K08909|1.30476e-157|rcu:RCOM_1211480|chlorophyll A/B binding protein, putative; K08909 light-harvesting complex I chlorophyll a/b binding protein 3 (A)	--	--	Chlorophyll A-B binding protein	Chlorophyll a-b binding protein 8, chloroplastic OS=Solanum lycopersicum GN=CAB8 PE=3 SV=1	Type III chlorophyll a/b-binding protein OS=Cucumis sativus GN=Csa_1G630330 PE=4 SV=1	PREDICTED: chlorophyll a-b binding protein 8, chloroplastic [Cucumis sativus]
Csa5G139540	587	351	316	2069	1958	2009	16.5692	9.97268	9.16078	58.9157	57.1302	57.4538	2.85256e-18	3.3894e-17	2.22677	up	--	--	Molecular Function: protein phosphatase inhibitor activity (GO:0004864);; Molecular Function: receptor activity (GO:0004872);; Cellular Component: nucleus (GO:0005634);; Cellular Component: cytoplasm (GO:0005737);; Biological Process: abscisic acid-activated signaling pathway (GO:0009738);; Molecular Function: abscisic acid binding (GO:0010427);; Biological Process: negative regulation of catalyt…	K14496|1.7467e-115|vvi:100251890|abscisic acid receptor PYL8; K14496 abscisic acid receptor PYR/PYL family (A)	--	--	Polyketide cyclase / dehydrase and lipid transport	Abscisic acid receptor PYL8 OS=Arabidopsis thaliana GN=PYL8 PE=1 SV=1	Uncharacterized protein OS=Cucumis sativus GN=Csa_5G139540 PE=4 SV=1	PREDICTED: abscisic acid receptor PYL8-like [Cucumis sativus]
Csa1G071280	40	28	60	107	127	135	1.48828	1.05998	2.19826	3.81616	4.56407	4.76523	1.48996e-05	4.22712e-05	1.47751	up	--	--	Molecular Function: protein kinase activity (GO:0004672);; Molecular Function: ATP binding (GO:0005524);; Biological Process: protein phosphorylation (GO:0006468);; Cellular Component: integral component of membrane (GO:0016021);; Biological Process: recognition of pollen (GO:0048544);;	--	--	--	D-mannose binding lectin;; S-locus glycoprotein domain;; PAN-like domain	G-type lectin S-receptor-like serine/threonine-protein kinase At1g11330 OS=Arabidopsis thaliana GN=At1g11330 PE=2 SV=3	Uncharacterized protein OS=Cucumis sativus GN=Csa_1G071280 PE=4 SV=1	hypothetical protein Csa_1G071280 [Cucumis sativus]
Csa1G124000	392	325	307	747	891	903	8.54302	7.04527	6.5745	16.1161	19.2003	19.4286	5.79217e-16	5.49323e-15	1.30236	up	--	--	Molecular Function: protein kinase activity (GO:0004672);; Molecular Function: ATP binding (GO:0005524);; Biological Process: protein phosphorylation (GO:0006468);; Molecular Function: zinc ion binding (GO:0008270);;	--	--	--	von Willebrand factor type A domain;; VWA / Hh protein intein-like;; von Willebrand factor type A domain;; von Willebrand factor type A domain;; Ring finger domain;; RING-like zinc finger;; VWA domain containing CoxE-like protein;; RING-H2 zinc finger domain;; Zinc finger, C3HC4 type (RING finger);; Anaphase-promoting complex subunit 11 RING-H2 finger	--	Uncharacterized protein OS=Cucumis sativus GN=Csa_1G124000 PE=4 SV=1	PREDICTED: uncharacterized protein LOC101222940 [Cucumis sativus]
Csa4G132680	115	57	64	133	277	153	5.63765	2.81162	3.139	6.40683	13.2704	7.21632	0.00403208	0.00752536	1.19163	up	--	--	Molecular Function: sequence-specific DNA binding transcription factor activity (GO:0003700);; Biological Process: regulation of transcription, DNA-templated (GO:0006355);; Biological Process: jasmonic acid metabolic process (GO:0009694);; Biological Process: response to jasmonic acid (GO:0009753);; Biological Process: leaf morphogenesis (GO:0009965);; Biological Process: cell differentiation (GO…	--	--	--	TCP family transcription factor	Transcription factor TCP13 OS=Arabidopsis thaliana GN=TCP13 PE=1 SV=1	Uncharacterized protein OS=Cucumis sativus GN=Csa_4G132680 PE=4 SV=1	PREDICTED: transcription factor TCP17-like isoform X1 [Cucumis sativus]
Csa3G355060	62	124	59	226	207	303	12.8091	25.2683	12.0594	45.0751	42.7788	60.4417	2.52923e-05	6.93715e-05	1.52784	up	--	--	Cellular Component: integral component of membrane (GO:0016021);;	--	--	--	Arabinogalactan peptide	Arabinogalactan peptide 20 OS=Arabidopsis thaliana GN=AGP20 PE=3 SV=1	Uncharacterized protein OS=Cucumis sativus GN=Csa_3G355060 PE=4 SV=1	hypothetical protein Csa_3G355060 [Cucumis sativus]
Csa2G363030	593	338	156	966	837	1265	26.6047	14.781	6.98513	44.3761	39.1386	57.0774	0.00122152	0.00251744	1.4149	up	--	--	Biological Process: polysaccharide biosynthetic process (GO:0000271);; Cellular Component: plasma membrane (GO:0005886);; Biological Process: water transport (GO:0006833);; Biological Process: pattern specification process (GO:0007389);; Biological Process: regulation of cell size (GO:0008361);; Biological Process: response to salt stress (GO:0009651);; Cellular Component: plant-type vacuole memb…	--	--	--	EamA-like transporter family	Protein WALLS ARE THIN 1 OS=Arabidopsis thaliana GN=WAT1 PE=1 SV=1	Mtn21-like protein OS=Cucumis sativus GN=Csa_2G363030 PE=4 SV=1	PREDICTED: protein WALLS ARE THIN 1 [Cucumis sativus]
Csa1G530140	288	314	341	75	104	80	19.8803	21.356	22.8456	5.19988	7.18169	5.51632	9.11328e-20	1.22884e-18	-1.84275	down	--	--	Biological Process: metabolic process (GO:0008152);; Molecular Function: zinc ion binding (GO:0008270);; Molecular Function: ligase activity (GO:0016874);;	--	[O]	Posttranslational modification, protein turnover, chaperones	Zinc finger, C3HC4 type (RING finger);; Ring finger domain;; Prokaryotic RING finger family 4;; Zinc finger, C3HC4 type (RING finger);; Zinc finger, C3HC4 type (RING finger)	RING finger protein 141 OS=Danio rerio GN=rnf141 PE=2 SV=2	Uncharacterized protein OS=Cucumis sativus GN=Csa_1G530140 PE=4 SV=1	PREDICTED: uncharacterized protein LOC101203772 [Cucumis sativus]
Csa1G662800	1677	1698	1503	534	612	566	12.9758	13.1994	11.6334	4.08132	4.67129	4.31158	1.17449e-41	7.96665e-40	-1.5049	down	--	--	Molecular Function: ATP binding (GO:0005524);; Biological Process: organelle organization (GO:0006996);; Biological Process: multicellular organismal development (GO:0007275);; Molecular Function: phosphatidylinositol phosphate kinase activity (GO:0016307);; Biological Process: phosphatidylinositol phosphorylation (GO:0046854);; Molecular Function: metal ion binding (GO:0046872);; Biological Proc…	K00921|0|rcu:RCOM_0708740|fyve finger-containing phosphoinositide kinase, fyv1, putative (EC:2.7.1.150); K00921 1-phosphatidylinositol-3-phosphate 5-kinase [EC:2.7.1.150] (A)	[T]	Signal transduction mechanisms	Phosphatidylinositol-4-phosphate 5-Kinase;; TCP-1/cpn60 chaperonin family;; FYVE zinc finger	1-phosphatidylinositol-3-phosphate 5-kinase FAB1B OS=Arabidopsis thaliana GN=FAB1B PE=2 SV=1	Uncharacterized protein OS=Cucumis sativus GN=Csa_1G662800 PE=4 SV=1	PREDICTED: 1-phosphatidylinositol-3-phosphate 5-kinase FAB1B-like isoform X1 [Cucumis sativus]
Csa6G067360	1333	1363	1062	617	636	572	47.3559	48.2164	37.1498	22.614	23.0246	20.4253	1.63844e-12	1.10036e-11	-1.03521	down	--	--	Biological Process: transition metal ion transport (GO:0000041);; Biological Process: phosphorelay signal transduction system (GO:0000160);; Cellular Component: nucleus (GO:0005634);; Cellular Component: cytoplasm (GO:0005737);; Biological Process: embryo sac development (GO:0009553);; Molecular Function: histidine phosphotransfer kinase activity (GO:0009927);; Biological Process: regulation of s…	K14490|5.33923e-79|rcu:RCOM_0679080|Histidine-containing phosphotransfer protein, putative (EC:1.3.1.74); K14490 histidine-containing phosphotransfer peotein (A)	[T]	Signal transduction mechanisms	Hpt domain	Histidine-containing phosphotransfer protein 1 OS=Arabidopsis thaliana GN=AHP1 PE=1 SV=1	Uncharacterized protein OS=Cucumis sativus GN=Csa_6G067360 PE=4 SV=1	PREDICTED: histidine-containing phosphotransfer protein 1 isoform X1 [Cucumis sativus]
Csa3G252450	152	230	158	59	69	99	12.3631	18.5113	12.6575	4.71971	5.68846	7.82413	9.8403e-05	0.000246181	-1.21538	down	--	--	Biological Process: carbohydrate metabolic process (GO:0005975);; Molecular Function: hydrolase activity, acting on carbon-nitrogen (but not peptide) bonds (GO:0016810);;	--	--	--	Cotton fibre expressed protein	--	Uncharacterized protein OS=Cucumis sativus GN=Csa_3G252450 PE=4 SV=1	PREDICTED: uncharacterized protein LOC105434868 [Cucumis sativus]
Csa2G337760	486	461	763	4214	3954	5207	5.82539	5.5716	9.96754	66.6114	62.5527	82.0706	1.09057e-33	4.53705e-32	2.92015	up	[G]	Carbohydrate transport and metabolism	Molecular Function: beta-galactosidase activity (GO:0004565);; Biological Process: carbohydrate metabolic process (GO:0005975);; Cellular Component: plant-type cell wall (GO:0009505);; Molecular Function: carbohydrate binding (GO:0030246);;	--	[G]	Carbohydrate transport and metabolism	Glycosyl hydrolases family 35;; Galactose binding lectin domain	Beta-galactosidase 3 OS=Oryza sativa subsp. japonica GN=Os01g0875500 PE=3 SV=1	Beta-galactosidase OS=Cucumis sativus GN=Csa_2G337760 PE=3 SV=1	hypothetical protein Csa_2G337760 [Cucumis sativus]
Csa2G369000	5	3	0	31	25	27	0.311133	0.199215	0	1.7122	1.38331	1.46904	1.74932e-05	4.90496e-05	2.86807	up	--	--	Cellular Component: integral component of membrane (GO:0016021);;	--	--	--	Phosphate-induced protein 1 conserved region	Protein EXORDIUM-like 2 OS=Arabidopsis thaliana GN=EXL2 PE=2 SV=1	Uncharacterized protein OS=Cucumis sativus GN=Csa_2G369000 PE=4 SV=1	PREDICTED: protein EXORDIUM-like 2 [Cucumis sativus]
Csa3G144230	1457	712	857	3016	2703	1717	55.1276	26.1322	31.2361	114.046	103.164	64.0464	0.000141559	0.000344266	1.25813	up	[P]	Inorganic ion transport and metabolism	Biological Process: sulfate assimilation (GO:0000103);; Molecular Function: adenylylsulfate kinase activity (GO:0004020);; Molecular Function: sulfate adenylyltransferase (ATP) activity (GO:0004781);; Cellular Component: chloroplast (GO:0009507);; Biological Process: phosphorylation (GO:0016310);;	K13811|0|vvi:100259752|ATP sulfurylase 1, chloroplastic-like; K13811 3'-phosphoadenosine 5'-phosphosulfate synthase [EC:2.7.7.4 2.7.1.25] (A)	[P]	Inorganic ion transport and metabolism	ATP-sulfurylase;; PUA-like domain	ATP sulfurylase 1, chloroplastic OS=Arabidopsis thaliana GN=APS1 PE=1 SV=1	Uncharacterized protein OS=Cucumis sativus GN=Csa_3G144230 PE=4 SV=1	PREDICTED: ATP sulfurylase 1, chloroplastic [Cucumis sativus]
Csa3G167380	61	95	182	738	581	431	4.80258	7.34127	14.2162	59.3573	49.0308	33.8476	5.06324e-08	2.03744e-07	2.25554	up	[TZDR]	--	Molecular Function: calcium ion binding (GO:0005509);;	K02183|1.01237e-52|vvi:100263658|calmodulin-4; K02183 calmodulin (A)	[T]	Signal transduction mechanisms	EF-hand domain pair;; EF hand;; EF hand;; EF-hand domain;; EF-hand domain pair	Calmodulin-1 OS=Solanum tuberosum GN=PCM1 PE=1 SV=2	Uncharacterized protein OS=Cucumis sativus GN=Csa_3G167380 PE=4 SV=1	hypothetical protein Csa_3G167380 [Cucumis sativus]
Csa7G392290	616	925	564	162	226	257	48.9472	72.6452	44.4787	12.887	18.2139	20.2695	2.40915e-09	1.13482e-08	-1.66886	down	--	--	Cellular Component: integral component of membrane (GO:0016021);;	--	--	--	--	--	Uncharacterized protein OS=Cucumis sativus GN=Csa_7G392290 PE=4 SV=1	PREDICTED: uncharacterized protein LOC101218251 [Cucumis sativus]
Csa2G286540	217	260	217	949	1530	1549	13.7223	16.1955	13.6157	61.8148	104.981	98.2555	1.24774e-25	2.7769e-24	2.49662	up	--	--	--	--	--	--	Domain of unknown function (DUF4228)	--	Uncharacterized protein OS=Cucumis sativus GN=Csa_2G286540 PE=4 SV=1	PREDICTED: uncharacterized protein LOC101206880 [Cucumis sativus]
Csa1G039100	2759	3154	4447	229	170	152	36.4423	41.3381	58.6206	3.04547	2.27787	2.00522	3.57527e-60	6.12942e-58	-4.15508	down	[O]	Posttranslational modification, protein turnover, chaperones	Molecular Function: ATP binding (GO:0005524);; Cellular Component: integral component of membrane (GO:0016021);; Biological Process: protein metabolic process (GO:0019538);;	K03695|0|vvi:100232966|HSP101; heat shock protein 101; K03695 ATP-dependent Clp protease ATP-binding subunit ClpB (A)	[O]	Posttranslational modification, protein turnover, chaperones	AAA domain (Cdc48 subfamily);; ATPase family associated with various cellular activities (AAA);; C-terminal, D2-small domain, of ClpB protein;; Clp amino terminal domain, pathogenicity island component;; AAA domain (dynein-related subfamily);; AAA ATPase domain;; AAA domain;; Sigma-54 interaction domain;; IstB-like ATP binding protein;; AAA domain;; RNA helicase	Chaperone protein ClpB1 OS=Arabidopsis thaliana GN=CLPB1 PE=1 SV=2	Uncharacterized protein OS=Cucumis sativus GN=Csa_1G039100 PE=3 SV=1	hypothetical protein Csa_1G039100 [Cucumis sativus]
Csa6G526340	1305	805	851	1597	2648	2179	38.4608	22.6116	22.8275	47.3049	75.7087	60.4032	5.61252e-05	0.000146081	1.09434	up	--	--	Biological Process: lipid catabolic process (GO:0016042);; Molecular Function: hydrolase activity (GO:0016787);;	--	[I]	Lipid transport and metabolism	Patatin-like phospholipase	Patatin-like protein 7 OS=Arabidopsis thaliana GN=PLP7 PE=2 SV=1	Patatin OS=Cucumis sativus GN=Csa_6G526340 PE=3 SV=1	PREDICTED: patatin-like protein 3 [Cucumis sativus]
Csa6G008770	800	776	813	2290	1977	1931	57.3684	54.5182	57.7548	162.679	140.817	135.06	1.78657e-33	7.29641e-32	1.37153	up	--	--	Cellular Component: mitochondrial matrix (GO:0005759);;	K15414|9.6936e-91|vvi:100266772|uncharacterized protein At2g39795, mitochondrial; K15414 complement component 1 Q subcomponent-binding protein, mitochondrial (A)	[C]	Energy production and conversion	Mitochondrial glycoprotein	Uncharacterized protein At2g39795, mitochondrial OS=Arabidopsis thaliana GN=At2g39795 PE=2 SV=1	Uncharacterized protein OS=Cucumis sativus GN=Csa_6G008770 PE=4 SV=1	PREDICTED: uncharacterized protein At2g39795, mitochondrial-like [Cucumis sativus]
Csa1G181260	2635	1762	2899	11448	11313	9443	189.633	127.122	206.851	801.357	809.28	656.102	1.40161e-22	2.38979e-21	2.1151	up	--	--	--	--	--	--	Protein of unknown function, DUF538	--	Uncharacterized protein OS=Cucumis sativus GN=Csa_1G181260 PE=4 SV=1	hypothetical protein Csa_1G181260 [Cucumis sativus]
Csa3G824990	238	483	223	23	20	41	12.6813	26.1706	11.8537	1.28242	1.02164	2.18818	3.05436e-14	2.45497e-13	-3.297	down	--	--	Molecular Function: DNA binding (GO:0003677);; Cellular Component: nucleus (GO:0005634);; Biological Process: regulation of transcription, DNA-templated (GO:0006355);;	--	--	--	No apical meristem (NAM) protein	NAC domain-containing protein 100 OS=Arabidopsis thaliana GN=NAC100 PE=2 SV=1	Uncharacterized protein OS=Cucumis sativus GN=Csa_3G824990 PE=4 SV=1	PREDICTED: NAC domain-containing protein 100 isoform X2 [Cucumis sativus]
Csa6G497070	6954	7811	5883	970	1153	1960	121.131	135.252	102.312	16.8627	20.142	33.9203	1.39236e-15	1.26734e-14	-2.28384	down	--	--	Molecular Function: protein kinase activity (GO:0004672);; Molecular Function: ATP binding (GO:0005524);; Biological Process: protein phosphorylation (GO:0006468);; Cellular Component: integral component of membrane (GO:0016021);;	--	--	--	Protein tyrosine kinase;; Protein kinase domain;; Leucine Rich repeats (2 copies);; Leucine rich repeat;; Leucine rich repeat N-terminal domain;; Leucine Rich Repeat	Leucine-rich repeat receptor-like serine/threonine-protein kinase BAM1 OS=Arabidopsis thaliana GN=BAM1 PE=1 SV=1	Receptor-like protein kinase 3 OS=Cucumis sativus GN=Csa_6G497070 PE=4 SV=1	PREDICTED: leucine-rich repeat receptor-like serine/threonine-protein kinase BAM1 [Cucumis sativus]
Csa4G624420	28	29	30	10	9	9	2.59824	2.65072	2.75443	0.934447	0.825076	0.864133	0.000407865	0.00092072	-1.54342	down	[RTKL]	--	Molecular Function: protein kinase activity (GO:0004672);; Molecular Function: ATP binding (GO:0005524);; Biological Process: protein phosphorylation (GO:0006468);; Cellular Component: membrane (GO:0016020);;	--	--	--	Protein tyrosine kinase;; Protein kinase domain	Probable leucine-rich repeat receptor-like serine/threonine-protein kinase At3g14840 OS=Arabidopsis thaliana GN=LRR-RLK PE=2 SV=1	Uncharacterized protein OS=Cucumis sativus GN=Csa_4G624420 PE=4 SV=1	hypothetical protein Csa_4G624420 [Cucumis sativus]
Csa2G036590	547	675	606	132	143	174	10.6862	12.3573	11.9091	2.82535	2.70009	3.50676	4.43955e-29	1.285e-27	-2.00679	down	[R]	General function prediction only	Cellular Component: chloroplast (GO:0009507);; Biological Process: photosynthesis (GO:0015979);; Molecular Function: oxidoreductase activity (GO:0016491);; Biological Process: oxidation-reduction process (GO:0055114);; Molecular Function: FAD binding (GO:0071949);;	--	--	--	Pyridine nucleotide-disulphide oxidoreductase;; FAD dependent oxidoreductase;; Pyridine nucleotide-disulphide oxidoreductase;; FAD binding domain;; HI0933-like protein;; FAD binding domain	Uncharacterized protein Cbei_0202 OS=Clostridium beijerinckii (strain ATCC 51743 / NCIMB 8052) GN=Cbei_0202 PE=4 SV=2	Uncharacterized protein OS=Cucumis sativus GN=Csa_2G036590 PE=4 SV=1	hypothetical protein Csa_2G036590 [Cucumis sativus]
CsaUNG006760	22	21	20	324	269	330	1.17286	1.49379	0.918961	14.8332	14.3879	16.4035	3.37537e-50	3.65689e-48	3.80261	up	--	--	--	--	[R]	General function prediction only	HMG (high mobility group) box	High mobility group B protein 7 OS=Arabidopsis thaliana GN=HMGB7 PE=1 SV=1	High mobility group B protein 7 OS=Morus notabilis GN=L484_023080 PE=4 SV=1	PREDICTED: high mobility group B protein 7 [Cucumis sativus]
Csa4G427270	727	619	770	1803	1992	1888	40.6994	34.7251	42.9028	98.4246	107.668	101.528	1.54685e-30	4.99637e-29	1.41997	up	--	--	Molecular Function: 3-oxoacyl-[acyl-carrier-protein] reductase (NADPH) activity (GO:0004316);; Biological Process: oxidation-reduction process (GO:0055114);;	--	[R]	General function prediction only	short chain dehydrogenase;; Enoyl-(Acyl carrier protein) reductase;; KR domain	3-oxoacyl-[acyl-carrier-protein] reductase FabG OS=Bacillus subtilis (strain 168) GN=fabG PE=3 SV=3	Uncharacterized protein OS=Cucumis sativus GN=Csa_4G427270 PE=3 SV=1	PREDICTED: L-xylulose reductase-like [Cucumis sativus]
Csa4G218340	28	53	57	5	3	3	3.19868	6.14623	6.43552	0.56273	0.335637	0.430478	1.22361e-08	5.27921e-08	-3.26494	down	--	--	--	--	--	--	--	--	Uncharacterized protein OS=Cucumis sativus GN=Csa_4G218340 PE=4 SV=1	hypothetical protein Csa_4G218340 [Cucumis sativus]
Csa4G652860	373	443	350	124	122	125	16.3874	19.1095	15.2636	5.53931	5.49041	5.5125	2.23809e-21	3.43666e-20	-1.63774	down	--	--	Biological Process: metabolic process (GO:0008152);; Molecular Function: ligase activity (GO:0016874);;	--	--	--	Protein of unknown function (DUF295);; F-box domain	F-box protein SKIP23 OS=Arabidopsis thaliana GN=SKIP23 PE=1 SV=1	Uncharacterized protein OS=Cucumis sativus GN=Csa_4G652860 PE=4 SV=1	PREDICTED: F-box protein SKIP23-like [Cucumis sativus]
Csa5G466350	295	135	194	610	916	1059	6.94717	3.24749	4.71632	14.6842	22.3172	26.1546	6.13462e-09	2.74073e-08	1.98324	up	[RTKL]	--	Molecular Function: protein serine/threonine kinase activity (GO:0004674);; Molecular Function: ATP binding (GO:0005524);; Cellular Component: plasma membrane (GO:0005886);; Biological Process: protein phosphorylation (GO:0006468);; Cellular Component: integral component of membrane (GO:0016021);;	--	[T]	Signal transduction mechanisms	Protein tyrosine kinase;; Protein kinase domain	Proline-rich receptor-like protein kinase PERK10 OS=Arabidopsis thaliana GN=PERK10 PE=2 SV=2	Uncharacterized protein OS=Cucumis sativus GN=Csa_5G466350 PE=4 SV=1	PREDICTED: proline-rich receptor-like protein kinase PERK10 [Cucumis sativus]
Csa1G039160	1658	1535	1723	3374	3082	3648	67.0987	61.846	69.3651	134.64	123.813	145.518	1.25378e-20	1.81955e-19	1.03684	up	[C]	Energy production and conversion	Cellular Component: cell wall (GO:0005618);; Cellular Component: nucleolus (GO:0005730);; Cellular Component: mitochondrial proton-transporting ATP synthase complex (GO:0005753);; Biological Process: ubiquitin-dependent protein catabolic process (GO:0006511);; Molecular Function: zinc ion binding (GO:0008270);; Cellular Component: chloroplast (GO:0009507);; Biological Process: photorespiration (G…	K02136|0|rcu:RCOM_1107030|ATP synthase f1, gamma subunit, putative (EC:3.6.3.14); K02136 F-type H+-transporting ATPase subunit gamma (A)	[C]	Energy production and conversion	ATP synthase	ATP synthase subunit gamma, mitochondrial OS=Ipomoea batatas GN=ATPC PE=1 SV=2	ATP synthase subunit gamma OS=Cucumis sativus GN=Csa_1G039160 PE=3 SV=1	PREDICTED: ATP synthase subunit gamma, mitochondrial [Cucumis sativus]
Csa7G432060	36	33	45	228	282	417	1.76862	1.64586	2.22114	10.4362	12.8446	18.8727	6.42391e-20	8.81437e-19	2.93542	up	--	--	Cellular Component: mitochondrial matrix (GO:0005759);;	K15414|1.49978e-82|rcu:RCOM_0470990|hypothetical protein; K15414 complement component 1 Q subcomponent-binding protein, mitochondrial (A)	[C]	Energy production and conversion	Mitochondrial glycoprotein	Uncharacterized protein At2g39795, mitochondrial OS=Arabidopsis thaliana GN=At2g39795 PE=2 SV=1	Uncharacterized protein OS=Cucumis sativus GN=Csa_7G432060 PE=4 SV=1	PREDICTED: uncharacterized protein At2g39795, mitochondrial [Cucumis sativus]
Csa5G606680	288	245	267	615	476	549	10.4938	9.21245	9.7017	23.7977	17.2238	19.9519	4.35164e-10	2.22444e-09	1.02913	up	--	--	Cellular Component: integral component of membrane (GO:0016021);; Biological Process: nitrogen compound transport (GO:0071705);;	--	--	--	Ureide permease	Ureide permease 2 OS=Arabidopsis thaliana GN=UPS2 PE=1 SV=2	Uncharacterized protein OS=Cucumis sativus GN=Csa_5G606680 PE=4 SV=1	PREDICTED: ureide permease 1 [Cucumis sativus]
Csa1G050280	1097	1055	936	2189	2206	2298	31.2162	30.0266	25.5842	59.9468	61.0635	61.503	1.41941e-28	4.00437e-27	1.11367	up	[IQ]	--	Biological Process: metabolic process (GO:0008152);; Cellular Component: integral component of membrane (GO:0016021);; Molecular Function: ligase activity (GO:0016874);;	--	[I]	Lipid transport and metabolism	AMP-binding enzyme;; AMP-binding enzyme C-terminal domain	4-coumarate--CoA ligase-like 9 OS=Arabidopsis thaliana GN=4CLL9 PE=1 SV=2	Uncharacterized protein OS=Cucumis sativus GN=Csa_1G050280 PE=4 SV=1	PREDICTED: 4-coumarate--CoA ligase-like 9 [Cucumis sativus]
Csa5G141040	814	151	902	5083	4991	3525	20.0831	3.7438	22.2247	122.653	120.48	85.0297	4.61494e-07	1.62596e-06	2.6318	up	[O]	Posttranslational modification, protein turnover, chaperones	Molecular Function: serine-type endopeptidase activity (GO:0004252);; Cellular Component: cell wall (GO:0005618);; Biological Process: proteolysis (GO:0006508);;	--	--	--	Subtilase family;; Peptidase inhibitor I9	Cucumisin OS=Cucumis melo PE=1 SV=1	Uncharacterized protein OS=Cucumis sativus GN=Csa_5G141040 PE=4 SV=1	PREDICTED: cucumisin-like [Cucumis sativus]
Csa5G011680	627	638	589	1301	1392	1440	28.978	29.149	26.8873	61.126	62.5144	68.732	6.41142e-33	2.482e-31	1.15425	up	--	--	--	--	--	--	--	--	Uncharacterized protein OS=Cucumis sativus GN=Csa_5G011680 PE=4 SV=1	hypothetical protein Csa_5G011680 [Cucumis sativus]
Csa1G075030	53	63	44	112	161	98	11.3835	12.6164	9.19304	24.1022	35.2488	20.3635	0.000155736	0.000375755	1.17984	up	--	--	Molecular Function: DNA binding (GO:0003677);; Molecular Function: sequence-specific DNA binding transcription factor activity (GO:0003700);; Cellular Component: nucleus (GO:0005634);; Biological Process: regulation of transcription, DNA-templated (GO:0006355);;	--	--	--	AP2 domain	Ethylene-responsive transcription factor 12 OS=Arabidopsis thaliana GN=ERF12 PE=2 SV=1	Uncharacterized protein OS=Cucumis sativus GN=Csa_1G075030 PE=4 SV=1	PREDICTED: ethylene-responsive transcription factor 12 [Cucumis sativus]
Csa7G074820	236	226	263	772	632	731	7.16884	6.97523	8.04929	23.3227	19.2903	22.1823	7.17168e-25	1.50992e-23	1.54958	up	--	--	Molecular Function: zinc ion binding (GO:0008270);; Cellular Component: integral component of membrane (GO:0016021);;	--	[S]	Function unknown	Armadillo/beta-catenin-like repeat	Armadillo repeat-containing protein 6 OS=Pongo abelii GN=ARMC6 PE=2 SV=1	Uncharacterized protein OS=Cucumis sativus GN=Csa_7G074820 PE=4 SV=1	PREDICTED: armadillo repeat-containing protein 6 [Cucumis sativus]
Csa1G033010	12	23	33	52	101	73	0.444716	0.843128	1.20571	1.85414	3.53514	2.65286	0.000587357	0.00128195	1.61877	up	--	--	Molecular Function: microtubule binding (GO:0008017);;	K10436|1.24911e-125|rcu:RCOM_1514780|hypothetical protein; K10436 microtubule-associated protein, RP/EB family (A)	[DZ]	--	EB1-like C-terminal motif;; Calponin homology (CH) domain	Microtubule-associated protein RP/EB family member 1B OS=Arabidopsis thaliana GN=EB1B PE=1 SV=1	Uncharacterized protein OS=Cucumis sativus GN=Csa_1G033010 PE=4 SV=1	hypothetical protein Csa_1G033010 [Cucumis sativus]
Csa1G600790	228	391	271	56	56	63	7.08334	12.1706	8.12983	1.7959	1.81564	2.22151	6.05937e-16	5.7327e-15	-2.29281	down	[E]	Amino acid transport and metabolism	Biological Process: amino acid transmembrane transport (GO:0003333);; Biological Process: purine nucleobase transport (GO:0006863);; Cellular Component: chloroplast inner membrane (GO:0009706);; Cellular Component: integral component of membrane (GO:0016021);;	K03834|0|rcu:RCOM_0784660|Tyrosine-specific transport protein, putative; K03834 tyrosine-specific transport protein (A)	--	--	Tryptophan/tyrosine permease family	Tyrosine-specific transport protein OS=Shigella flexneri GN=tyrP PE=3 SV=1	Uncharacterized protein OS=Cucumis sativus GN=Csa_1G600790 PE=4 SV=1	PREDICTED: uncharacterized protein LOC101215295 isoform X1 [Cucumis sativus]
Csa4G500830	3476	2091	4702	161	155	301	332.213	195.759	442.242	15.2979	14.7938	27.6701	6.95724e-26	1.57532e-24	-3.89609	down	--	--	Molecular Function: carbohydrate binding (GO:0030246);;	--	--	--	Phloem protein 2	Protein PHLOEM PROTEIN 2-LIKE A1 OS=Arabidopsis thaliana GN=PP2A1 PE=2 SV=1	Uncharacterized protein OS=Cucumis sativus GN=Csa_4G500830 PE=4 SV=1	hypothetical protein Csa_4G500830 [Cucumis sativus]
Csa4G430860	384	365	374	754	850	994	11.5684	10.9942	11.279	22.3198	25.2528	29.2591	1.20531e-15	1.10417e-14	1.20315	up	--	--	Cellular Component: integral component of membrane (GO:0016021);;	--	--	--	GDP-fucose protein O-fucosyltransferase	--	Uncharacterized protein OS=Cucumis sativus GN=Csa_4G430860 PE=4 SV=1	PREDICTED: uncharacterized protein LOC101219097 [Cucumis sativus]
Csa6G490980	234	273	272	737	620	694	6.92027	8.07457	8.04168	21.5744	17.9866	20.2097	1.28043e-21	2.00562e-20	1.38948	up	--	--	Cellular Component: plasma membrane (GO:0005886);; Biological Process: lipid metabolic process (GO:0006629);; Molecular Function: phosphoric diester hydrolase activity (GO:0008081);; Cellular Component: integral component of membrane (GO:0016021);;	--	--	--	--	PI-PLC X domain-containing protein At5g67130 OS=Arabidopsis thaliana GN=At5g67130 PE=1 SV=1	Uncharacterized protein OS=Cucumis sativus GN=Csa_6G490980 PE=4 SV=1	PREDICTED: PI-PLC X domain-containing protein At5g67130 [Cucumis sativus]
Csa7G429520	650	278	463	1438	1144	969	36.1824	15.105	25.0507	78.4208	62.7372	51.4768	6.37928e-05	0.000164555	1.31237	up	--	--	Molecular Function: sequence-specific DNA binding transcription factor activity (GO:0003700);; Cellular Component: nucleus (GO:0005634);; Biological Process: regulation of transcription, DNA-templated (GO:0006355);; Molecular Function: sequence-specific DNA binding (GO:0043565);;	K09338|7.97557e-101|vvi:100265773|homeobox-leucine zipper protein HOX11; K09338 homeobox-leucine zipper protein (A)	[K]	Transcription	Homeobox domain;; Homeobox associated leucine zipper;; Homeobox KN domain	Homeobox-leucine zipper protein HAT14 OS=Arabidopsis thaliana GN=HAT14 PE=2 SV=3	Uncharacterized protein OS=Cucumis sativus GN=Csa_7G429520 PE=4 SV=1	PREDICTED: homeobox-leucine zipper protein HOX11-like [Cucumis sativus]
Csa3G827230	607	455	620	1248	1660	1818	16.2369	12.2676	16.5936	33.0598	44.2487	48.2053	2.62093e-12	1.72528e-11	1.47257	up	--	--	Cellular Component: cell (GO:0005623);; Molecular Function: electron carrier activity (GO:0009055);; Molecular Function: protein disulfide oxidoreductase activity (GO:0015035);; Biological Process: cell redox homeostasis (GO:0045454);; Biological Process: oxidation-reduction process (GO:0055114);;	--	[O]	Posttranslational modification, protein turnover, chaperones	Glutaredoxin	Uncharacterized protein At3g28850 OS=Arabidopsis thaliana GN=At3g28850 PE=3 SV=1	Uncharacterized protein OS=Cucumis sativus GN=Csa_3G827230 PE=4 SV=1	PREDICTED: uncharacterized protein At3g28850-like [Cucumis sativus]
Csa7G007910	48	48	45	130	123	120	1.25855	1.25307	1.16851	3.41862	3.2728	3.1874	3.61878e-10	1.86325e-09	1.3852	up	--	--	Molecular Function: hydrolase activity (GO:0016787);;	K03798|0|rcu:RCOM_0340700|Cell division protein ftsH, putative (EC:3.6.4.3); K03798 cell division protease FtsH [EC:3.4.24.-] (A)	[R]	General function prediction only	PPR repeat family;; PPR repeat;; PPR repeat;; Pentatricopeptide repeat domain;; Pentacotripeptide-repeat region of PROPR	Pentatricopeptide repeat-containing protein At2g36730 OS=Arabidopsis thaliana GN=PCMP-E44 PE=3 SV=1	Uncharacterized protein OS=Cucumis sativus GN=Csa_7G007910 PE=4 SV=1	PREDICTED: pentatricopeptide repeat-containing protein At2g36730 isoform X1 [Cucumis sativus]
Csa1G572390	502	352	580	1545	1475	1006	14.7065	9.49602	15.8163	42.1811	40.0177	27.0716	2.17864e-08	9.16391e-08	1.46176	up	--	--	Molecular Function: DNA binding (GO:0003677);; Cellular Component: nucleus (GO:0005634);; Biological Process: regulation of transcription, DNA-templated (GO:0006355);;	--	--	--	No apical meristem (NAM) protein	Protein NTM1-like 9 OS=Arabidopsis thaliana GN=NTL9 PE=1 SV=1	Uncharacterized protein OS=Cucumis sativus GN=Csa_1G572390 PE=4 SV=1	PREDICTED: NAC transcription factor 25-like [Cucumis sativus]
Csa2G360620	205	148	339	1750	3302	2673	14.013	9.83517	22.9058	121.237	230.463	180.116	3.14503e-21	4.78688e-20	3.3554	up	[KAD]	--	Molecular Function: DNA binding (GO:0003677);;	--	[K]	Transcription	Myb-like DNA-binding domain;; Myb-like DNA-binding domain	Transcription factor MYB44 OS=Arabidopsis thaliana GN=MYB44 PE=2 SV=1	Uncharacterized protein OS=Cucumis sativus GN=Csa_2G360620 PE=4 SV=1	PREDICTED: transcription factor MYB44-like [Cucumis sativus]
Csa1G075020	917	795	838	2167	1807	1898	18.5164	15.853	16.8183	42.8656	35.6569	37.3594	2.37136e-21	3.63057e-20	1.19923	up	--	--	Cellular Component: endosome (GO:0005768);; Cellular Component: trans-Golgi network (GO:0005802);; Cellular Component: integral component of membrane (GO:0016021);; Molecular Function: kinase activity (GO:0016301);; Biological Process: phosphorylation (GO:0016310);;	--	[R]	General function prediction only	Carbohydrate-binding protein of the ER;; Di-glucose binding within endoplasmic reticulum;; Leucine rich repeat;; Leucine Rich repeats (2 copies);; Leucine Rich Repeat	Putative leucine-rich repeat receptor-like serine/threonine-protein kinase At2g14440 OS=Arabidopsis thaliana GN=At2g14440 PE=3 SV=1	Uncharacterized protein OS=Cucumis sativus GN=Csa_1G075020 PE=4 SV=1	PREDICTED: receptor-like protein kinase At5g59670 [Cucumis sativus]
Csa6G014640	3088	2941	2342	974	990	775	38.0168	36.2786	28.8115	11.9073	12.1031	9.42838	1.88815e-20	2.71493e-19	-1.59779	down	--	--	--	--	--	--	Probable zinc-ribbon domain	Uncharacterized protein At5g05190 OS=Arabidopsis thaliana GN=Y-1 PE=1 SV=1	Uncharacterized protein OS=Cucumis sativus GN=Csa_6G014640 PE=4 SV=1	PREDICTED: uncharacterized protein LOC105435747 [Cucumis sativus]
Csa4G242890	176	224	102	3	11	0	14.2486	21.6655	6.6137	0.465769	0.334208	0.017674	1.32877e-10	7.23314e-10	-4.35481	down	--	--	--	--	--	--	--	--	Uncharacterized protein OS=Cucumis sativus GN=Csa_4G242890 PE=4 SV=1	hypothetical protein Csa_4G242890 [Cucumis sativus]
Csa3G820510	917	1405	1472	458	691	704	31.8842	50.7009	55.2071	14.9613	26.2173	23.8519	0.000123557	0.000303322	-1.01372	down	--	--	Cellular Component: vacuolar membrane (GO:0005774);; Cellular Component: integral component of membrane (GO:0016021);;	K15015|7.34928e-33|vvi:100265815|vacuolar amino acid transporter 1; K15015 solute carrier family 32 (vesicular inhibitory amino acid transporter) (A)	[E]	Amino acid transport and metabolism	Transmembrane amino acid transporter protein	--	Uncharacterized protein OS=Cucumis sativus GN=Csa_3G820510 PE=4 SV=1	hypothetical protein Csa_3G820510 [Cucumis sativus]
Csa6G448180	3	13	24	77	89	125	0.369829	1.35237	2.41218	7.66704	9.05255	12.2611	1.43023e-05	4.07396e-05	2.55441	up	--	--	Cellular Component: nuclear nucleosome (GO:0000788);; Molecular Function: DNA binding (GO:0003677);; Biological Process: nucleosome assembly (GO:0006334);; Cellular Component: chloroplast (GO:0009507);; Molecular Function: protein heterodimerization activity (GO:0046982);;	K11252|1.64326e-60|rcu:RCOM_0272700|histone h2b, putative; K11252 histone H2B (A)	[B]	Chromatin structure and dynamics	Core histone H2A/H2B/H3/H4;; Histone-like transcription factor (CBF/NF-Y) and archaeal histone	Probable histone H2B.1 OS=Medicago truncatula PE=3 SV=3	Histone H2B OS=Solanum lycopersicum GN=Solyc06g075800.1 PE=3 SV=1	PREDICTED: probable histone H2B.3 [Populus euphratica]
Csa4G291380	990	1180	1096	455	459	482	13.9823	15.4404	16.1872	7.75304	8.52817	8.64703	1.09548e-24	2.25768e-23	-1.22074	down	[R]	General function prediction only	Molecular Function: GTP binding (GO:0005525);;	K03977|0|vvi:100260310|uncharacterized LOC100260310; K03977 GTP-binding protein (A)	[J]	Translation, ribosomal structure and biogenesis	50S ribosome-binding GTPase;; KH-domain-like of EngA bacterial GTPase enzymes, C-terminal;; Ferrous iron transport protein B;; Dynamin family;; AIG1 family;; Elongation factor Tu GTP binding domain;; Signal recognition particle receptor beta subunit	GTPase Der OS=Nostoc sp. (strain PCC 7120 / UTEX 2576) GN=der PE=3 SV=1	Uncharacterized protein OS=Cucumis sativus GN=Csa_4G291380 PE=3 SV=1	hypothetical protein Csa_4G291380 [Cucumis sativus]
Csa4G370550	84	7	70	703	1045	1184	7.97542	0.690937	6.62597	67.2754	102.363	112.893	1.82114e-09	8.73397e-09	3.69065	up	--	--	Molecular Function: DNA binding (GO:0003677);; Molecular Function: sequence-specific DNA binding transcription factor activity (GO:0003700);; Cellular Component: nucleus (GO:0005634);; Biological Process: regulation of transcription, DNA-templated (GO:0006355);;	--	--	--	AP2 domain	Ethylene-responsive transcription factor ERF012 OS=Arabidopsis thaliana GN=ERF012 PE=2 SV=1	Uncharacterized protein OS=Cucumis sativus GN=Csa_4G370550 PE=4 SV=1	PREDICTED: ethylene-responsive transcription factor ERF014-like [Cucumis sativus]
Csa3G126180	194	233	190	76	74	94	5.17801	6.24398	5.06756	2.01371	1.9434	2.46919	6.0394e-10	3.04232e-09	-1.32066	down	--	--	--	--	[R]	General function prediction only	PPR repeat;; PPR repeat family;; PPR repeat;; Pentatricopeptide repeat domain	Pentatricopeptide repeat-containing protein At2g45350, chloroplastic OS=Arabidopsis thaliana GN=CRR4 PE=1 SV=2	Uncharacterized protein OS=Cucumis sativus GN=Csa_3G126180 PE=4 SV=1	PREDICTED: pentatricopeptide repeat-containing protein At2g45350, chloroplastic [Cucumis sativus]
Csa3G575330	299	670	397	26	15	8	6.82982	15.2985	9.01959	0.607955	0.340246	0.196931	2.30107e-22	3.86427e-21	-4.49407	down	[E]	Amino acid transport and metabolism	Cellular Component: integral component of membrane (GO:0016021);; Molecular Function: long-chain-alcohol oxidase activity (GO:0046577);; Molecular Function: flavin adenine dinucleotide binding (GO:0050660);; Biological Process: oxidation-reduction process (GO:0055114);;	K17756|0|rcu:RCOM_0258730|electron carrier, putative; K17756 long-chain-alcohol oxidase [EC:1.1.3.20] (A)	--	--	GMC oxidoreductase;; GMC oxidoreductase;; FAD binding domain;; NAD(P)-binding Rossmann-like domain;; FAD binding domain	Long-chain-alcohol oxidase FAO2 OS=Lotus japonicus GN=FAO2 PE=2 SV=1	Long-chain-alcohol oxidase OS=Cucumis sativus GN=Csa_3G575330 PE=3 SV=1	PREDICTED: long-chain-alcohol oxidase FAO2-like [Cucumis sativus]
Csa4G628340	152	86	173	42	44	68	5.81903	3.14901	6.80999	1.64906	1.65284	2.54661	0.000334436	0.000766157	-1.35696	down	--	--	--	--	--	--	--	--	Uncharacterized protein OS=Cucumis sativus GN=Csa_4G628340 PE=4 SV=1	PREDICTED: uncharacterized protein LOC101205113 [Cucumis sativus]
Csa3G183960	129	180	200	71	64	55	5.90198	8.20986	9.29171	3.24966	2.85237	2.47994	3.10386e-07	1.11523e-06	-1.39139	down	--	--	Molecular Function: DNA binding (GO:0003677);; Cellular Component: nucleus (GO:0005634);; Biological Process: regulation of transcription, DNA-templated (GO:0006355);;	--	[O]	Posttranslational modification, protein turnover, chaperones	Myb-like DNA-binding domain	Protein REVEILLE 6 OS=Arabidopsis thaliana GN=RVE6 PE=2 SV=1	Uncharacterized protein OS=Cucumis sativus GN=Csa_3G183960 PE=4 SV=1	PREDICTED: protein REVEILLE 6 isoform X1 [Cucumis sativus]
Csa4G172540	2346	1529	1290	4878	5298	3782	50.7014	32.164	29.1355	110.997	119.154	84.1733	8.66203e-08	3.36328e-07	1.40721	up	[RTKL]	--	Molecular Function: calmodulin-dependent protein kinase activity (GO:0004683);; Molecular Function: calcium ion binding (GO:0005509);; Molecular Function: calmodulin binding (GO:0005516);; Molecular Function: ATP binding (GO:0005524);; Cellular Component: cytoplasm (GO:0005737);; Cellular Component: plasma membrane (GO:0005886);; Biological Process: abscisic acid-activated signaling pathway (GO:0…	K13412|0|rcu:RCOM_0750920|calcium-dependent protein kinase, putative (EC:2.7.11.17); K13412 calcium-dependent protein kinase [EC:2.7.11.1] (A)	[T]	Signal transduction mechanisms	Protein kinase domain;; Protein tyrosine kinase;; EF hand;; EF-hand domain pair;; EF-hand domain pair;; EF-hand domain;; EF hand;; Kinase-like;; Lipopolysaccharide kinase (Kdo/WaaP) family;; Secreted protein acidic and rich in cysteine Ca binding region	Calcium-dependent protein kinase 7 OS=Arabidopsis thaliana GN=CPK7 PE=2 SV=1	Uncharacterized protein OS=Cucumis sativus GN=Csa_4G172540 PE=4 SV=1	PREDICTED: calcium-dependent protein kinase 32 [Cucumis sativus]
Csa7G041890	616	496	578	1518	1583	1767	10.5793	8.45193	10.0125	26.0844	26.8853	30.0408	3.10302e-29	9.0656e-28	1.51943	up	[U]	Intracellular trafficking, secretion, and vesicular transport	Biological Process: intracellular protein transport (GO:0006886);; Molecular Function: protein transporter activity (GO:0008565);; Biological Process: vesicle-mediated transport (GO:0016192);; Cellular Component: clathrin adaptor complex (GO:0030131);;	K12392|0|rcu:RCOM_0786070|AP-2 complex subunit beta-1, putative; K12392 AP-1 complex subunit beta-1 (A)	[U]	Intracellular trafficking, secretion, and vesicular transport	Adaptin N terminal region;; non-SMC mitotic condensation complex subunit 1;; Beta2-adaptin appendage, C-terminal sub-domain;; HEAT repeats;; HEAT repeat	Beta-adaptin-like protein C OS=Arabidopsis thaliana GN=BETAC-AD PE=1 SV=2	Beta-adaptin-like protein OS=Cucumis sativus GN=Csa_7G041890 PE=3 SV=1	PREDICTED: beta-adaptin-like protein C [Cucumis sativus]
Csa5G426400	1199	1216	1008	396	486	440	26.9413	27.4638	22.6483	8.82614	10.8476	9.64244	6.09742e-21	9.06824e-20	-1.36411	down	--	--	--	--	--	--	--	--	Uncharacterized protein OS=Cucumis sativus GN=Csa_5G426400 PE=4 SV=1	hypothetical protein Csa_5G426400 [Cucumis sativus]
Csa1G657490	192	182	226	54	58	44	6.2317	5.9211	7.20606	1.79779	1.88993	1.45172	5.47988e-17	5.74154e-16	-1.91438	down	--	--	--	K13156|2.68423e-36|rcu:RCOM_1122770|hypothetical protein; K13156 U11/U12 small nuclear ribonucleoprotein 48 kDa protein (A)	--	--	--	U11/U12 small nuclear ribonucleoprotein 48 kDa protein OS=Arabidopsis thaliana GN=SNRNP48 PE=2 SV=1	Uncharacterized protein OS=Cucumis sativus GN=Csa_1G657490 PE=4 SV=1	hypothetical protein Csa_1G657490 [Cucumis sativus]
Csa6G513550	2743	3763	1777	445	347	367	89.3578	122.981	58.6995	14.0171	11.161	11.7154	1.84875e-21	2.85567e-20	-2.76859	down	--	--	Molecular Function: aspartic-type endopeptidase activity (GO:0004190);; Cellular Component: endoplasmic reticulum (GO:0005783);; Biological Process: proteolysis (GO:0006508);; Biological Process: lipid metabolic process (GO:0006629);;	K08245|0|rcu:RCOM_0903730|Aspartic proteinase precursor, putative (EC:3.4.23.40); K08245 phytepsin [EC:3.4.23.40] (A)	[O]	Posttranslational modification, protein turnover, chaperones	Eukaryotic aspartyl protease;; Xylanase inhibitor N-terminal;; Saposin-like type B, region 2;; Saposin-like type B, region 1	Aspartic proteinase A2 OS=Arabidopsis thaliana GN=APA2 PE=2 SV=1	Uncharacterized protein OS=Cucumis sativus GN=Csa_6G513550 PE=3 SV=1	PREDICTED: aspartic proteinase-like [Cucumis sativus]
Csa5G569870	614	622	759	1259	1555	1314	29.5754	29.6892	36.3833	60.1153	75.8444	62.1708	1.13044e-11	6.96524e-11	1.04257	up	--	--	--	--	[R]	General function prediction only	--	Uncharacterized protein At4g22758 OS=Arabidopsis thaliana GN=At4g22758 PE=2 SV=1	Uncharacterized protein OS=Cucumis sativus GN=Csa_5G569870 PE=4 SV=1	PREDICTED: uncharacterized protein At4g22758-like [Cucumis sativus]
Csa6G190340	99	90	197	2211	949	1681	4.79737	4.30623	9.60341	108.255	46.8394	81.2854	5.88293e-18	6.76341e-17	3.47962	up	--	--	Cellular Component: extracellular region (GO:0005576);; Cellular Component: cell wall (GO:0005618);; Biological Process: plant-type cell wall organization (GO:0009664);; Cellular Component: membrane (GO:0016020);;	--	--	--	Pollen allergen;; Lytic transglycolase	Expansin-A4 OS=Arabidopsis thaliana GN=EXPA4 PE=1 SV=1	Uncharacterized protein OS=Cucumis sativus GN=Csa_6G190340 PE=3 SV=1	PREDICTED: expansin-A4 [Cucumis sativus]
Csa6G505300	182	155	176	378	371	439	10.6061	9.0626	10.2704	21.8424	21.5945	25.2267	4.61795e-14	3.64045e-13	1.20387	up	[O]	Posttranslational modification, protein turnover, chaperones	Biological Process: response to oxidative stress (GO:0006979);; Molecular Function: peptide-methionine (S)-S-oxide reductase activity (GO:0008113);; Biological Process: protein repair (GO:0030091);; Biological Process: oxidation-reduction process (GO:0055114);;	K07304|6.40011e-132|vvi:100241959|peptide methionine sulfoxide reductase A5; K07304 peptide-methionine (S)-S-oxide reductase [EC:1.8.4.11] (A)	[O]	Posttranslational modification, protein turnover, chaperones	Peptide methionine sulfoxide reductase	Peptide methionine sulfoxide reductase A5 OS=Arabidopsis thaliana GN=MSRA5 PE=2 SV=1	Uncharacterized protein OS=Cucumis sativus GN=Csa_6G505300 PE=3 SV=1	PREDICTED: peptide methionine sulfoxide reductase A5 [Cucumis sativus]
Csa5G589390	12854	12637	14882	1233	3005	2446	697.261	659.608	795.548	68.8032	168.533	131.213	6.61105e-16	6.22091e-15	-2.52368	down	--	--	Biological Process: response to light stimulus (GO:0009416);; Cellular Component: photosystem I (GO:0009522);; Cellular Component: photosystem II (GO:0009523);; Cellular Component: chloroplast thylakoid membrane (GO:0009535);; Biological Process: photosynthesis, light harvesting in photosystem I (GO:0009768);; Cellular Component: chloroplast envelope (GO:0009941);; Cellular Component: plastoglobu…	--	--	--	Chlorophyll A-B binding protein	Chlorophyll a-b binding protein 7, chloroplastic OS=Solanum lycopersicum GN=CAB7 PE=3 SV=1	Uncharacterized protein OS=Cucumis sativus GN=Csa_5G589390 PE=4 SV=1	PREDICTED: chlorophyll a-b binding protein 7, chloroplastic [Cucumis sativus]
Csa3G047890	451	245	378	1092	944	1046	15.6552	8.57869	13.0758	36.6982	31.8577	35.2676	1.21549e-09	5.95943e-09	1.49645	up	--	--	--	--	[I]	Lipid transport and metabolism	CRAL/TRIO domain;; CRAL/TRIO, N-terminal domain	Phosphatidylinositol/phosphatidylcholine transfer protein SFH2 OS=Arabidopsis thaliana GN=SFH2 PE=2 SV=1	Uncharacterized protein OS=Cucumis sativus GN=Csa_3G047890 PE=4 SV=1	PREDICTED: phosphatidylinositol/phosphatidylcholine transfer protein SFH2 [Cucumis sativus]
Csa7G237840	83	55	145	995	688	790	6.09942	4.83556	11.2637	99.7416	73.3792	76.7774	5.5222e-17	5.782e-16	3.0132	up	--	--	Biological Process: xylem development (GO:0010089);; Biological Process: cell wall macromolecule metabolic process (GO:0044036);;	--	--	--	Protein of unknown function DUF260	LOB domain-containing protein 4 OS=Arabidopsis thaliana GN=LBD4 PE=2 SV=1	Uncharacterized protein OS=Cucumis sativus GN=Csa_7G237840 PE=4 SV=1	PREDICTED: LOB domain-containing protein 4-like [Cucumis sativus]
Csa4G643070	532	654	920	1492	1407	1488	27.2231	33.8005	47.1704	74.6198	70.5854	74.9524	3.22343e-06	1.01409e-05	1.04469	up	--	--	Cellular Component: plasma membrane (GO:0005886);; Molecular Function: zinc ion binding (GO:0008270);; Molecular Function: actin filament binding (GO:0051015);; Biological Process: actin filament bundle assembly (GO:0051017);;	K09377|6.2425e-120|vvi:100253922|LIM domain-containing protein WLIM1; K09377 cysteine and glycine-rich protein (A)	[TZ]	--	LIM domain	LIM domain-containing protein WLIM1 OS=Arabidopsis thaliana GN=WLIM1 PE=1 SV=1	Uncharacterized protein OS=Cucumis sativus GN=Csa_4G643070 PE=4 SV=1	PREDICTED: LIM domain-containing protein WLIM1 [Cucumis sativus]
Csa3G778250	21	21	9	2	1	0	1.28594	1.97545	0.565747	0.125162	0.108857	0.0562655	0.000108371	0.000269049	-3.06782	down	[IQR]	--	Molecular Function: oxidoreductase activity (GO:0016491);; Biological Process: oxidation-reduction process (GO:0055114);;	--	[R]	General function prediction only	Enoyl-(Acyl carrier protein) reductase;; short chain dehydrogenase;; KR domain	Secoisolariciresinol dehydrogenase (Fragment) OS=Forsythia intermedia PE=1 SV=1	Uncharacterized protein OS=Cucumis sativus GN=Csa_3G778250 PE=3 SV=1	hypothetical protein Csa_3G778250 [Cucumis sativus]
Csa5G601560	466	565	585	2195	1859	1672	20.179	24.4888	25.3577	93.347	79.1376	70.2605	4.15117e-27	1.05648e-25	1.81178	up	[P]	Inorganic ion transport and metabolism	Molecular Function: carbonate dehydratase activity (GO:0004089);; Biological Process: metabolic process (GO:0008152);; Molecular Function: zinc ion binding (GO:0008270);; Biological Process: carbon utilization (GO:0015976);;	--	[P]	Inorganic ion transport and metabolism	Carbonic anhydrase	Carbonic anhydrase, chloroplastic OS=Nicotiana tabacum PE=2 SV=1	Uncharacterized protein OS=Cucumis sativus GN=Csa_5G601560 PE=4 SV=1	PREDICTED: carbonic anhydrase 2-like isoform X2 [Cucumis sativus]
Csa1G144300	228	276	241	121	108	122	4.84167	6.18045	5.13149	2.81705	2.37851	2.53164	1.53591e-09	7.45079e-09	-1.07538	down	--	--	--	--	[R]	General function prediction only	PPR repeat family;; PPR repeat;; Pentatricopeptide repeat domain	Pentatricopeptide repeat-containing protein At2g01860 OS=Arabidopsis thaliana GN=EMB975 PE=2 SV=1	Uncharacterized protein OS=Cucumis sativus GN=Csa_1G144300 PE=4 SV=1	PREDICTED: pentatricopeptide repeat-containing protein At2g01860 [Cucumis sativus]
Csa7G065170	13	13	22	104	146	99	0.588777	0.618099	1.01103	4.61377	6.50775	4.36577	1.00291e-13	7.65245e-13	2.74937	up	[O]	Posttranslational modification, protein turnover, chaperones	Molecular Function: Rab GDP-dissociation inhibitor activity (GO:0005093);; Biological Process: N-terminal protein myristoylation (GO:0006499);; Biological Process: protein transport (GO:0015031);; Molecular Function: oxidoreductase activity (GO:0016491);; Cellular Component: apoplast (GO:0048046);; Biological Process: regulation of catalytic activity (GO:0050790);; Biological Process: oxidation-r…	--	[O]	Posttranslational modification, protein turnover, chaperones	GDP dissociation inhibitor;; Flavin containing amine oxidoreductase	Guanosine nucleotide diphosphate dissociation inhibitor At5g09550 OS=Arabidopsis thaliana GN=At5g09550 PE=3 SV=1	Uncharacterized protein OS=Cucumis sativus GN=Csa_7G065170 PE=4 SV=1	PREDICTED: guanosine nucleotide diphosphate dissociation inhibitor At5g09550 [Cucumis sativus]
Csa4G310720	2969	3320	4061	1400	1422	1465	47.1388	52.48	64.4389	21.967	22.4192	22.9339	2.76011e-17	2.97173e-16	-1.26302	down	[F]	Nucleotide transport and metabolism	Molecular Function: AMP deaminase activity (GO:0003876);; Cellular Component: nucleus (GO:0005634);; Cellular Component: cytosol (GO:0005829);; Biological Process: sister chromatid cohesion (GO:0007062);; Biological Process: photomorphogenesis (GO:0009640);; Biological Process: response to abscisic acid (GO:0009737);; Biological Process: seed germination (GO:0009845);; Biological Process: embryon…	K01490|0|vvi:100252323|AMP deaminase; K01490 AMP deaminase [EC:3.5.4.6] (A)	[F]	Nucleotide transport and metabolism	Adenosine/AMP deaminase	AMP deaminase OS=Arabidopsis thaliana GN=AMPD PE=1 SV=2	Uncharacterized protein OS=Cucumis sativus GN=Csa_4G310720 PE=4 SV=1	PREDICTED: AMP deaminase [Cucumis sativus]
Csa3G895840	25	22	15	5	4	7	1.42988	2.05899	1.46671	0.388269	0.224694	1.43279	0.00183292	0.00365157	-1.76056	down	--	--	Biological Process: metabolic process (GO:0008152);; Molecular Function: methyltransferase activity (GO:0008168);;	--	--	--	--	Uncharacterized methyltransferase At1g78140, chloroplastic OS=Arabidopsis thaliana GN=At1g78140 PE=2 SV=1	Uncharacterized protein OS=Cucumis sativus GN=Csa_3G895840 PE=4 SV=1	hypothetical protein Csa_3G895840 [Cucumis sativus]
Csa7G007920	725	571	681	1953	1767	2136	98.1939	75.1487	90.2056	258.888	236.647	277.23	4.12647e-26	9.65174e-25	1.55831	up	--	--	Cellular Component: mitochondrial proton-transporting ATP synthase complex, coupling factor F(o) (GO:0000276);; Molecular Function: hydrogen ion transmembrane transporter activity (GO:0015078);; Biological Process: ATP synthesis coupled proton transport (GO:0015986);; Cellular Component: integral component of membrane (GO:0016021);;	--	--	--	ATP synthase E chain	--	Uncharacterized protein OS=Cucumis sativus GN=Csa_7G007920 PE=4 SV=1	PREDICTED: uncharacterized protein LOC103490330 [Cucumis melo]
Csa7G430770	146	215	122	86	76	57	4.34843	6.57001	3.71682	2.68751	2.25406	1.69314	0.000571445	0.00125037	-1.10705	down	--	--	Molecular Function: ATP binding (GO:0005524);; Cellular Component: chloroplast thylakoid membrane (GO:0009535);; Biological Process: thylakoid membrane organization (GO:0010027);; Biological Process: carotenoid biosynthetic process (GO:0016117);; Molecular Function: hydrolase activity (GO:0016787);;	--	[O]	Posttranslational modification, protein turnover, chaperones	ATPase family associated with various cellular activities (AAA)	Ribulose bisphosphate carboxylase/oxygenase activase, chloroplastic OS=Oryza sativa subsp. japonica GN=RCA PE=1 SV=2	Uncharacterized protein OS=Cucumis sativus GN=Csa_7G430770 PE=4 SV=1	PREDICTED: ribulose bisphosphate carboxylase/oxygenase activase, chloroplastic [Cucumis sativus]
Csa3G845480	332	440	211	138	115	108	12.9639	16.9796	8.2193	5.34102	4.50591	4.15742	9.27105e-06	2.7208e-05	-1.40337	down	[GEPR]	--	Molecular Function: sugar:hydrogen symporter activity (GO:0005351);; Molecular Function: glucose transmembrane transporter activity (GO:0005355);; Cellular Component: integral component of plasma membrane (GO:0005887);; Biological Process: proton transport (GO:0015992);; Biological Process: glucose import (GO:0046323);;	--	[R]	General function prediction only	Sugar (and other) transporter;; Major Facilitator Superfamily	Sugar transport protein 13 OS=Arabidopsis thaliana GN=STP13 PE=1 SV=2	Uncharacterized protein OS=Cucumis sativus GN=Csa_3G845480 PE=3 SV=1	PREDICTED: sugar transport protein 13 [Cucumis sativus]
Csa6G056480	238	337	288	133	97	135	11.8474	14.6452	11.0321	6.85608	5.55284	5.59343	3.29781e-07	1.18057e-06	-1.22053	down	--	--	--	--	--	--	--	--	Uncharacterized protein OS=Cucumis sativus GN=Csa_6G056480 PE=4 SV=1	PREDICTED: uncharacterized protein LOC101213824 isoform X1 [Cucumis sativus]
Csa7G407820	48	88	59	240	543	127	2.7979	5.11577	3.4368	13.8921	31.3413	7.30186	8.072e-05	0.0002045	2.04208	up	--	--	Molecular Function: sequence-specific DNA binding transcription factor activity (GO:0003700);; Biological Process: regulation of transcription, DNA-templated (GO:0006355);; Molecular Function: sequence-specific DNA binding (GO:0043565);;	--	--	--	WRKY DNA -binding domain	Probable WRKY transcription factor 23 OS=Arabidopsis thaliana GN=WRKY23 PE=2 SV=1	Uncharacterized protein OS=Cucumis sativus GN=WRKY52 PE=2 SV=1	probable WRKY transcription factor 68-like [Cucumis sativus]
Csa5G576630	9	19	19	228	206	260	0.537431	1.00953	1.31083	14.1183	11.4211	15.5815	4.81e-32	1.74109e-30	3.77081	up	--	--	Cellular Component: nucleus (GO:0005634);; Biological Process: chromatin assembly or disassembly (GO:0006333);;	K10753|1.73612e-109|vvi:100266239|histone chaperone ASF1B; K10753 histone chaperone ASF1 (A)	[KB]	--	ASF1 like histone chaperone	Histone chaperone ASF1B OS=Arabidopsis thaliana GN=ASF1B PE=1 SV=1	Uncharacterized protein OS=Cucumis sativus GN=Csa_5G576630 PE=4 SV=1	PREDICTED: probable histone chaperone ASF1A [Cucumis sativus]
Csa3G104900	13	12	49	189	195	336	1.03514	0.925142	3.83208	14.844	15.759	26.4084	5.54151e-08	2.21504e-07	2.98165	up	--	--	Cellular Component: extracellular region (GO:0005576);; Cellular Component: cell wall (GO:0005618);; Biological Process: plant-type cell wall organization (GO:0009664);; Cellular Component: integral component of membrane (GO:0016021);;	--	--	--	Pollen allergen;; Lytic transglycolase	Expansin-A12 OS=Arabidopsis thaliana GN=EXPA12 PE=2 SV=1	Uncharacterized protein OS=Cucumis sativus GN=Csa_3G104900 PE=3 SV=1	PREDICTED: expansin-A12 [Cucumis sativus]
Csa6G077410	97	125	84	8	3	0	4.41869	5.68931	3.84159	0.386221	0.142433	0.0451547	1.04215e-12	7.10605e-12	-4.2391	down	--	--	--	--	--	--	Myelodysplasia-myeloid leukemia factor 1-interacting protein	--	Uncharacterized protein OS=Cucumis sativus GN=Csa_6G077410 PE=4 SV=1	hypothetical protein Csa_6G077410 [Cucumis sativus]
Csa3G732580	334	321	455	692	740	863	18.0307	17.3487	24.3577	36.2464	39.2019	44.9705	1.51206e-07	5.69473e-07	1.03732	up	--	--	Cellular Component: endoplasmic reticulum membrane (GO:0005789);; Biological Process: metabolic process (GO:0008152);; Cellular Component: integral component of membrane (GO:0016021);; Molecular Function: transferase activity (GO:0016740);;	--	[U]	Intracellular trafficking, secretion, and vesicular transport	Reticulon	Reticulon-like protein B12 OS=Arabidopsis thaliana GN=RTNLB12 PE=2 SV=1	Reticulon-like protein OS=Cucumis sativus GN=Csa_3G732580 PE=4 SV=1	PREDICTED: reticulon-like protein B12 isoform X1 [Cucumis sativus]
Csa6G513770	1156	1409	1311	460	487	559	14.8826	18.2079	16.9056	5.9145	6.2161	7.14059	3.17657e-21	4.83019e-20	-1.35547	down	[R]	General function prediction only	Biological Process: telomere maintenance (GO:0000723);; Biological Process: tRNA processing (GO:0008033);; Cellular Component: membrane (GO:0016020);; Molecular Function: transferase activity (GO:0016740);; Biological Process: response to stimulus (GO:0050896);;	K15450|0|vvi:100257307|tRNA wybutosine-synthesizing protein 2/3/4; K15450 tRNA wybutosine-synthesizing protein 3 [EC:2.1.1.282] (A)	[R]	General function prediction only	Methyltransferase TYW3;; Met-10+ like-protein;; Kelch motif;; Galactose oxidase, central domain;; Kelch motif;; Galactose oxidase, central domain;; Kelch motif;; Kelch motif;; Methyltransferase small domain	tRNA wybutosine-synthesizing protein 2/3/4 OS=Arabidopsis thaliana GN=At4g04670 PE=2 SV=1	Uncharacterized protein OS=Cucumis sativus GN=Csa_6G513770 PE=4 SV=1	hypothetical protein Csa_6G513770 [Cucumis sativus]
Csa2G174660	96	117	141	1172	1464	1014	5.49283	6.49433	5.88625	51.9826	68.1729	47.8257	1.76334e-49	1.8463e-47	3.31889	up	--	--	--	K09422|9.3564e-06|vvi:100254518|myb-related protein Myb4; K09422 myb proto-oncogene protein, plant (A)	--	--	--	--	Uncharacterized protein OS=Cucumis sativus GN=Csa_2G174660 PE=4 SV=1	hypothetical protein Csa_2G174660 [Cucumis sativus]
Csa5G649890	0	0	2	69	15	29	0	0	0.0933805	3.04951	0.648727	1.24447	1.08361e-06	3.6395e-06	4.03687	up	--	--	Molecular Function: DNA binding (GO:0003677);; Molecular Function: sequence-specific DNA binding transcription factor activity (GO:0003700);; Cellular Component: nucleus (GO:0005634);; Biological Process: regulation of transcription, DNA-templated (GO:0006355);;	--	--	--	AP2 domain	Ethylene-responsive transcription factor ERF021 OS=Arabidopsis thaliana GN=ERF021 PE=2 SV=1	Uncharacterized protein OS=Cucumis sativus GN=Csa_5G649890 PE=4 SV=1	PREDICTED: ethylene-responsive transcription factor ERF021 [Cucumis sativus]
Csa1G257320	322	194	87	548	632	462	38.8288	25.4936	11.5705	63.167	84.8408	58.7689	0.00151259	0.0030595	1.36778	up	--	--	Cellular Component: integral component of membrane (GO:0016021);;	--	--	--	--	--	Uncharacterized protein OS=Cucumis sativus GN=Csa_1G257320 PE=4 SV=1	hypothetical protein Csa_1G257320 [Cucumis sativus]
Csa6G429060	809	899	977	1573	2013	2109	55.8118	59.8583	66.1961	108.509	137.531	140.504	3.98588e-11	2.30995e-10	1.07713	up	--	--	Molecular Function: electron carrier activity (GO:0009055);; Cellular Component: anchored component of plasma membrane (GO:0046658);;	--	--	--	Plastocyanin-like domain	Cucumber peeling cupredoxin OS=Cucumis sativus PE=1 SV=3	Uncharacterized protein OS=Cucumis sativus GN=Csa_6G429060 PE=4 SV=1	PREDICTED: cucumber peeling cupredoxin-like [Cucumis sativus]
Csa3G747620	0	0	0	125	88	74	0.045451	0.0608574	0	6.26143	4.11836	3.45336	1.41193e-17	1.5678e-16	6.49057	up	[R]	General function prediction only	Molecular Function: iron ion binding (GO:0005506);; Cellular Component: cytoplasm (GO:0005737);; Molecular Function: flavonol synthase activity (GO:0045431);; Biological Process: flavonol biosynthetic process (GO:0051555);; Biological Process: oxidation-reduction process (GO:0055114);;	--	[QR]	--	2OG-Fe(II) oxygenase superfamily;; non-haem dioxygenase in morphine synthesis N-terminal	Protein DMR6-LIKE OXYGENASE 2 OS=Arabidopsis thaliana GN=DLO2 PE=2 SV=1	Uncharacterized protein OS=Cucumis sativus GN=Csa_3G747620 PE=3 SV=1	PREDICTED: 2'-deoxymugineic-acid 2'-dioxygenase [Cucumis sativus]
Csa7G435550	458	471	395	162	84	75	12.6947	13.3077	11.0141	4.27344	2.23567	2.03559	1.49175e-09	7.24785e-09	-1.98016	down	[R]	General function prediction only	Molecular Function: uridine kinase activity (GO:0004849);; Molecular Function: ATP binding (GO:0005524);; Cellular Component: cytosol (GO:0005829);; Biological Process: pyrimidine nucleobase metabolic process (GO:0006206);; Molecular Function: glycerate kinase activity (GO:0008887);; Cellular Component: chloroplast stroma (GO:0009570);; Cellular Component: chloroplast envelope (GO:0009941);; Biol…	K15918|0|rcu:RCOM_0895280|D-glycerate 3-kinase, chloroplast precursor, putative (EC:2.7.1.31); K15918 D-glycerate 3-kinase [EC:2.7.1.31] (A)	[R]	General function prediction only	--	D-glycerate 3-kinase, chloroplastic OS=Arabidopsis thaliana GN=GLYK PE=1 SV=2	Uncharacterized protein OS=Cucumis sativus GN=Csa_7G435550 PE=4 SV=1	PREDICTED: D-glycerate 3-kinase, chloroplastic isoform X2 [Cucumis sativus]
Csa6G007410	107	130	63	43	25	33	5.03673	6.15646	2.97641	1.98142	1.15488	1.51689	0.000190483	0.000453767	-1.49628	down	--	--	Cellular Component: integral component of membrane (GO:0016021);;	--	--	--	Protein of unknown function (DUF1191)	--	Uncharacterized protein OS=Cucumis sativus GN=Csa_6G007410 PE=4 SV=1	PREDICTED: uncharacterized protein LOC105435727 [Cucumis sativus]
Csa5G218180	177	174	167	83	69	97	5.94094	5.85227	5.58805	2.71201	2.25357	3.19579	7.68241e-07	2.63009e-06	-1.04267	down	--	--	Molecular Function: DNA replication origin binding (GO:0003688);; Cellular Component: nuclear origin of replication recognition complex (GO:0005664);; Biological Process: DNA replication initiation (GO:0006270);;	--	[L]	Replication, recombination and repair	Origin recognition complex (ORC) subunit 4 C-terminus;; AAA ATPase domain;; AAA domain;; ATPase family associated with various cellular activities (AAA)	Origin of replication complex subunit 4 OS=Arabidopsis thaliana GN=ORC4 PE=1 SV=1	Origin recognition complex subunit 4 OS=Cucumis sativus GN=Csa_5G218180 PE=3 SV=1	PREDICTED: origin of replication complex subunit 4 isoform X1 [Cucumis sativus]
Csa1G481210	1375	1172	1350	2972	2789	3351	104.85	87.9272	102.467	223.651	209.829	247.116	9.34517e-22	1.48014e-20	1.22094	up	--	--	Cellular Component: nucleosome (GO:0000786);; Cellular Component: nuclear chromatin (GO:0000790);; Molecular Function: DNA binding (GO:0003677);; Biological Process: chromatin silencing (GO:0006342);; Molecular Function: protein heterodimerization activity (GO:0046982);;	K11251|3.48643e-53|rcu:RCOM_0390180|histone h2a, putative; K11251 histone H2A (A)	[B]	Chromatin structure and dynamics	C-terminus of histone H2A;; Core histone H2A/H2B/H3/H4;; Histone-like transcription factor (CBF/NF-Y) and archaeal histone	Probable histone H2A.4 OS=Arabidopsis thaliana GN=At5g02560 PE=1 SV=1	Histone H2A OS=Cucumis sativus GN=Csa_1G481210 PE=3 SV=1	PREDICTED: histone H2A [Cucumis sativus]
Csa4G016450	192	481	512	20	43	27	7.09998	17.6982	18.9379	0.778348	1.61194	1.01621	1.38516e-14	1.15191e-13	-3.49378	down	--	--	Biological Process: metabolic process (GO:0008152);; Molecular Function: transferase activity, transferring acyl groups other than amino-acyl groups (GO:0016747);;	K13065|4.34354e-84|rcu:RCOM_1600120|Anthranilate N-benzoyltransferase protein, putative (EC:2.3.1.150); K13065 shikimate O-hydroxycinnamoyltransferase [EC:2.3.1.133] (A)	--	--	Transferase family	Salutaridinol 7-O-acetyltransferase OS=Papaver somniferum GN=SALAT PE=1 SV=1	Uncharacterized protein OS=Cucumis sativus GN=Csa_4G016450 PE=4 SV=1	PREDICTED: vinorine synthase-like [Cucumis sativus]
Csa2G338850	909	965	883	270	223	222	49.7932	53.0267	46.5386	13.3301	12.0276	11.4473	1.64131e-45	1.39164e-43	-1.93603	down	--	--	Biological Process: photosystem II assembly (GO:0010207);;	--	--	--	--	--	Uncharacterized protein OS=Cucumis sativus GN=Csa_2G338850 PE=4 SV=1	hypothetical protein Csa_2G338850 [Cucumis sativus]
Csa4G644740	654	117	209	2165	1108	1787	14.3419	2.58399	4.5774	46.6947	23.7247	38.2724	7.64008e-05	0.000194347	2.15769	up	--	--	Molecular Function: DNA binding (GO:0003677);; Molecular Function: sequence-specific DNA binding transcription factor activity (GO:0003700);; Cellular Component: nucleus (GO:0005634);; Biological Process: regulation of transcription, DNA-templated (GO:0006355);; Biological Process: multicellular organismal development (GO:0007275);;	K09285|0|vvi:100252316|AP2-like ethylene-responsive transcription factor ANT; K09285 AP2-like factor, ANT lineage (A)	--	--	AP2 domain	AP2-like ethylene-responsive transcription factor ANT OS=Arabidopsis thaliana GN=ANT PE=1 SV=2	Uncharacterized protein OS=Cucumis sativus GN=Csa_4G644740 PE=4 SV=1	PREDICTED: AP2-like ethylene-responsive transcription factor ANT isoform X1 [Cucumis sativus]
Csa7G428210	3	3	3	63	5	31	0.117454	0.115314	0.0997503	1.9491	0.155072	0.956585	0.000751695	0.00160911	2.66385	up	--	--	--	--	--	--	--	--	Uncharacterized protein OS=Cucumis sativus GN=Csa_7G428210 PE=4 SV=1	PREDICTED: uncharacterized protein LOC101206114 [Cucumis sativus]
Csa6G095900	2013	2135	3127	289	536	639	141.884	150.053	220.768	21.0697	40.3811	46.5183	5.35336e-12	3.41307e-11	-2.24365	down	--	--	Molecular Function: DNA binding (GO:0003677);; Biological Process: pentose-phosphate shunt (GO:0006098);; Biological Process: rRNA processing (GO:0006364);; Cellular Component: plastid chromosome (GO:0009508);; Biological Process: response to abscisic acid (GO:0009737);; Biological Process: photosynthetic electron transport in photosystem I (GO:0009773);; Cellular Component: chloroplast envelope …	--	--	--	CAAD domains of cyanobacterial aminoacyl-tRNA synthetase	Protein CURVATURE THYLAKOID 1B, chloroplastic OS=Arabidopsis thaliana GN=CURT1B PE=1 SV=2	Uncharacterized protein OS=Cucumis sativus GN=Csa_6G095900 PE=4 SV=1	PREDICTED: protein CURVATURE THYLAKOID 1B, chloroplastic [Cucumis sativus]
Csa5G496510	118	71	95	46	54	29	3.28077	1.96531	2.64766	1.27348	1.4088	0.823986	0.00248459	0.00482115	-1.09527	down	--	--	--	--	--	--	--	--	Uncharacterized protein OS=Cucumis sativus GN=Csa_5G496510 PE=4 SV=1	PREDICTED: uncharacterized protein LOC101214079 isoform X1 [Cucumis sativus]
Csa2G036700	220	311	220	135	112	92	9.49293	13.5508	9.27245	5.89416	4.84115	4.01694	1.36695e-05	3.90654e-05	-1.12518	down	[R]	General function prediction only	Biological Process: autophagic vacuole assembly (GO:0000045);; Biological Process: mitochondrion degradation (GO:0000422);; Cellular Component: cytosol (GO:0005829);; Biological Process: protein lipidation (GO:0006497);; Cellular Component: integral component of membrane (GO:0016021);; Cellular Component: extrinsic component of membrane (GO:0019898);; Molecular Function: phosphatidylinositol-3-ph…	K17908|2.11825e-161|ath:AT4G30510|G18B; autophagy-related protein 18b; K17908 autophagy-related protein 18 (A)	[S]	Function unknown	--	Autophagy-related protein 18b OS=Arabidopsis thaliana GN=ATG18B PE=2 SV=2	Uncharacterized protein OS=Cucumis sativus GN=Csa_2G036700 PE=4 SV=1	hypothetical protein Csa_2G036700 [Cucumis sativus]
Csa1G635930	6	9	4	55	19	38	0.323904	0.452759	0.210641	2.69066	0.951583	1.85962	0.000143558	0.000348801	2.27352	up	--	--	Molecular Function: ubiquitin-protein ligase activity (GO:0004842);; Biological Process: protein ubiquitination (GO:0016567);;	--	--	--	U-box domain	E3 ubiquitin-protein ligase PUB23 OS=Arabidopsis thaliana GN=PUB23 PE=1 SV=1	Uncharacterized protein OS=Cucumis sativus GN=Csa_1G635930 PE=4 SV=1	PREDICTED: E3 ubiquitin-protein ligase PUB23-like [Cucumis sativus]
Csa7G405970	242	401	257	6	7	0	10.8911	17.1872	11.9897	0.28056	0.136527	0.207212	8.83289e-29	2.51463e-27	-5.61632	down	--	--	Biological Process: cellular process (GO:0009987);; Biological Process: response to stimulus (GO:0050896);;	--	--	--	--	--	Uncharacterized protein OS=Cucumis sativus GN=Csa_7G405970 PE=4 SV=1	hypothetical protein Csa_7G405970 [Cucumis sativus]
Csa6G522690	6334	9060	8012	1175	1347	1826	571.716	798.077	714.253	96.6625	119.117	142.357	1.83449e-26	4.42347e-25	-2.39374	down	--	--	Biological Process: response to light stimulus (GO:0009416);; Cellular Component: photosystem I (GO:0009522);; Cellular Component: photosystem II (GO:0009523);; Cellular Component: chloroplast thylakoid membrane (GO:0009535);; Biological Process: photosynthesis, light harvesting in photosystem I (GO:0009768);; Cellular Component: chloroplast envelope (GO:0009941);; Cellular Component: plastoglobu…	K08912|0|rcu:RCOM_0633890|chlorophyll A/B binding protein, putative; K08912 light-harvesting complex II chlorophyll a/b binding protein 1 (A)	--	--	Chlorophyll A-B binding protein	Chlorophyll a-b binding protein of LHCII type I, chloroplastic (Fragment) OS=Cucumis sativus PE=2 SV=1	Uncharacterized protein OS=Cucumis sativus GN=Csa_6G522690 PE=4 SV=1	PREDICTED: chlorophyll a-b binding protein of LHCII type I, chloroplastic-like [Cucumis sativus]
Csa2G250940	26	40	38	14	7	11	0.820461	1.27274	1.22382	0.496121	0.223845	0.363727	0.000752782	0.00161055	-1.58747	down	[G]	Carbohydrate transport and metabolism	Molecular Function: xylulokinase activity (GO:0004856);; Cellular Component: chloroplast (GO:0009507);; Biological Process: carbohydrate phosphorylation (GO:0046835);;	--	--	--	FGGY family of carbohydrate kinases, N-terminal domain;; FGGY family of carbohydrate kinases, C-terminal domain	Xylulose kinase OS=Staphylococcus xylosus GN=xylB PE=3 SV=1	Uncharacterized protein OS=Cucumis sativus GN=Csa_2G250940 PE=4 SV=1	PREDICTED: uncharacterized protein LOC101207446 isoform X1 [Cucumis sativus]
Csa1G045550	13312	14667	12600	2908	3938	4189	374.119	415.807	353.122	79.9553	108.125	115.378	2.24474e-27	5.85623e-26	-1.86302	down	[K]	Transcription	Molecular Function: sequence-specific DNA binding transcription factor activity (GO:0003700);; Cellular Component: nucleus (GO:0005634);; Biological Process: regulation of transcription, DNA-templated (GO:0006355);; Molecular Function: sequence-specific DNA binding (GO:0043565);;	--	[K]	Transcription	Homeobox domain;; Homeobox associated leucine zipper	Homeobox-leucine zipper protein HAT5 OS=Arabidopsis thaliana GN=HAT5 PE=1 SV=1	Uncharacterized protein OS=Cucumis sativus GN=Csa_1G045550 PE=4 SV=1	PREDICTED: homeobox-leucine zipper protein HAT5-like isoform X1 [Cucumis sativus]
Csa6G518390	80	83	43	286	174	138	2.40465	2.46531	1.28541	8.67999	5.35747	4.11554	0.000219737	0.000519411	1.46901	up	--	--	Biological Process: response to stress (GO:0006950);; Biological Process: cellular process (GO:0009987);; Molecular Function: transferase activity, transferring acyl groups other than amino-acyl groups (GO:0016747);; Biological Process: organic substance biosynthetic process (GO:1901576);;	--	--	--	Transferase family	Spermidine coumaroyl-CoA acyltransferase OS=Arabidopsis thaliana GN=SCT PE=1 SV=1	Uncharacterized protein OS=Cucumis sativus GN=Csa_6G518390 PE=4 SV=1	PREDICTED: taxadien-5-alpha-ol O-acetyltransferase [Cucumis sativus]
Csa1G039230	3266	4310	4245	1047	1320	1325	84.12	111.126	109.979	27.6885	34.8083	34.4902	8.20511e-22	1.3062e-20	-1.66462	down	--	--	Biological Process: signal transduction (GO:0007165);;	--	--	--	TPL-binding domain in jasmonate signalling;; Putative nuclear localisation signal	Ninja-family protein AFP3 OS=Arabidopsis thaliana GN=AFP3 PE=1 SV=1	Uncharacterized protein OS=Cucumis sativus GN=Csa_1G039230 PE=4 SV=1	PREDICTED: ninja-family protein 6-like [Cucumis sativus]
Csa7G318450	244	287	238	122	104	133	5.28634	6.85695	5.67541	2.82312	2.67134	2.93049	1.55913e-08	6.66412e-08	-1.08679	down	--	--	Molecular Function: metal ion binding (GO:0046872);;	--	--	--	--	--	Uncharacterized protein OS=Cucumis sativus GN=Csa_7G318450 PE=4 SV=1	hypothetical protein Csa_7G318450 [Cucumis sativus]
Csa2G365100	76	73	60	35	34	26	1.40949	1.34972	1.11912	0.651853	0.628099	0.481371	0.000238366	0.000559547	-1.10756	down	--	--	Molecular Function: actin binding (GO:0003779);; Molecular Function: zinc ion binding (GO:0008270);; Biological Process: actin cytoskeleton organization (GO:0030036);; Cellular Component: cell junction (GO:0030054);;	--	[R]	General function prediction only	PPR repeat;; PPR repeat family;; PPR repeat;; DYW family of nucleic acid deaminases;; Pentatricopeptide repeat domain;; Pentacotripeptide-repeat region of PROPR	Pentatricopeptide repeat-containing protein At1g25360 OS=Arabidopsis thaliana GN=PCMP-H74 PE=2 SV=1	Uncharacterized protein OS=Cucumis sativus GN=Csa_2G365100 PE=4 SV=1	hypothetical protein Csa_2G365100 [Cucumis sativus]
Trans_newGene_534	1010	1095	1083	570	472	486	29.5932	32.0888	31.6379	16.4969	13.5657	13.9187	5.37941e-17	5.65146e-16	-1.05533	down	--	--	--	--	--	--	--	--	--	PREDICTED: uncharacterized protein LOC101204848 [Cucumis sativus]
Csa5G603980	101	182	124	61	55	58	6.15274	10.9678	7.55694	3.7707	3.45898	3.57168	0.000120026	0.000295537	-1.19203	down	--	--	Cellular Component: chloroplast thylakoid membrane (GO:0009535);; Biological Process: cytochrome b6f complex assembly (GO:0010190);; Biological Process: photosystem II assembly (GO:0010207);; Cellular Component: integral component of membrane (GO:0016021);;	--	--	--	Cofactor assembly of complex C subunit B, CCB2/CCB4	Protein COFACTOR ASSEMBLY OF COMPLEX C SUBUNIT B CCB4, chloroplastic OS=Arabidopsis thaliana GN=CCB4 PE=1 SV=1	Uncharacterized protein OS=Cucumis sativus GN=Csa_5G603980 PE=4 SV=1	PREDICTED: uncharacterized protein LOC101208049 [Cucumis sativus]
Csa4G337290	154	163	180	383	428	628	5.51224	5.7839	6.39871	13.5372	15.0273	21.9452	8.11881e-10	4.05187e-09	1.50859	up	--	--	Biological Process: cellular process (GO:0009987);; Cellular Component: integral component of membrane (GO:0016021);;	--	--	--	Protein of unknown function (DUF1191)	--	Uncharacterized protein OS=Cucumis sativus GN=Csa_4G337290 PE=4 SV=1	PREDICTED: uncharacterized protein LOC101208713 [Cucumis sativus]
Csa5G184270	169	167	208	99	58	88	9.95742	9.73144	12.1936	5.7365	3.41866	5.07303	4.42665e-05	0.000116979	-1.12471	down	[IQR]	--	Cellular Component: cytosol (GO:0005829);; Cellular Component: integral component of membrane (GO:0016021);; Molecular Function: tropine dehydrogenase activity (GO:0050356);; Biological Process: oxidation-reduction process (GO:0055114);;	--	[R]	General function prediction only	Enoyl-(Acyl carrier protein) reductase;; short chain dehydrogenase;; KR domain	Tropinone reductase homolog At5g06060 OS=Arabidopsis thaliana GN=At5g06060 PE=2 SV=1	Uncharacterized protein OS=Cucumis sativus GN=Csa_5G184270 PE=3 SV=1	PREDICTED: tropinone reductase homolog At5g06060 [Cucumis sativus]
Csa2G374630	2786	4746	3987	1247	1532	2369	114.173	193.873	164.307	51.25	62.7497	96.2231	0.000178499	0.00042711	-1.13168	down	[G]	Carbohydrate transport and metabolism	Biological Process: water transport (GO:0006833);; Cellular Component: plant-type vacuole membrane (GO:0009705);; Biological Process: cytokinin-activated signaling pathway (GO:0009736);; Molecular Function: water channel activity (GO:0015250);; Molecular Function: glycerol channel activity (GO:0015254);; Biological Process: glycerol transport (GO:0015793);; Cellular Component: integral component …	--	[G]	Carbohydrate transport and metabolism	Major intrinsic protein	Aquaporin TIP4-1 OS=Arabidopsis thaliana GN=TIP4-1 PE=2 SV=1	Tonoplast intrinsic protein OS=Cucumis sativus GN=Csa_2G374630 PE=3 SV=1	PREDICTED: aquaporin TIP4-1 [Cucumis sativus]
CsaUNG030420	220	374	231	40	39	40	11.1243	18.074	11.5359	2.17806	2.13649	2.0881	8.60517e-19	1.07228e-17	-2.71826	down	--	--	Cellular Component: integral component of membrane (GO:0016021);;	--	--	--	--	Protein TAR1 OS=Kluyveromyces lactis (strain ATCC 8585 / CBS 2359 / DSM 70799 / NBRC 1267 / NRRL Y-1140 / WM37) GN=TAR1-A PE=4 SV=2	Uncharacterized protein OS=Cucumis sativus GN=Csa_6G239680 PE=4 SV=1	hypothetical protein Csa_6G239680 [Cucumis sativus]
Csa6G169310	43	34	11	255	254	116	2.47815	1.96928	0.666992	14.0258	14.365	6.39175	4.77163e-07	1.67739e-06	2.60194	up	--	--	Molecular Function: sequence-specific DNA binding transcription factor activity (GO:0003700);; Cellular Component: nucleus (GO:0005634);; Biological Process: regulation of transcription, DNA-templated (GO:0006355);; Molecular Function: sequence-specific DNA binding (GO:0043565);;	--	[K]	Transcription	HSF-type DNA-binding	Heat stress transcription factor A-4b OS=Oryza sativa subsp. japonica GN=HSFA4B PE=2 SV=1	Uncharacterized protein OS=Cucumis sativus GN=Csa_6G169310 PE=3 SV=1	PREDICTED: heat stress transcription factor A-4d [Cucumis sativus]
Csa7G397590	385	358	377	1046	641	583	7.9599	7.44241	7.7566	21.2521	13.0799	11.7453	0.000124482	0.000305352	1.00144	up	--	--	Molecular Function: DNA ligase (ATP) activity (GO:0003910);; Molecular Function: NAD+ ADP-ribosyltransferase activity (GO:0003950);; Cellular Component: cytoplasm (GO:0005737);; Biological Process: lagging strand elongation (GO:0006273);; Biological Process: double-strand break repair (GO:0006302);; Biological Process: protein ADP-ribosylation (GO:0006471);; Biological Process: response to gamma …	K10798|0|vvi:100257212|poly [ADP-ribose] polymerase 2; K10798 poly [ADP-ribose] polymerase [EC:2.4.2.30] (A)	[KLO]	--	Poly(ADP-ribose) polymerase catalytic domain;; Poly(ADP-ribose) polymerase, regulatory domain;; WGR domain;; SAP domain	Poly [ADP-ribose] polymerase 2 OS=Arabidopsis thaliana GN=PARP2 PE=2 SV=1	Poly [ADP-ribose] polymerase OS=Cucumis sativus GN=Csa_7G397590 PE=4 SV=1	hypothetical protein Csa_7G397590 [Cucumis sativus]
Csa6G382990	4	0	4	37	11	27	0.0616333	0.0121362	0.056321	0.479976	0.141217	0.350172	0.00102287	0.00213396	2.5343	up	[Z]	Cytoskeleton	Molecular Function: microtubule motor activity (GO:0003777);; Molecular Function: ATP binding (GO:0005524);; Cellular Component: kinesin complex (GO:0005871);; Cellular Component: microtubule (GO:0005874);; Cellular Component: plasma membrane (GO:0005886);; Biological Process: microtubule-based movement (GO:0007018);; Molecular Function: microtubule binding (GO:0008017);; Biological Process: meta…	K11498|0|vvi:100248995|centromere-associated protein E; K11498 centromeric protein E (A)	[Z]	Cytoskeleton	Kinesin motor domain;; Microtubule binding	Kinesin-related protein 11 OS=Dictyostelium discoideum GN=kif11 PE=3 SV=1	Kinesin-like protein OS=Cucumis sativus GN=Csa_6G382990 PE=3 SV=1	PREDICTED: kinesin-related protein 4 [Cucumis sativus]
Csa7G395270	0	0	1	178	104	104	0.0259655	0.0258171	0.0301126	4.81893	2.90121	2.85548	4.18258e-20	5.82092e-19	6.44772	up	[P]	Inorganic ion transport and metabolism	Molecular Function: potassium ion transmembrane transporter activity (GO:0015079);; Cellular Component: integral component of membrane (GO:0016021);; Biological Process: potassium ion transmembrane transport (GO:0071805);;	K03549|0|rcu:RCOM_0618610|Potassium transporter, putative; K03549 KUP system potassium uptake protein (A)	--	--	K+ potassium transporter	Potassium transporter 5 OS=Arabidopsis thaliana GN=POT5 PE=1 SV=1	Potassium transporter OS=Cucumis sativus GN=Csa_7G395270 PE=3 SV=1	PREDICTED: potassium transporter 5-like [Cucumis sativus]
Csa7G234680	113	124	129	70	51	56	6.97437	7.63245	7.89176	4.2706	3.24166	3.39947	1.55104e-05	4.38923e-05	-1.03033	down	--	--	--	--	--	--	--	--	Uncharacterized protein OS=Cucumis sativus GN=Csa_7G234680 PE=4 SV=1	hypothetical protein Csa_7G234680 [Cucumis sativus]
Csa2G070900	810	748	997	1724	1731	2122	11.4634	10.6294	14.1298	23.9838	24.1693	29.5128	4.83093e-11	2.76273e-10	1.11804	up	--	--	Biological Process: retrograde transport, vesicle recycling within Golgi (GO:0000301);; Cellular Component: Golgi apparatus (GO:0005794);; Cellular Component: cytosol (GO:0005829);; Biological Process: Golgi organization (GO:0007030);; Biological Process: vegetative to reproductive phase transition of meristem (GO:0010228);; Biological Process: protein desumoylation (GO:0016926);; Biological Proc…	--	[I]	Lipid transport and metabolism	Vps51/Vps67	Conserved oligomeric Golgi complex subunit 1 OS=Mus musculus GN=Cog1 PE=1 SV=3	Uncharacterized protein OS=Cucumis sativus GN=Csa_2G070900 PE=4 SV=1	PREDICTED: conserved oligomeric Golgi complex subunit 1 [Cucumis sativus]
Csa2G030610	98	129	238	1223	939	1132	10.3779	13.5274	24.9845	130.633	102.644	118.979	4.6192e-16	4.44292e-15	2.73465	up	[B]	Chromatin structure and dynamics	Cellular Component: nucleosome (GO:0000786);; Molecular Function: DNA binding (GO:0003677);; Cellular Component: nucleus (GO:0005634);; Molecular Function: protein heterodimerization activity (GO:0046982);;	K11251|1.87894e-53|rcu:RCOM_1433070|histone h2a, putative; K11251 histone H2A (A)	[B]	Chromatin structure and dynamics	C-terminus of histone H2A;; Core histone H2A/H2B/H3/H4;; Histone-like transcription factor (CBF/NF-Y) and archaeal histone	Probable histone H2A.5 OS=Arabidopsis thaliana GN=At5g27670 PE=1 SV=1	Histone H2A OS=Cucumis sativus GN=Csa_2G030610 PE=3 SV=1	PREDICTED: probable histone H2A.5 [Cucumis sativus]
Csa2G035380	797	988	873	177	112	124	24.1872	31.2963	26.4784	5.89993	5.27471	3.82256	1.09596e-32	4.15e-31	-2.6477	down	--	--	--	--	--	--	--	--	Uncharacterized protein OS=Cucumis sativus GN=Csa_2G035380 PE=4 SV=1	PREDICTED: uncharacterized protein LOC101216013 [Cucumis sativus]
Csa5G434550	644	380	805	2078	1878	2265	136.427	78.2386	167.499	431.45	406.852	461.998	8.3581e-10	4.16463e-09	1.72799	up	[T]	Signal transduction mechanisms	Biological Process: phosphorelay signal transduction system (GO:0000160);; Cellular Component: intracellular (GO:0005622);;	--	[K]	Transcription	Response regulator receiver domain	Two-component response regulator ORR9 OS=Oryza sativa subsp. japonica GN=RR9 PE=2 SV=2	Uncharacterized protein OS=Cucumis sativus GN=Csa_5G434550 PE=4 SV=1	PREDICTED: two-component response regulator ARR9-like [Cucumis sativus]
Csa4G003690	71	69	66	158	119	176	1.96443	1.92012	1.82983	4.29149	3.24234	4.7588	6.69761e-06	2.01003e-05	1.1185	up	--	--	Cellular Component: Golgi apparatus (GO:0005794);; Cellular Component: integral component of membrane (GO:0016021);; Molecular Function: O-acetyltransferase activity (GO:0016413);; Biological Process: cell wall organization or biogenesis (GO:0071554);;	--	--	--	GDSL/SGNH-like Acyl-Esterase family found in Pmr5 and Cas1p;; PMR5 N terminal Domain	Protein trichome birefringence-like 6 OS=Arabidopsis thaliana GN=TBL6 PE=2 SV=1	Uncharacterized protein OS=Cucumis sativus GN=Csa_4G003690 PE=4 SV=1	PREDICTED: protein trichome birefringence-like 6 [Cucumis sativus]
Csa6G523320	10558	10821	8145	2311	3088	3003	282.366	288.728	217.268	62.1962	82.9288	79.9109	3.8463e-23	6.94516e-22	-1.7963	down	--	--	Molecular Function: nucleotide binding (GO:0000166);; Molecular Function: RNA binding (GO:0003723);; Cellular Component: nucleus (GO:0005634);; Biological Process: RNA processing (GO:0006396);; Cellular Component: ribonucleoprotein complex (GO:0030529);;	--	[R]	General function prediction only	La domain;; RNA recognition motif. (a.k.a. RRM, RBD, or RNP domain)	La-related protein 6A OS=Arabidopsis thaliana GN=LARP6A PE=2 SV=1	Uncharacterized protein OS=Cucumis sativus GN=Csa_6G523320 PE=4 SV=1	PREDICTED: la-related protein 6A [Cucumis sativus]
Csa5G576680	368	1825	776	291	364	359	26.7595	129.051	55.4414	22.6817	30.4757	27.4972	0.00354329	0.00668349	-1.43855	down	--	--	Molecular Function: zinc ion binding (GO:0008270);; Cellular Component: integral component of membrane (GO:0016021);;	K16282|1.6259e-21|vvi:100262985|E3 ubiquitin-protein ligase RHA2A; K16282 E3 ubiquitin-protein ligase RHA2 [EC:6.3.2.19] (A)	[O]	Posttranslational modification, protein turnover, chaperones	Ring finger domain;; RING-like zinc finger;; Zinc finger, C3HC4 type (RING finger);; Zinc finger, C3HC4 type (RING finger)	Probable E3 ubiquitin-protein ligase RHA2B OS=Arabidopsis thaliana GN=RHA2B PE=1 SV=2	Uncharacterized protein OS=Citrus clementina GN=CICLE_v10016906mg PE=4 SV=1	PREDICTED: probable E3 ubiquitin-protein ligase RHA2B [Cucumis sativus]
Csa5G590130	365	244	515	23	22	23	41.2566	27.2643	57.7124	2.65024	2.54944	2.57793	9.66063e-28	2.58074e-26	-3.89725	down	--	--	Cellular Component: integral component of membrane (GO:0016021);;	--	--	--	--	--	Uncharacterized protein OS=Cucumis sativus GN=Csa_5G590130 PE=4 SV=1	PREDICTED: uncharacterized protein LOC101219781 [Cucumis sativus]
Csa6G008740	331	247	216	1341	1339	1214	7.59455	5.55003	4.91718	31.6662	31.5446	27.9083	1.4742e-32	5.47595e-31	2.27163	up	[RTKL]	--	Molecular Function: protein serine/threonine kinase activity (GO:0004674);; Molecular Function: ATP binding (GO:0005524);; Biological Process: protein phosphorylation (GO:0006468);; Cellular Component: integral component of membrane (GO:0016021);; Molecular Function: polysaccharide binding (GO:0030247);;	--	[T]	Signal transduction mechanisms	Protein tyrosine kinase;; Protein kinase domain;; Wall-associated receptor kinase galacturonan-binding	Wall-associated receptor kinase-like 20 OS=Arabidopsis thaliana GN=WAKL20 PE=2 SV=1	Uncharacterized protein OS=Cucumis sativus GN=Csa_6G008740 PE=4 SV=1	PREDICTED: wall-associated receptor kinase-like 20 [Cucumis sativus]
Csa3G779010	3298	1927	913	5654	5916	4127	456.466	256.951	124.832	787.427	849.61	555.528	0.00184923	0.00367983	1.28841	up	--	--	Cellular Component: integral component of membrane (GO:0016021);;	--	--	--	Late embryogenesis abundant protein	Protein YLS9 OS=Arabidopsis thaliana GN=YLS9 PE=2 SV=1	Hairpin-inducing protein OS=Cucumis sativus GN=Csa_3G779010 PE=4 SV=1	PREDICTED: protein YLS9 [Cucumis sativus]
Csa7G064020	2085	2356	2484	1073	1151	1150	50.0988	55.7979	59.5318	25.7707	27.6944	27.3752	4.50293e-21	6.78091e-20	-1.0333	down	[E]	Amino acid transport and metabolism	Molecular Function: 3-deoxy-7-phosphoheptulonate synthase activity (GO:0003849);; Biological Process: aromatic amino acid family biosynthetic process (GO:0009073);; Cellular Component: chloroplast thylakoid (GO:0009534);; Molecular Function: lyase activity (GO:0016829);;	--	--	--	Class-II DAHP synthetase family	Phospho-2-dehydro-3-deoxyheptonate aldolase 2, chloroplastic OS=Arabidopsis thaliana GN=DHS2 PE=2 SV=2	Uncharacterized protein OS=Cucumis sativus GN=Csa_7G064020 PE=4 SV=1	PREDICTED: phospho-2-dehydro-3-deoxyheptonate aldolase 2, chloroplastic-like [Cucumis sativus]
Csa6G139190	0	1	0	79	26	20	0.0317771	0.0629552	0	3.33196	0.946453	0.776975	3.42858e-08	1.40724e-07	4.56943	up	--	--	Molecular Function: DNA binding (GO:0003677);; Cellular Component: nucleus (GO:0005634);; Biological Process: regulation of transcription, DNA-templated (GO:0006355);;	--	--	--	No apical meristem (NAM) protein	Transcription factor JUNGBRUNNEN 1 OS=Arabidopsis thaliana GN=JUB1 PE=1 SV=1	Uncharacterized protein OS=Cucumis sativus GN=Csa_6G139190 PE=4 SV=1	PREDICTED: transcription factor JUNGBRUNNEN 1-like [Cucumis sativus]
Csa3G180410	883	714	693	272	277	202	35.3926	29.9039	28.9055	10.2728	10.5573	7.45519	4.3432e-16	4.19296e-15	-1.59058	down	[R]	General function prediction only	Molecular Function: serine-type endopeptidase activity (GO:0004252);; Cellular Component: integral component of membrane (GO:0016021);; Biological Process: protein processing (GO:0016485);;	--	[T]	Signal transduction mechanisms	Rhomboid family	RHOMBOID-like protein 3 OS=Arabidopsis thaliana GN=RBL3 PE=2 SV=1	Rhomboid-like protein OS=Cucumis sativus GN=Csa_3G180410 PE=3 SV=1	PREDICTED: inactive rhomboid protein 1 isoform X1 [Cucumis sativus]
Csa6G385120	822	749	652	1562	1438	1705	13.5094	12.3667	10.5669	24.9302	22.8852	27.1783	2.8039e-14	2.263e-13	1.07671	up	--	--	--	--	--	--	Filament-like plant protein, long coiled-coil	Filament-like plant protein (Fragment) OS=Solanum lycopersicum GN=FPP PE=1 SV=1	Uncharacterized protein OS=Cucumis sativus GN=Csa_6G385120 PE=4 SV=1	PREDICTED: filament-like plant protein 3 [Cucumis sativus]
Csa6G012240	166	303	213	70	83	127	59.5609	104.57	74.1212	24.6839	31.4081	42.722	0.000360986	0.000822393	-1.2398	down	--	--	Molecular Function: carbamoyl-phosphate synthase (glutamine-hydrolyzing) activity (GO:0004088);; Biological Process: metabolic process (GO:0008152);;	--	--	--	Protein of unknown function DUF260	LOB domain-containing protein 21 OS=Arabidopsis thaliana GN=LBD21 PE=2 SV=1	Uncharacterized protein OS=Cucumis sativus GN=Csa_6G012240 PE=4 SV=1	hypothetical protein Csa_6G012240 [Cucumis sativus]
Csa1G207310	4791	5325	4415	1705	1705	1837	49.3235	54.9532	45.312	17.4341	17.4643	18.7147	1.02426e-39	6.14598e-38	-1.46384	down	[J]	Translation, ribosomal structure and biogenesis	Molecular Function: translation elongation factor activity (GO:0003746);; Cellular Component: mitochondrial matrix (GO:0005759);; Cellular Component: chloroplast stroma (GO:0009570);; Biological Process: chloroplast relocation (GO:0009902);; Cellular Component: chloroplast envelope (GO:0009941);; Biological Process: thylakoid membrane organization (GO:0010027);; Biological Process: carotenoid bio…	K02357|0|vvi:100262932|uncharacterized LOC100262932; K02357 elongation factor Ts (A)	[J]	Translation, ribosomal structure and biogenesis	Elongation factor TS;; S1 RNA binding domain	Elongation factor Ts OS=Prochlorococcus marinus (strain SARG / CCMP1375 / SS120) GN=tsf PE=3 SV=1	Elongation factor Ts OS=Cucumis sativus GN=Csa_1G207310 PE=3 SV=1	PREDICTED: uncharacterized protein LOC101216355 [Cucumis sativus]
Csa1G256180	1096	1246	1178	495	614	570	28.6267	33	32.0069	13.2076	15.0816	14.7924	3.76515e-16	3.65754e-15	-1.0626	down	--	--	--	--	--	--	--	--	Uncharacterized protein OS=Cucumis sativus GN=Csa_1G256180 PE=4 SV=1	hypothetical protein Csa_1G256180 [Cucumis sativus]
Csa7G446850	964	1028	1156	2924	2920	3690	18.6895	19.7762	22.1479	55.9804	54.9801	69.4168	1.58743e-25	3.50289e-24	1.58924	up	--	--	--	--	--	--	--	--	Uncharacterized protein OS=Cucumis sativus GN=Csa_7G446850 PE=4 SV=1	hypothetical protein Csa_7G446850 [Cucumis sativus]
Csa1G042890	33	36	31	3	9	5	0.801078	0.852548	0.732917	0.0720391	0.207971	0.134101	6.92639e-06	2.07366e-05	-2.34439	down	[RTKL]	--	Molecular Function: protein kinase activity (GO:0004672);; Molecular Function: ATP binding (GO:0005524);; Biological Process: protein phosphorylation (GO:0006468);;	--	[D]	Cell cycle control, cell division, chromosome partitioning	Protein kinase domain;; Protein tyrosine kinase	Probable serine/threonine-protein kinase At1g54610 OS=Arabidopsis thaliana GN=At1g54610 PE=1 SV=1	Uncharacterized protein OS=Cucumis sativus GN=Csa_1G042890 PE=4 SV=1	hypothetical protein Csa_1G042890 [Cucumis sativus]
Csa3G181440	176	291	195	888	913	1100	2.73237	4.50263	3.02429	13.575	14.1006	16.8507	8.47265e-19	1.05745e-17	2.09869	up	--	--	Biological Process: activation of MAPKK activity (GO:0000186);; Biological Process: response to molecule of bacterial origin (GO:0002237);; Molecular Function: MAP kinase kinase kinase activity (GO:0004709);; Molecular Function: transmembrane receptor protein tyrosine kinase activity (GO:0004714);; Molecular Function: phosphoprotein phosphatase activity (GO:0004721);; Molecular Function: ATP bind…	--	--	--	Leucine rich repeat;; Leucine Rich repeats (2 copies);; Protein tyrosine kinase;; Protein kinase domain;; Leucine Rich Repeat;; Leucine rich repeat N-terminal domain	Leucine-rich repeat receptor protein kinase EMS1 OS=Arabidopsis thaliana GN=EMS1 PE=1 SV=1	Uncharacterized protein OS=Cucumis sativus GN=Csa_3G181440 PE=4 SV=1	hypothetical protein Csa_3G181440 [Cucumis sativus]
Csa6G094170	24	9	25	65	69	74	1.27422	0.473306	1.34467	3.4306	3.6671	3.83642	4.10881e-05	0.000108998	1.74613	up	--	--	Cellular Component: integral component of membrane (GO:0016021);;	--	--	--	--	--	Uncharacterized protein OS=Cucumis sativus GN=Csa_6G094170 PE=4 SV=1	hypothetical protein Csa_6G094170 [Cucumis sativus]
Csa3G822230	411	260	334	1172	1183	1422	9.0559	5.75311	7.38208	25.3042	25.5333	30.5366	1.47118e-19	1.94838e-18	1.88794	up	--	--	Molecular Function: S-adenosylmethionine-dependent methyltransferase activity (GO:0008757);; Cellular Component: integral component of membrane (GO:0016021);; Biological Process: methylation (GO:0032259);;	--	--	--	Putative S-adenosyl-L-methionine-dependent methyltransferase;; Methyltransferase domain;; Methyltransferase domain	Probable methyltransferase PMT7 OS=Arabidopsis thaliana GN=At5g04060 PE=2 SV=1	Uncharacterized protein OS=Cucumis sativus GN=Csa_3G822230 PE=4 SV=1	PREDICTED: probable methyltransferase PMT7 [Cucumis sativus]
Csa3G154330	34	43	44	169	55	90	1.67381	2.08496	2.11578	7.97757	2.61858	4.24298	0.00532239	0.00972074	1.29143	up	--	--	Biological Process: cytokinesis by cell plate formation (GO:0000911);; Biological Process: response to cyclopentenone (GO:0010583);; Biological Process: spindle assembly (GO:0051225);;	--	[S]	Function unknown	CLASP N terminal	--	Uncharacterized protein OS=Cucumis sativus GN=Csa_3G154330 PE=4 SV=1	PREDICTED: uncharacterized protein LOC101204184 [Cucumis sativus]
Csa5G644020	135	216	267	392	428	449	7.22699	11.3358	14.1869	20.9225	22.7021	23.4468	0.000229442	0.000540552	1.01628	up	--	--	Biological Process: metabolic process (GO:0008152);; Cellular Component: chloroplast (GO:0009507);; Molecular Function: isomerase activity (GO:0016853);;	--	--	--	Allene oxide cyclase	Allene oxide cyclase 4, chloroplastic OS=Arabidopsis thaliana GN=AOC4 PE=2 SV=1	Uncharacterized protein OS=Cucumis sativus GN=Csa_5G644020 PE=4 SV=1	PREDICTED: allene oxide cyclase 4, chloroplastic-like isoform X2 [Cucumis sativus]
Csa4G013040	31	28	27	66	63	108	1.66375	1.79762	1.76299	3.73568	3.6308	6.71712	8.68369e-05	0.000218966	1.40954	up	[O]	Posttranslational modification, protein turnover, chaperones	Molecular Function: glutathione peroxidase activity (GO:0004602);; Cellular Component: endosome (GO:0005768);; Cellular Component: trans-Golgi network (GO:0005802);; Biological Process: toxin catabolic process (GO:0009407);; Cellular Component: integral component of membrane (GO:0016021);; Biological Process: response to hydrogen peroxide (GO:0042542);; Biological Process: cellular response to wa…	--	[O]	Posttranslational modification, protein turnover, chaperones	Glutathione peroxidase;; AhpC/TSA family;; Redoxin	Probable phospholipid hydroperoxide glutathione peroxidase OS=Citrus sinensis GN=CSA PE=1 SV=1	Glutathione peroxidase OS=Cucumis sativus GN=Csa_4G013040 PE=3 SV=1	PREDICTED: probable phospholipid hydroperoxide glutathione peroxidase [Cucumis sativus]
Csa3G133380	679	481	840	9960	4222	2345	41.6343	29.0427	50.5286	608.694	260.137	140.041	1.71992e-09	8.28418e-09	2.8484	up	[O]	Posttranslational modification, protein turnover, chaperones	Molecular Function: glutathione transferase activity (GO:0004364);; Cellular Component: cytoplasm (GO:0005737);; Biological Process: glutathione metabolic process (GO:0006749);; Biological Process: toxin catabolic process (GO:0009407);; Molecular Function: lyase activity (GO:0016829);;	K00799|8.80308e-100|rcu:RCOM_1023660|glutathione s-transferase, putative (EC:4.4.1.5); K00799 glutathione S-transferase [EC:2.5.1.18] (A)	[O]	Posttranslational modification, protein turnover, chaperones	Glutathione S-transferase, N-terminal domain;; Glutathione S-transferase, N-terminal domain;; Glutathione S-transferase, N-terminal domain	Probable glutathione S-transferase OS=Glycine max GN=HSP26-A PE=2 SV=1	Glutathione S-transferase OS=Cucumis sativus GN=Csa_3G133380 PE=4 SV=1	PREDICTED: probable glutathione S-transferase [Cucumis sativus]
Trans_newGene_26	202	157	98	254	409	358	9.09431	7.08388	4.4087	11.0567	17.9289	15.4609	0.000641606	0.00139081	1.1241	up	--	--	--	K14686|3.93664e-28|vvi:100263794|CTR7; copper transporter; K14686 solute carrier family 31 (copper transporter), member 1 (A)	[P]	Inorganic ion transport and metabolism	--	Copper transporter 1 OS=Arabidopsis thaliana GN=COPT1 PE=2 SV=2	--	hypothetical protein Csa_1G526835 [Cucumis sativus]
Csa3G778220	1526	1466	1610	3368	3584	3729	25.8427	24.9661	26.9519	56.8738	60.4941	62.6186	7.0858e-44	5.52728e-42	1.21288	up	--	--	Biological Process: cell morphogenesis (GO:0000902);; Biological Process: metabolic process (GO:0008152);;	--	--	--	--	Uncharacterized protein At5g41620 OS=Arabidopsis thaliana GN=At5g41620 PE=2 SV=2	Uncharacterized protein OS=Cucumis sativus GN=Csa_3G778220 PE=4 SV=1	PREDICTED: uncharacterized protein At5g41620 [Cucumis sativus]
Csa3G166340	3050	3018	2858	1253	1287	1255	34.5069	34.3438	32.4484	14.1431	14.4846	14.0826	1.74984e-65	3.73963e-63	-1.23142	down	[T]	Signal transduction mechanisms	Molecular Function: phosphorelay sensor kinase activity (GO:0000155);; Biological Process: phosphorelay signal transduction system (GO:0000160);; Cellular Component: nucleus (GO:0005634);; Biological Process: regulation of transcription, DNA-templated (GO:0006355);; Biological Process: detection of visible light (GO:0009584);; Biological Process: red, far-red light phototransduction (GO:0009585);…	K12121|0|vvi:100261882|phytochrome B; K12121 phytochrome B (A)	--	--	Phytochrome region;; PAS fold;; PAS fold;; GAF domain;; PAS domain;; PAS fold;; Histidine kinase-, DNA gyrase B-, and HSP90-like ATPase;; His Kinase A (phospho-acceptor) domain;; PAS domain;; PAS fold	Phytochrome B OS=Nicotiana tabacum GN=PHYB PE=2 SV=2	Phytochrome OS=Cucumis sativus GN=Csa_3G166340 PE=3 SV=1	PREDICTED: phytochrome B [Cucumis sativus]
Csa7G440550	100	16	3	234	349	221	10.6939	1.77253	0.362273	24.8507	37.5112	22.7041	0.00442544	0.00819481	2.18773	up	--	--	Cellular Component: nucleus (GO:0005634);; Biological Process: regulation of transcription, DNA-templated (GO:0006355);; Biological Process: auxin-activated signaling pathway (GO:0009734);;	K14484|1.05315e-77|rcu:RCOM_0895040|Auxin-induced protein AUX22, putative; K14484 auxin-responsive protein IAA (A)	--	--	AUX/IAA family	Auxin-induced protein AUX22 OS=Glycine max GN=AUX22 PE=2 SV=1	Auxin-responsive protein OS=Cucumis sativus GN=Csa_7G440550 PE=3 SV=1	PREDICTED: auxin-induced protein IAA6 [Cucumis sativus]
Csa1G588510	466	334	494	1089	963	944	54.7728	38.4731	57.949	126.58	112.874	108.819	3.47287e-10	1.79227e-09	1.20006	up	--	--	Cellular Component: integral component of membrane (GO:0016021);;	--	--	--	Uncharacterised protein family (UPF0197)	--	Uncharacterized protein OS=Cucumis sativus GN=Csa_1G588510 PE=4 SV=1	PREDICTED: transmembrane protein 258 [Cucumis sativus]
Csa7G432350	141	95	154	1647	768	524	13.4968	8.77752	14.3977	156.868	74.7531	48.1865	1.36745e-10	7.43072e-10	2.75945	up	--	--	--	--	--	--	VQ motif	VQ motif-containing protein 11 OS=Arabidopsis thaliana GN=VQ11 PE=1 SV=1	Uncharacterized protein OS=Cucumis sativus GN=Csa_7G432350 PE=4 SV=1	PREDICTED: VQ motif-containing protein 11 [Cucumis sativus]
Csa6G117180	93	134	56	21	37	20	10.3938	14.2759	8.95952	2.64333	11.8118	4.90908	0.000132005	0.000322136	-1.74586	down	--	--	Molecular Function: zinc ion binding (GO:0008270);;	--	[O]	Posttranslational modification, protein turnover, chaperones	Ring finger domain;; RING-like zinc finger;; Zinc finger, C3HC4 type (RING finger);; RING-H2 zinc finger domain;; Zinc finger, C3HC4 type (RING finger);; Anaphase-promoting complex subunit 11 RING-H2 finger	RING-H2 finger protein ATL18 OS=Arabidopsis thaliana GN=ATL18 PE=2 SV=1	Uncharacterized protein OS=Cucumis sativus GN=Csa_6G117180 PE=4 SV=1	hypothetical protein Csa_6G117180 [Cucumis sativus]
Csa2G416140	12	19	21	89	50	69	0.247138	0.36058	0.430439	1.7887	0.960367	1.31025	4.06071e-06	1.25897e-05	1.90245	up	[BD]	--	Cellular Component: condensin complex (GO:0000796);; Biological Process: DNA replication (GO:0006260);; Biological Process: chromatin silencing (GO:0006342);; Biological Process: mitotic chromosome condensation (GO:0007076);; Biological Process: gene silencing by RNA (GO:0031047);; Biological Process: histone lysine methylation (GO:0034968);; Biological Process: cell division (GO:0051301);; Biolo…	K06676|0|vvi:100251638|condensin complex subunit 2; K06676 condensin complex subunit 2 (A)	[BD]	--	Condensin complex subunit 2	Condensin complex subunit 2 OS=Arabidopsis thaliana GN=CAPH PE=1 SV=1	Uncharacterized protein OS=Cucumis sativus GN=Csa_2G416140 PE=4 SV=1	PREDICTED: condensin complex subunit 2 [Cucumis sativus]
Csa2G055050	23	91	18	1106	442	243	0.826753	3.21833	0.645902	38.6496	15.5329	8.44367	4.88708e-07	1.71526e-06	3.25755	up	[E]	Amino acid transport and metabolism	Molecular Function: oxidoreductase activity, acting on CH-OH group of donors (GO:0016614);; Molecular Function: flavin adenine dinucleotide binding (GO:0050660);; Biological Process: oxidation-reduction process (GO:0055114);;	K08248|1.21753e-180|vvi:100254058|(R)-mandelonitrile lyase-like; K08248 mandelonitrile lyase [EC:4.1.2.10] (A)	[R]	General function prediction only	GMC oxidoreductase;; GMC oxidoreductase	(R)-mandelonitrile lyase 1 OS=Prunus serotina GN=MDL1 PE=1 SV=1	Uncharacterized protein OS=Cucumis sativus GN=Csa_2G055050 PE=3 SV=1	hypothetical protein Csa_2G055050 [Cucumis sativus]
Csa3G806290	306	403	356	118	123	119	17.991	23.6226	20.7761	7.02757	6.94652	6.82327	1.65169e-17	1.81849e-16	-1.54982	down	[O]	Posttranslational modification, protein turnover, chaperones	--	--	[O]	Posttranslational modification, protein turnover, chaperones	DnaJ domain	DnaJ homolog subfamily B member 8 OS=Homo sapiens GN=DNAJB8 PE=1 SV=1	Uncharacterized protein OS=Cucumis sativus GN=Csa_3G806290 PE=4 SV=1	PREDICTED: uncharacterized protein LOC101221203 [Cucumis sativus]
Csa3G435010	436	450	300	235	129	85	11.2281	11.597	7.76027	5.91794	3.23773	2.08402	0.000696574	0.00149976	-1.33684	down	[G]	Carbohydrate transport and metabolism	Molecular Function: 6-phosphofructokinase activity (GO:0003872);; Molecular Function: ATP binding (GO:0005524);; Cellular Component: cytosol (GO:0005829);; Biological Process: fructose 6-phosphate metabolic process (GO:0006002);; Molecular Function: metal ion binding (GO:0046872);;	K00850|0|vvi:100243946|ATP-dependent 6-phosphofructokinase 3-like; K00850 6-phosphofructokinase 1 [EC:2.7.1.11] (A)	[G]	Carbohydrate transport and metabolism	Phosphofructokinase	ATP-dependent 6-phosphofructokinase 3 OS=Arabidopsis thaliana GN=PFK3 PE=1 SV=1	ATP-dependent 6-phosphofructokinase OS=Cucumis sativus GN=PFK PE=3 SV=1	PREDICTED: ATP-dependent 6-phosphofructokinase 6-like [Cucumis sativus]
Csa4G025720	290	165	143	1537	1641	1958	20.5438	12.0167	9.70843	102.603	113.511	129.837	1.52926e-25	3.38891e-24	3.02988	up	--	--	--	--	--	--	--	--	Uncharacterized protein OS=Cucumis sativus GN=Csa_4G025720 PE=4 SV=1	hypothetical protein Csa_4G025720 [Cucumis sativus]
Csa5G561760	11	16	22	75	115	76	1.31028	1.88256	2.57816	8.49392	13.2834	8.49819	5.53891e-09	2.48813e-08	2.32752	up	[TZDR]	--	Molecular Function: calcium ion binding (GO:0005509);; Cellular Component: nucleus (GO:0005634);; Cellular Component: cytoplasm (GO:0005737);; Biological Process: root hair elongation (GO:0048767);; Biological Process: pollen tube development (GO:0048868);;	K13448|2.10583e-77|rcu:RCOM_0597990|Polcalcin Jun o, putative (EC:1.3.1.74); K13448 calcium-binding protein CML (A)	[T]	Signal transduction mechanisms	EF hand;; EF-hand domain pair;; EF hand;; EF-hand domain;; EF-hand domain pair;; EF-hand domain;; Secreted protein acidic and rich in cysteine Ca binding region	Probable calcium-binding protein CML25 OS=Arabidopsis thaliana GN=CML25 PE=2 SV=1	Polcalcin Jun o OS=Cucumis sativus GN=Csa_5G561760 PE=4 SV=1	PREDICTED: probable calcium-binding protein CML25 [Cucumis sativus]
Csa4G017110	12426	8461	14581	41434	48149	52317	503.642	339.685	592.876	1688.25	1996.79	2106.98	3.00862e-18	3.57211e-17	1.97244	up	[R]	General function prediction only	Molecular Function: chitinase activity (GO:0004568);; Cellular Component: Golgi apparatus (GO:0005794);; Biological Process: chitin catabolic process (GO:0006032);; Biological Process: glycolysis (GO:0006096);; Biological Process: calcium ion transport (GO:0006816);; Biological Process: water transport (GO:0006833);; Biological Process: hyperosmotic response (GO:0006972);; Biological Process: Gol…	--	[R]	General function prediction only	Chitinase class I	Chitinase-like protein 1 OS=Arabidopsis thaliana GN=CTL1 PE=1 SV=1	Uncharacterized protein OS=Cucumis sativus GN=Csa_4G017110 PE=4 SV=1	PREDICTED: chitinase-like protein 1 [Cucumis sativus]
Csa2G083760	32	20	18	560	85	187	3.77768	2.32298	2.13846	66.4834	10.3433	21.8034	2.97292e-07	1.07015e-06	3.14951	up	--	--	Cellular Component: integral component of membrane (GO:0016021);;	--	--	--	--	--	Uncharacterized protein OS=Cucumis sativus GN=Csa_2G083760 PE=4 SV=1	PREDICTED: uncharacterized protein LOC101217347 [Cucumis sativus]
Csa3G792070	281	567	315	92	203	130	8.79168	17.273	9.74896	2.28724	5.65269	3.40892	0.000427817	0.000962419	-1.38844	down	--	--	--	--	[R]	General function prediction only	Kelch motif;; Kelch motif;; Galactose oxidase, central domain;; Galactose oxidase, central domain;; Kelch motif	F-box/kelch-repeat protein At1g15670 OS=Arabidopsis thaliana GN=At1g15670 PE=2 SV=1	Uncharacterized protein OS=Cucumis sativus GN=Csa_3G792070 PE=4 SV=1	PREDICTED: F-box/kelch-repeat protein At2g44130-like [Cucumis sativus]
Csa5G196580	93	80	139	437	519	547	2.41626	2.08121	3.60655	11.3889	13.5739	14.1888	1.67974e-18	2.03618e-17	2.22786	up	--	--	Biological Process: flavonoid biosynthetic process (GO:0009813);; Cellular Component: intracellular membrane-bounded organelle (GO:0043231);; Biological Process: flavonoid glucuronidation (GO:0052696);; Molecular Function: quercetin 3-O-glucosyltransferase activity (GO:0080043);; Molecular Function: quercetin 7-O-glucosyltransferase activity (GO:0080044);;	--	[GC]	--	UDP-glucoronosyl and UDP-glucosyl transferase	7-deoxyloganetic acid glucosyltransferase OS=Catharanthus roseus GN=UGT709C2 PE=1 SV=1	Glycosyltransferase OS=Cucumis sativus GN=Csa_5G196580 PE=3 SV=1	PREDICTED: 7-deoxyloganetic acid glucosyltransferase-like [Cucumis sativus]
Csa2G370550	0	1	1	35	28	29	0.0448824	0.0882394	0.0510831	1.6623	1.32589	1.37631	2.0943e-09	9.96133e-09	4.32685	up	--	--	Molecular Function: DNA binding (GO:0003677);; Molecular Function: sequence-specific DNA binding transcription factor activity (GO:0003700);; Cellular Component: nucleus (GO:0005634);; Biological Process: regulation of transcription, DNA-templated (GO:0006355);; Biological Process: maintenance of meristem identity (GO:0010074);; Molecular Function: protein dimerization activity (GO:0046983);; Bio…	--	[K]	Transcription	K-box region	MADS-box protein SVP OS=Arabidopsis thaliana GN=SVP PE=1 SV=1	Uncharacterized protein OS=Cucumis sativus GN=Csa_2G370550 PE=4 SV=1	hypothetical protein Csa_2G370550 [Cucumis sativus]
Csa3G122310	29	24	39	115	95	71	1.5751	1.29767	2.13717	6.05989	5.14554	3.74449	8.31719e-06	2.4617e-05	1.55592	up	--	--	--	--	--	--	Chaperone for wingless signalling and trafficking of LDL receptor	--	Uncharacterized protein OS=Cucumis sativus GN=Csa_3G122310 PE=4 SV=1	PREDICTED: uncharacterized protein LOC101221666 [Cucumis sativus]
Csa2G382460	1279	1131	1383	2762	2989	2800	46.5369	40.6621	49.9584	99.4453	107.879	99.2773	2.99924e-25	6.46286e-24	1.16934	up	--	--	Cellular Component: endosome (GO:0005768);; Cellular Component: vacuolar membrane (GO:0005774);; Cellular Component: trans-Golgi network (GO:0005802);; Cellular Component: plasma membrane (GO:0005886);; Cellular Component: integral component of membrane (GO:0016021);;	--	--	--	--	--	Uncharacterized protein OS=Cucumis sativus GN=Csa_2G382460 PE=4 SV=1	PREDICTED: uncharacterized protein LOC101214063 [Cucumis sativus]
Csa3G829240	30	52	104	5	11	9	1.19524	1.97338	3.89252	0.170388	0.419922	0.397897	1.299e-05	3.72806e-05	-2.57835	down	--	--	Cellular Component: Golgi apparatus (GO:0005794);; Biological Process: xyloglucan metabolic process (GO:0010411);; Cellular Component: integral component of membrane (GO:0016021);; Molecular Function: O-acetyltransferase activity (GO:0016413);;	--	--	--	GDSL/SGNH-like Acyl-Esterase family found in Pmr5 and Cas1p;; PMR5 N terminal Domain	Protein ALTERED XYLOGLUCAN 4-like OS=Arabidopsis thaliana GN=AXY4L PE=2 SV=1	Uncharacterized protein OS=Cucumis sativus GN=Csa_3G829240 PE=4 SV=1	PREDICTED: protein ALTERED XYLOGLUCAN 4-like [Cucumis sativus]
Csa7G058620	92	57	72	2817	2060	3508	1.44539	0.894913	1.13208	44.2023	32.123	54.3514	3.74015e-78	1.53553e-75	5.13585	up	[G]	Carbohydrate transport and metabolism	Molecular Function: beta-glucosidase activity (GO:0008422);; Molecular Function: xylan 1,4-beta-xylosidase activity (GO:0009044);; Cellular Component: plant-type cell wall (GO:0009505);; Biological Process: arabinan catabolic process (GO:0031222);; Biological Process: xylan catabolic process (GO:0045493);; Molecular Function: alpha-N-arabinofuranosidase activity (GO:0046556);;	K15920|0|vvi:100262089|beta-xylosidase/alpha-L-arabinofuranosidase 2-like; K15920 beta-D-xylosidase 4 [EC:3.2.1.37] (A)	--	--	Glycosyl hydrolase family 3 C-terminal domain;; Glycosyl hydrolase family 3 N terminal domain;; Fibronectin type III-like domain	Beta-xylosidase/alpha-L-arabinofuranosidase 2 OS=Medicago sativa subsp. varia GN=Xyl2 PE=2 SV=1	Uncharacterized protein OS=Cucumis sativus GN=Csa_7G058620 PE=4 SV=1	PREDICTED: beta-xylosidase/alpha-L-arabinofuranosidase 2-like [Cucumis sativus]
Csa6G516980	1558	846	1450	4666	3164	3246	710.123	359.14	634.175	2248.48	1701.08	1524.02	1.45155e-07	5.47525e-07	1.4904	up	--	--	--	--	--	--	--	--	Uncharacterized protein OS=Cucumis sativus GN=Csa_6G516980 PE=4 SV=1	PREDICTED: ctenidin-3-like [Cucumis sativus]
Csa1G569290	3920	3358	4690	13692	13512	13969	85.8545	75.9074	103.261	301.745	292.546	302.621	8.50573e-33	3.26039e-31	1.77254	up	--	--	Molecular Function: ATP binding (GO:0005524);; Biological Process: protein folding (GO:0006457);; Biological Process: response to stress (GO:0006950);; Molecular Function: unfolded protein binding (GO:0051082);;	K04079|0|ath:AT5G56030|HSP81-2; heat shock protein 81-2; K04079 molecular chaperone HtpG (A)	[O]	Posttranslational modification, protein turnover, chaperones	Hsp90 protein;; Histidine kinase-, DNA gyrase B-, and HSP90-like ATPase;; Histidine kinase-, DNA gyrase B-, and HSP90-like ATPase	Heat shock protein 90-2 OS=Arabidopsis thaliana GN=HSP90-2 PE=1 SV=1	Uncharacterized protein OS=Cucumis sativus GN=Csa_1G569290 PE=3 SV=1	hypothetical protein Csa_1G569290 [Cucumis sativus]
Csa6G127480	171	108	95	373	316	271	4.80495	3.04154	2.64549	10.2505	8.74254	7.42803	4.19144e-06	1.29717e-05	1.32928	up	[RTKL]	--	Molecular Function: protein kinase activity (GO:0004672);; Molecular Function: ATP binding (GO:0005524);; Biological Process: protein phosphorylation (GO:0006468);;	--	[D]	Cell cycle control, cell division, chromosome partitioning	Protein kinase domain;; Protein tyrosine kinase	Probable serine/threonine-protein kinase At1g54610 OS=Arabidopsis thaliana GN=At1g54610 PE=1 SV=1	Uncharacterized protein OS=Cucumis sativus GN=Csa_6G127480 PE=4 SV=1	PREDICTED: probable serine/threonine-protein kinase At1g54610 [Cucumis sativus]
Csa4G665090	40	31	48	223	122	60	1.23997	0.943789	1.49267	7.82195	4.25282	1.83476	0.00104739	0.00218074	1.6376	up	--	--	Molecular Function: nucleotide binding (GO:0000166);; Molecular Function: protein serine/threonine kinase activity (GO:0004674);; Molecular Function: calcium ion binding (GO:0005509);; Biological Process: protein phosphorylation (GO:0006468);; Cellular Component: integral component of membrane (GO:0016021);; Molecular Function: polysaccharide binding (GO:0030247);;	--	--	--	Wall-associated receptor kinase galacturonan-binding;; Calcium-binding EGF domain;; Wall-associated kinase;; EGF-like domain	Wall-associated receptor kinase 2 OS=Arabidopsis thaliana GN=WAK2 PE=1 SV=1	Uncharacterized protein OS=Cucumis sativus GN=Csa_4G665090 PE=4 SV=1	PREDICTED: putative wall-associated receptor kinase-like 16 [Cucumis sativus]
Csa1G599530	73	117	97	168	226	216	2.90921	4.66666	3.79876	6.51444	8.8798	8.30539	4.49809e-05	0.000118719	1.06699	up	--	--	--	--	--	--	Protein of unknown function (DUF1639)	--	Uncharacterized protein OS=Cucumis sativus GN=Csa_1G599530 PE=4 SV=1	PREDICTED: uncharacterized protein LOC101218228 isoform X1 [Cucumis sativus]
Csa6G495780	814	965	1247	639	416	395	21.1767	25.0096	32.5394	16.9306	10.9397	10.3752	0.000103336	0.000257325	-1.03858	down	--	--	Biological Process: metabolic process (GO:0008152);; Cellular Component: integral component of membrane (GO:0016021);; Molecular Function: transferase activity, transferring glycosyl groups (GO:0016757);;	--	[GM]	--	galactosyl transferase GMA12/MNN10 family	Galactomannan galactosyltransferase 1 OS=Cyamopsis tetragonoloba GN=GMGT1 PE=1 SV=1	Uncharacterized protein OS=Cucumis sativus GN=Csa_6G495780 PE=4 SV=1	PREDICTED: galactomannan galactosyltransferase 1-like [Cucumis sativus]
Csa5G599300	195	225	202	41	18	19	7.50585	8.71314	7.85127	1.60153	0.722067	0.766081	6.61129e-16	6.22091e-15	-2.88402	down	[R]	General function prediction only	Biological Process: metabolic process (GO:0008152);; Cellular Component: integral component of membrane (GO:0016021);; Molecular Function: hydrolase activity (GO:0016787);;	--	--	--	--	Lipase OS=Staphylococcus hyicus GN=lip PE=1 SV=1	Catalytic OS=Cucumis sativus GN=Csa_5G599300 PE=4 SV=1	PREDICTED: uncharacterized protein LOC101219935 [Cucumis sativus]
Csa2G011560	424	380	263	594	879	713	10.377	9.62313	6.55075	14.2971	21.7021	17.1763	4.66004e-05	0.00012262	1.01675	up	[RTKL]	--	Biological Process: activation of MAPKK activity (GO:0000186);; Molecular Function: MAP kinase kinase kinase activity (GO:0004709);; Molecular Function: ATP binding (GO:0005524);; Cellular Component: intracellular (GO:0005622);;	--	[R]	General function prediction only	Protein kinase domain;; Protein tyrosine kinase	Serine/threonine-protein kinase Nek2 OS=Oryza sativa subsp. japonica GN=NEK2 PE=2 SV=1	Uncharacterized protein OS=Cucumis sativus GN=Csa_2G011560 PE=4 SV=1	hypothetical protein Csa_2G011560 [Cucumis sativus]
Csa5G623790	120	204	145	47	36	30	3.93545	6.54787	4.70548	1.5791	1.14633	0.941068	2.84169e-09	1.32734e-08	-1.98706	down	--	--	Molecular Function: calcium ion binding (GO:0005509);; Molecular Function: calcium-dependent phospholipid binding (GO:0005544);;	K17099|1.97684e-22|vvi:100253408|annexin D4-like; K17099 annexin A13 (A)	[U]	Intracellular trafficking, secretion, and vesicular transport	Annexin	Annexin D4 OS=Arabidopsis thaliana GN=ANN4 PE=2 SV=1	Uncharacterized protein OS=Cucumis sativus GN=Csa_5G623790 PE=4 SV=1	PREDICTED: annexin D4-like isoform X1 [Cucumis sativus]
Csa1G265130	64	61	37	29	20	17	0.770417	0.736369	0.447485	0.385616	0.236015	0.230751	0.00294903	0.00565345	-1.22999	down	--	--	Molecular Function: protein kinase activity (GO:0004672);; Molecular Function: ATP binding (GO:0005524);; Biological Process: protein phosphorylation (GO:0006468);;	--	--	--	PB1 domain	--	Uncharacterized protein OS=Cucumis sativus GN=Csa_1G265130 PE=4 SV=1	hypothetical protein Csa_1G265130 [Cucumis sativus]
Csa3G710810	54	126	56	548	686	833	3.39723	9.17142	4.13588	37.5727	50.4807	58.8939	5.33082e-16	5.0742e-15	3.007	up	--	--	Molecular Function: electron carrier activity (GO:0009055);; Cellular Component: integral component of membrane (GO:0016021);; Cellular Component: anchored component of plasma membrane (GO:0046658);;	--	--	--	Plastocyanin-like domain	Lamin-like protein OS=Arabidopsis thaliana GN=At5g15350 PE=1 SV=1	Uncharacterized protein OS=Cucumis sativus GN=Csa_3G710810 PE=4 SV=1	PREDICTED: mavicyanin-like [Cucumis sativus]
Csa6G088110	1423	1229	1552	3930	3570	4037	41.0813	35.651	44.8341	112.384	102.299	114.505	5.50638e-29	1.57914e-27	1.45072	up	[C]	Energy production and conversion	Molecular Function: copper ion binding (GO:0005507);; Molecular Function: ATP binding (GO:0005524);; Biological Process: gluconeogenesis (GO:0006094);; Biological Process: glycolysis (GO:0006096);; Biological Process: ubiquitin-dependent protein catabolic process (GO:0006511);; Biological Process: response to salt stress (GO:0009651);; Biological Process: photorespiration (GO:0009853);; Molecular…	K01900|0|vvi:100248061|succinyl-CoA ligase [ADP-forming] subunit beta, mitochondrial; K01900 succinyl-CoA synthetase beta subunit [EC:6.2.1.4 6.2.1.5] (A)	[C]	Energy production and conversion	ATP-grasp domain;; CoA-ligase	Succinyl-CoA ligase [ADP-forming] subunit beta, mitochondrial OS=Arabidopsis thaliana GN=At2g20420 PE=1 SV=1	Succinyl-CoA ligase subunit beta OS=Cucumis sativus GN=Csa_6G088110 PE=3 SV=1	PREDICTED: succinyl-CoA ligase [ADP-forming] subunit beta, mitochondrial [Cucumis sativus]
Csa3G017110	5	15	77	266	285	130	1.06751	2.88586	14.3473	52.3281	61.4841	24.797	0.00122845	0.00252938	2.32434	up	--	--	--	--	--	--	Probable lipid transfer	--	Uncharacterized protein OS=Cucumis sativus GN=Csa_3G017110 PE=4 SV=1	PREDICTED: uncharacterized protein LOC101207186 [Cucumis sativus]
Csa2G279200	271	220	351	800	795	799	3.49213	2.78021	4.79821	10.1825	9.98507	10.2002	9.50416e-14	7.27906e-13	1.49161	up	[R]	General function prediction only	Molecular Function: sequence-specific DNA binding transcription factor activity (GO:0003700);; Molecular Function: single-stranded RNA binding (GO:0003727);; Biological Process: DNA methylation (GO:0006306);; Biological Process: regulation of gene expression by genetic imprinting (GO:0006349);; Biological Process: regulation of transcription, DNA-templated (GO:0006355);; Biological Process: DNA m…	K11430|0|vvi:100249229|histone-lysine N-methyltransferase CLF; K11430 histone-lysine N-methyltransferase EZH2 [EC:2.1.1.43] (A)	[K]	Transcription	SET domain	Histone-lysine N-methyltransferase CLF OS=Arabidopsis thaliana GN=CLF PE=1 SV=2	Uncharacterized protein OS=Cucumis sativus GN=Csa_2G279200 PE=4 SV=1	PREDICTED: histone-lysine N-methyltransferase CLF [Cucumis sativus]
Csa6G513570	463	338	356	802	754	813	25.9023	18.8104	19.8169	44.8799	42.7935	45.2255	5.85269e-10	2.95017e-09	1.02707	up	--	--	Cellular Component: endoplasmic reticulum (GO:0005783);; Biological Process: intracellular protein transport (GO:0006886);; Cellular Component: integral component of membrane (GO:0016021);;	--	[V]	Defense mechanisms	B-cell receptor-associated protein 31-like	--	Uncharacterized protein OS=Cucumis sativus GN=Csa_6G513570 PE=4 SV=1	PREDICTED: uncharacterized protein LOC101221743 [Cucumis sativus]
Csa4G646070	130	93	135	207	345	360	5.90505	4.11228	5.99177	9.31827	16.0082	15.9578	9.91441e-06	2.8949e-05	1.31553	up	--	--	Cellular Component: integral component of membrane (GO:0016021);;	--	--	--	Cotton fibre expressed protein;; Domain of unknown function (DUF4408)	--	Uncharacterized protein OS=Cucumis sativus GN=Csa_4G646070 PE=4 SV=1	PREDICTED: uncharacterized protein LOC101208392 [Cucumis sativus]
Csa5G160220	246	125	206	1368	1447	1735	6.10135	3.11562	5.13127	33.5902	35.3623	42.2211	9.01148e-28	2.4156e-26	2.92048	up	[Q]	Secondary metabolites biosynthesis, transport and catabolism	Biological Process: polysaccharide biosynthetic process (GO:0000271);; Molecular Function: copper ion binding (GO:0005507);; Cellular Component: vacuolar membrane (GO:0005774);; Molecular Function: L-ascorbate oxidase activity (GO:0008447);; Cellular Component: plant-type cell wall (GO:0009505);; Cellular Component: plasmodesma (GO:0009506);; Biological Process: multidimensional cell growth (GO:0…	--	[Q]	Secondary metabolites biosynthesis, transport and catabolism	Multicopper oxidase;; Multicopper oxidase;; Multicopper oxidase	Monocopper oxidase-like protein SKU5 OS=Arabidopsis thaliana GN=SKU5 PE=1 SV=1	Uncharacterized protein OS=Cucumis sativus GN=Csa_5G160220 PE=4 SV=1	PREDICTED: monocopper oxidase-like protein SKU5 [Cucumis sativus]
Csa2G222120	283	140	212	2002	1186	1198	18.3805	9.11372	13.856	128.142	78.4608	77.2037	2.56328e-16	2.52142e-15	2.70392	up	--	--	--	--	--	--	--	--	Uncharacterized protein OS=Cucumis sativus GN=Csa_2G222120 PE=4 SV=1	PREDICTED: neurogenic locus notch homolog protein 1 [Cucumis sativus]
Csa3G183950	733	627	908	38	24	11	14.4673	12.3936	17.8666	0.752409	0.477356	0.231491	5.99627e-36	2.91426e-34	-4.74878	down	[O]	Posttranslational modification, protein turnover, chaperones	Molecular Function: ATP binding (GO:0005524);; Cellular Component: cytoplasm (GO:0005737);; Biological Process: protein folding (GO:0006457);; Biological Process: defense response to bacterium, incompatible interaction (GO:0009816);; Molecular Function: unfolded protein binding (GO:0051082);;	K04079|0|vvi:100265661|heat shock protein 83; K04079 molecular chaperone HtpG (A)	[O]	Posttranslational modification, protein turnover, chaperones	Hsp90 protein;; Histidine kinase-, DNA gyrase B-, and HSP90-like ATPase;; Histidine kinase-, DNA gyrase B-, and HSP90-like ATPase	Heat shock protein 83 OS=Ipomoea nil GN=HSP83A PE=2 SV=1	Uncharacterized protein OS=Cucumis sativus GN=Csa_3G183950 PE=3 SV=1	PREDICTED: heat shock protein 83 [Cucumis sativus]
Csa4G285780	675	405	1078	4226	6373	7459	40.1279	23.6582	60.6704	241.563	378.939	426.676	1.54767e-15	1.40586e-14	2.94556	up	--	--	Molecular Function: peroxidase activity (GO:0004601);; Cellular Component: extracellular region (GO:0005576);; Biological Process: response to oxidative stress (GO:0006979);; Molecular Function: heme binding (GO:0020037);; Biological Process: hydrogen peroxide catabolic process (GO:0042744);; Molecular Function: metal ion binding (GO:0046872);; Biological Process: oxidation-reduction process (GO:…	K00430|3.87686e-114|rcu:RCOM_0504470|Peroxidase 53 precursor, putative (EC:1.11.1.7); K00430 peroxidase [EC:1.11.1.7] (A)	--	--	Peroxidase	Peroxidase 2 (Fragment) OS=Cucumis sativus PE=2 SV=1	Peroxidase OS=Cucumis sativus GN=Csa_4G285780 PE=3 SV=1	Peroxidase [Cucumis sativus]
Csa2G176690	47	142	216	1382	351	535	8.79545	24.8348	37.9111	252.837	65.7687	91.6903	0.000152102	0.000367557	2.2238	up	--	--	--	--	--	--	--	--	Uncharacterized protein OS=Cucumis sativus GN=Csa_2G176690 PE=4 SV=1	hypothetical protein Csa_2G176690 [Cucumis sativus]
Csa4G017010	53	90	78	6	6	7	3.28186	5.40749	4.66938	0.37092	0.366527	0.455907	4.10323e-13	2.91638e-12	-3.31643	down	[GER]	--	Biological Process: transport (GO:0006810);; Cellular Component: integral component of membrane (GO:0016021);;	K15287|1.11635e-140|vvi:100254875|solute carrier family 35 member F1; K15287 solute carrier family 35, member F1/2 (A)	[S]	Function unknown	Solute carrier family 35;; EamA-like transporter family;; CRT-like, chloroquine-resistance transporter-like;; UAA transporter family	Solute carrier family 35 member F1 OS=Homo sapiens GN=SLC35F1 PE=2 SV=2	Uncharacterized protein OS=Cucumis sativus GN=Csa_4G017010 PE=4 SV=1	PREDICTED: solute carrier family 35 member F1-like [Cucumis sativus]
Csa1G707110	11	3	10	28	22	32	0.659406	0.215537	0.630022	1.60676	1.27597	1.84975	0.0041969	0.00780495	1.60359	up	--	--	Molecular Function: zinc ion transmembrane transporter activity (GO:0005385);; Cellular Component: plasma membrane (GO:0005886);; Biological Process: iron ion transport (GO:0006826);; Biological Process: water transport (GO:0006833);; Biological Process: cellular response to iron ion starvation (GO:0010106);; Cellular Component: integral component of membrane (GO:0016021);; Molecular Function: 2-…	K14709|1.92855e-180|rcu:RCOM_1500480|zinc/iron transporter, putative (EC:1.3.1.74); K14709 solute carrier family 39 (zinc transporter), member 1/2/3 (A)	[P]	Inorganic ion transport and metabolism	ZIP Zinc transporter	Fe(2+) transport protein 1 OS=Arabidopsis thaliana GN=IRT1 PE=1 SV=2	Uncharacterized protein OS=Cucumis sativus GN=Csa_1G707110 PE=3 SV=1	PREDICTED: fe(2+) transport protein 1-like [Cucumis sativus]
Csa3G017070	341	487	371	1177	1077	1113	28.3869	39.8855	28.3332	88.9043	83.1144	81.7032	2.67515e-17	2.88424e-16	1.47778	up	[TZDR]	--	Molecular Function: calcium ion binding (GO:0005509);;	K06268|6.55381e-140|vvi:100260894|CBL01; calcineurin B-like protein 01; K06268 serine/threonine-protein phosphatase 2B regulatory subunit (A)	[T]	Signal transduction mechanisms	EF hand;; EF-hand domain;; EF-hand domain pair;; EF hand	Calcineurin B-like protein 1 OS=Arabidopsis thaliana GN=CBL1 PE=1 SV=3	Uncharacterized protein OS=Cucumis sativus GN=Csa_3G017070 PE=4 SV=1	PREDICTED: calcineurin B-like protein 1 [Cucumis sativus]
Csa6G051530	120	121	124	12	22	25	44.2872	42.259	43.4517	4.90816	10.0958	10.0853	2.58573e-15	2.30514e-14	-2.5508	down	--	--	--	--	--	--	--	--	Uncharacterized protein OS=Cucumis sativus GN=Csa_6G051530 PE=4 SV=1	hypothetical protein Csa_6G051530 [Cucumis sativus]
Csa7G314940	159	186	163	649	706	694	1.76748	2.06363	1.85607	7.19934	7.79858	7.65758	1.16185e-51	1.29471e-49	2.00285	up	[DZ]	--	Biological Process: metabolic process (GO:0008152);; Molecular Function: ligase activity (GO:0016874);; Molecular Function: metal ion binding (GO:0046872);;	--	--	--	Regulator of chromosome condensation (RCC1) repeat;; Regulator of chromosome condensation (RCC1) repeat;; Transcription factor regulating root and shoot growth via Pin3;; Transcription factor BRX N-terminal domain;; FYVE zinc finger;; Pleckstrin homology domain	E3 ubiquitin-protein ligase HERC2 OS=Mus musculus GN=Herc2 PE=1 SV=3	Uncharacterized protein OS=Cucumis sativus GN=Csa_7G314940 PE=4 SV=1	PREDICTED: uncharacterized protein LOC101214149 [Cucumis sativus]
Csa6G487540	288	58	93	11	5	2	12.7878	2.59926	4.11892	0.474104	0.218335	0.120459	1.82757e-08	7.77103e-08	-3.86796	down	--	--	Molecular Function: monooxygenase activity (GO:0004497);; Molecular Function: iron ion binding (GO:0005506);; Cellular Component: integral component of membrane (GO:0016021);; Molecular Function: oxidoreductase activity, acting on paired donors, with incorporation or reduction of molecular oxygen (GO:0016705);; Molecular Function: heme binding (GO:0020037);; Biological Process: oxidation-reductio…	--	[QI]	--	Cytochrome P450	Alkane hydroxylase MAH1 OS=Arabidopsis thaliana GN=CYP96A15 PE=2 SV=1	Uncharacterized protein OS=Cucumis sativus GN=Csa_6G487540 PE=3 SV=1	PREDICTED: alkane hydroxylase MAH1-like [Cucumis sativus]
Csa3G734110	1206	948	1097	4001	4079	4479	43.4448	33.4957	39.3265	144.475	149.281	159.963	3.71515e-51	4.08169e-49	1.9417	up	--	--	Molecular Function: aspartic-type endopeptidase activity (GO:0004190);; Biological Process: proteolysis (GO:0006508);; Biological Process: programmed cell death (GO:0012501);; Cellular Component: integral component of membrane (GO:0016021);; Biological Process: protein catabolic process (GO:0030163);;	--	[O]	Posttranslational modification, protein turnover, chaperones	Xylanase inhibitor N-terminal;; Xylanase inhibitor C-terminal;; Eukaryotic aspartyl protease	Aspartic proteinase PCS1 OS=Arabidopsis thaliana GN=PCS1 PE=2 SV=1	Aspartic proteinase nepenthesin-2 OS=Cucumis sativus GN=Csa_3G734110 PE=3 SV=1	PREDICTED: aspartic proteinase PCS1 [Cucumis sativus]
Csa3G469700	195	172	180	359	434	431	16.1129	14.2475	14.7593	29.0279	35.5161	34.9169	1.90956e-13	1.4119e-12	1.15461	up	--	--	Molecular Function: SNAP receptor activity (GO:0005484);; Cellular Component: cytoplasm (GO:0005737);; Biological Process: ER to Golgi vesicle-mediated transport (GO:0006888);; Cellular Component: integral component of membrane (GO:0016021);; Biological Process: membrane fusion (GO:0061025);;	--	[U]	Intracellular trafficking, secretion, and vesicular transport	--	Bet1-like SNARE 1-2 OS=Arabidopsis thaliana GN=BET12 PE=2 SV=4	Uncharacterized protein OS=Cucumis sativus GN=Csa_3G469700 PE=4 SV=1	PREDICTED: bet1-like SNARE 1-2 isoform X1 [Cucumis melo]
Csa5G606570	832	501	801	2238	2633	2958	35.3558	21.2619	34.1225	97.1538	114.583	128.016	4.91571e-15	4.26767e-14	1.84693	up	--	--	Molecular Function: kinase activity (GO:0016301);; Biological Process: phosphorylation (GO:0016310);;	--	[R]	General function prediction only	Leucine Rich repeats (2 copies);; Leucine rich repeat;; Leucine Rich Repeat;; Leucine Rich repeat;; Leucine rich repeat N-terminal domain	Probable LRR receptor-like serine/threonine-protein kinase At4g36180 OS=Arabidopsis thaliana GN=At4g36180 PE=2 SV=1	Uncharacterized protein OS=Cucumis sativus GN=Csa_5G606570 PE=4 SV=1	PREDICTED: leucine-rich repeat receptor-like serine/threonine-protein kinase At1g17230 [Cucumis sativus]
Csa6G538750	2782	2221	2594	4842	6092	5854	67.3364	53.2957	63.167	120.515	151.637	143.592	1.29869e-14	1.08115e-13	1.13753	up	--	--	Cellular Component: integral component of membrane (GO:0016021);;	--	[S]	Function unknown	Glycosyltransferase family 92;; Glycosyl transferase family 2	--	Uncharacterized protein OS=Cucumis sativus GN=Csa_6G538750 PE=4 SV=1	PREDICTED: uncharacterized protein LOC101220016 [Cucumis sativus]
Csa5G607970	142	91	221	1521	1124	1048	19.5119	12.5772	30.3813	200.109	150.374	139.313	3.89164e-18	4.55465e-17	2.92771	up	--	--	Cellular Component: integral component of membrane (GO:0016021);;	--	--	--	--	--	Uncharacterized protein OS=Cucumis sativus GN=Csa_5G607970 PE=4 SV=1	hypothetical protein Csa_5G607970 [Cucumis sativus]
Csa5G611690	545	749	615	279	293	293	16.8798	23.2056	18.9457	8.41473	8.88883	8.80093	3.12433e-11	1.83105e-10	-1.13231	down	--	--	Cellular Component: integral component of membrane (GO:0016021);;	--	--	--	--	--	Uncharacterized protein OS=Cucumis sativus GN=Csa_5G611690 PE=4 SV=1	PREDICTED: uncharacterized protein LOC101211567 [Cucumis sativus]
Csa4G361890	5093	6712	6920	2210	2566	3381	140.896	186.237	191.206	60.4737	71.0973	91.9799	3.67962e-08	1.50553e-07	-1.18294	down	[C]	Energy production and conversion	Molecular Function: 3-chloroallyl aldehyde dehydrogenase activity (GO:0004028);; Molecular Function: aldehyde dehydrogenase (NAD) activity (GO:0004029);; Molecular Function: aldehyde dehydrogenase [NAD(P)+] activity (GO:0004030);; Biological Process: cellular aldehyde metabolic process (GO:0006081);; Biological Process: oxidation-reduction process (GO:0055114);;	--	[C]	Energy production and conversion	Aldehyde dehydrogenase family	Aldehyde dehydrogenase family 3 member H1 OS=Arabidopsis thaliana GN=ALDH3H1 PE=1 SV=2	Uncharacterized protein OS=Cucumis sativus GN=Csa_4G361890 PE=3 SV=1	PREDICTED: aldehyde dehydrogenase family 3 member H1-like isoform X1 [Cucumis sativus]
Csa2G270140	302	241	297	642	670	791	12.3439	9.87359	12.1267	25.8866	27.3503	31.5404	2.22687e-15	1.99091e-14	1.31477	up	[O]	Posttranslational modification, protein turnover, chaperones	Biological Process: protein peptidyl-prolyl isomerization (GO:0000413);; Molecular Function: peptidyl-prolyl cis-trans isomerase activity (GO:0003755);; Cellular Component: endosome (GO:0005768);; Cellular Component: trans-Golgi network (GO:0005802);; Biological Process: protein folding (GO:0006457);; Cellular Component: integral component of membrane (GO:0016021);;	--	[O]	Posttranslational modification, protein turnover, chaperones	Cyclophilin type peptidyl-prolyl cis-trans isomerase/CLD	Peptidyl-prolyl cis-trans isomerase CYP21-1 OS=Arabidopsis thaliana GN=CYP21-1 PE=2 SV=1	Peptidyl-prolyl cis-trans isomerase OS=Cucumis sativus GN=Csa_2G270140 PE=3 SV=1	PREDICTED: peptidyl-prolyl cis-trans isomerase CYP21-1 [Cucumis sativus]
Csa3G127770	1	0	3	26	16	22	0.061066	0	0.104746	0.862256	0.519929	0.71558	1.38912e-05	3.96533e-05	3.19743	up	--	--	Molecular Function: iron ion binding (GO:0005506);; Biological Process: fatty acid biosynthetic process (GO:0006633);; Cellular Component: integral component of membrane (GO:0016021);; Molecular Function: oxidoreductase activity (GO:0016491);; Biological Process: oxidation-reduction process (GO:0055114);;	K15404|0|vvi:100252221|protein ECERIFERUM 1; K15404 aldehyde decarbonylase [EC:4.1.99.5] (A)	--	--	WAX2 C-terminal domain;; Fatty acid hydroxylase superfamily	Protein ECERIFERUM 1 OS=Arabidopsis thaliana GN=CER1 PE=1 SV=1	Uncharacterized protein OS=Cucumis sativus GN=Csa_3G127770 PE=4 SV=1	hypothetical protein Csa_3G127770 [Cucumis sativus]
Csa3G589590	292	160	282	942	499	370	11.4442	6.2604	11.0897	36.7822	19.433	14.0222	0.00196713	0.00389705	1.24441	up	--	--	Biological Process: amino acid transmembrane transport (GO:0003333);; Cellular Component: cytoplasm (GO:0005737);; Cellular Component: plasma membrane (GO:0005886);; Biological Process: N-terminal protein myristoylation (GO:0006499);; Biological Process: protein targeting to membrane (GO:0006612);; Biological Process: nucleotide transport (GO:0006862);; Biological Process: ER to Golgi vesicle-med…	--	[E]	Amino acid transport and metabolism	Transmembrane amino acid transporter protein;; Tryptophan/tyrosine permease family	Lysine histidine transporter 2 OS=Arabidopsis thaliana GN=LHT2 PE=1 SV=1	Uncharacterized protein OS=Cucumis sativus GN=Csa_3G589590 PE=4 SV=1	PREDICTED: lysine histidine transporter 2 isoform X1 [Cucumis sativus]
Csa6G040600	65	171	45	212	341	380	2.41656	6.29113	1.68516	8.00922	13.0163	14.144	0.00126893	0.00260653	1.60347	up	--	--	Biological Process: regulation of transcription, DNA-templated (GO:0006355);;	--	--	--	GRAS domain family	Nodulation-signaling pathway 2 protein OS=Medicago truncatula GN=NSP2 PE=1 SV=1	Uncharacterized protein OS=Cucumis sativus GN=Csa_6G040600 PE=4 SV=1	PREDICTED: nodulation-signaling pathway 2 protein [Cucumis sativus]
Csa7G009170	760	769	755	198	198	150	28.751	28.6512	28.1727	7.44043	7.46105	5.58296	1.6948e-40	1.07047e-38	-2.05035	down	--	--	Molecular Function: calcium ion binding (GO:0005509);;	--	--	--	EF-hand domain pair;; EF-hand domain;; EF hand	--	EF-Hand containing protein OS=Cucumis sativus GN=Csa_7G009170 PE=4 SV=1	PREDICTED: uncharacterized protein LOC101204305 isoform X1 [Cucumis sativus]
Csa6G091860	10	4	1	36	56	54	0.344584	0.154146	0.0360107	1.21613	1.88534	1.81999	3.87493e-06	1.2052e-05	2.87355	up	[RTKL]	--	Molecular Function: protein kinase activity (GO:0004672);; Molecular Function: protein binding (GO:0005515);; Molecular Function: ATP binding (GO:0005524);; Biological Process: protein phosphorylation (GO:0006468);; Biological Process: pattern specification process (GO:0007389);; Biological Process: post-embryonic morphogenesis (GO:0009886);; Biological Process: organ morphogenesis (GO:0009887);;…	--	[T]	Signal transduction mechanisms	Protein kinase domain;; Protein tyrosine kinase	Inactive leucine-rich repeat receptor-like protein kinase CORYNE OS=Arabidopsis thaliana GN=CRN PE=1 SV=1	Uncharacterized protein OS=Cucumis sativus GN=Csa_6G091860 PE=4 SV=1	PREDICTED: inactive leucine-rich repeat receptor-like protein kinase CORYNE [Cucumis sativus]
Csa6G133830	798	430	412	1311	1985	1380	21.7642	11.9693	11.4567	39.4685	62.8862	41.8391	3.14169e-06	9.89771e-06	1.46932	up	--	--	Molecular Function: uniporter activity (GO:0015292);; Cellular Component: integral component of membrane (GO:0016021);; Biological Process: transmembrane transport (GO:0055085);;	--	[R]	General function prediction only	Mitochondrial calcium uniporter	Calcium uniporter protein 5, mitochondrial OS=Arabidopsis thaliana GN=At1g57610 PE=2 SV=1	Uncharacterized protein OS=Cucumis sativus GN=Csa_6G133830 PE=4 SV=1	PREDICTED: calcium uniporter protein 5, mitochondrial-like [Cucumis sativus]
Csa7G407680	3533	4171	3787	1644	1672	1679	49.1988	58.2786	52.7443	22.7133	23.1046	23.0652	1.49054e-33	6.15182e-32	-1.19802	down	[E]	Amino acid transport and metabolism	Biological Process: proteolysis (GO:0006508);; Molecular Function: serine-type peptidase activity (GO:0008236);;	--	[O]	Posttranslational modification, protein turnover, chaperones	Prolyl oligopeptidase family	Probable glutamyl endopeptidase, chloroplastic OS=Arabidopsis thaliana GN=GEP PE=2 SV=2	Uncharacterized protein OS=Cucumis sativus GN=Csa_7G407680 PE=4 SV=1	PREDICTED: probable glutamyl endopeptidase, chloroplastic [Cucumis sativus]
Csa6G500610	176	195	64	17	12	29	9.64265	10.5727	3.44984	0.930496	0.638027	1.50117	3.89701e-07	1.38207e-06	-2.66362	down	--	--	Molecular Function: nucleic acid binding (GO:0003676);;	--	--	--	Exonuclease	Protein NEN4 OS=Arabidopsis thaliana GN=NEN4 PE=2 SV=1	Uncharacterized protein OS=Cucumis sativus GN=Csa_6G500610 PE=4 SV=1	PREDICTED: protein NEN4 isoform X1 [Cucumis sativus]
Csa6G425040	103	99	84	331	160	181	8.51077	7.99257	6.88007	27.5222	13.4301	14.8219	0.000517293	0.00114375	1.19308	up	--	--	Molecular Function: electron carrier activity (GO:0009055);; Biological Process: glucuronoxylan metabolic process (GO:0010413);; Cellular Component: integral component of membrane (GO:0016021);; Biological Process: xylan biosynthetic process (GO:0045492);; Cellular Component: anchored component of plasma membrane (GO:0046658);;	--	--	--	Plastocyanin-like domain	Mavicyanin OS=Cucurbita pepo PE=1 SV=1	Uncharacterized protein OS=Cucumis sativus GN=Csa_6G425040 PE=4 SV=1	PREDICTED: mavicyanin [Cucumis sativus]
Csa7G046670	36	116	52	4	9	4	24.8643	73.8339	33.2411	2.68619	6.5061	3.10089	2.86607e-07	1.03408e-06	-3.15165	down	--	--	--	--	--	--	Wound-induced protein	--	Uncharacterized protein OS=Cucumis sativus GN=Csa_7G046670 PE=4 SV=1	PREDICTED: uncharacterized protein LOC101202743 [Cucumis sativus]
Csa7G428170	62	92	81	21	36	27	1.51433	2.29662	1.94374	0.58439	0.927236	0.62977	4.19149e-05	0.000111002	-1.43252	down	[V]	Defense mechanisms	Cellular Component: plasma membrane (GO:0005886);; Biological Process: drug transmembrane transport (GO:0006855);; Molecular Function: citrate transmembrane transporter activity (GO:0015137);; Molecular Function: drug transmembrane transporter activity (GO:0015238);; Molecular Function: antiporter activity (GO:0015297);; Biological Process: citrate transport (GO:0015746);; Cellular Component: int…	--	[R]	General function prediction only	MatE;; Polysaccharide biosynthesis C-terminal domain	Protein DETOXIFICATION 43 OS=Arabidopsis thaliana GN=DTX43 PE=1 SV=1	Protein DETOXIFICATION OS=Cucumis sativus GN=Csa_7G428170 PE=3 SV=1	hypothetical protein Csa_7G428170 [Cucumis sativus]
Csa7G043050	0	6	4	44	28	22	0.0778577	0.538269	0.357965	3.60744	2.26234	1.82386	0.000186694	0.000445627	2.66692	up	--	--	Cellular Component: integral component of membrane (GO:0016021);; Biological Process: transmembrane transport (GO:0055085);;	--	--	--	Voltage-dependent anion channel	S-type anion channel SLAH1 OS=Arabidopsis thaliana GN=SLAH1 PE=2 SV=1	Uncharacterized protein OS=Cucumis sativus GN=Csa_7G043050 PE=4 SV=1	PREDICTED: S-type anion channel SLAH1-like [Cucumis sativus]
Csa7G448120	165	159	141	56	57	89	15.2594	14.6312	12.9241	4.9628	5.28309	7.98819	1.33352e-05	3.82079e-05	-1.17731	down	--	--	Cellular Component: integral component of membrane (GO:0016021);;	--	--	--	Late embryogenesis abundant protein	--	Uncharacterized protein OS=Cucumis sativus GN=Csa_7G448120 PE=4 SV=1	PREDICTED: uncharacterized protein LOC101214000 [Cucumis sativus]
Csa7G302360	184	225	190	55	85	98	21.6444	23.4432	16.1704	2.89957	8.96183	3.93379	2.1488e-06	6.92062e-06	-1.30313	down	[J]	Translation, ribosomal structure and biogenesis	Molecular Function: translation initiation factor activity (GO:0003743);; Cellular Component: nucleus (GO:0005634);; Cellular Component: cytosol (GO:0005829);; Cellular Component: ribosome (GO:0005840);; Cellular Component: eukaryotic translation initiation factor 2 complex (GO:0005850);; Cellular Component: eukaryotic translation initiation factor 2B complex (GO:0005851);; Biological Process: tr…	--	[J]	Translation, ribosomal structure and biogenesis	--	Eukaryotic translation initiation factor 2 subunit 1 (Fragment) OS=Sus scrofa GN=EIF2S1 PE=1 SV=2	Uncharacterized protein OS=Cucumis sativus GN=Csa_7G302360 PE=4 SV=1	hypothetical protein Csa_7G302360 [Cucumis sativus]
Csa2G361630	332	276	490	730	979	992	10.6005	8.78713	15.691	23.2468	31.4119	31.3408	1.38571e-06	4.58114e-06	1.27367	up	--	--	Biological Process: very long-chain fatty acid metabolic process (GO:0000038);; Biological Process: fatty acid biosynthetic process (GO:0006633);; Biological Process: response to cold (GO:0009409);; Cellular Component: integral component of membrane (GO:0016021);; Molecular Function: transferase activity, transferring acyl groups other than amino-acyl groups (GO:0016747);; Biological Process: cut…	K15397|0|rcu:RCOM_1594430|acyltransferase, putative; K15397 3-ketoacyl-CoA synthase [EC:2.3.1.199] (A)	--	--	FAE1/Type III polyketide synthase-like protein;; 3-Oxoacyl-[acyl-carrier-protein (ACP)] synthase III C terminal;; Chalcone and stilbene synthases, C-terminal domain	3-ketoacyl-CoA synthase 4 OS=Arabidopsis thaliana GN=KCS4 PE=2 SV=1	3-ketoacyl-CoA synthase OS=Cucumis sativus GN=Csa_2G361630 PE=3 SV=1	PREDICTED: 3-ketoacyl-CoA synthase 4-like [Cucumis sativus]
Csa7G312930	1666	1815	1781	34	22	2	31.5147	34.5771	34.1288	0.639342	0.414792	0.0544406	2.38954e-25	5.19934e-24	-5.85689	down	[O]	Posttranslational modification, protein turnover, chaperones	Molecular Function: ATP binding (GO:0005524);; Biological Process: protein folding (GO:0006457);; Molecular Function: 2-alkenal reductase [NAD(P)] activity (GO:0032440);; Molecular Function: unfolded protein binding (GO:0051082);; Biological Process: oxidation-reduction process (GO:0055114);;	--	[O]	Posttranslational modification, protein turnover, chaperones	Hsp70 protein;; MreB/Mbl protein	Stromal 70 kDa heat shock-related protein, chloroplastic OS=Pisum sativum GN=HSP70 PE=2 SV=1	Uncharacterized protein OS=Cucumis sativus GN=Csa_7G312930 PE=3 SV=1	hypothetical protein Csa_7G312930 [Cucumis sativus]
Csa3G215620	296	269	319	661	683	667	26.807	23.5373	28.5442	59.9721	62.6014	59.2941	3.56645e-23	6.47732e-22	1.18191	up	[J]	Translation, ribosomal structure and biogenesis	Biological Process: maturation of SSU-rRNA from tricistronic rRNA transcript (SSU-rRNA, 5.8S rRNA, LSU-rRNA) (GO:0000462);; Molecular Function: structural constituent of ribosome (GO:0003735);; Biological Process: translation (GO:0006412);; Cellular Component: cytosolic small ribosomal subunit (GO:0022627);;	K02960|4.64676e-99|vvi:100254540|40S ribosomal protein S16-like; K02960 small subunit ribosomal protein S16e (A)	[J]	Translation, ribosomal structure and biogenesis	Ribosomal protein S9/S16	40S ribosomal protein S16 OS=Gossypium hirsutum GN=RPS16 PE=2 SV=1	Uncharacterized protein OS=Cucumis sativus GN=Csa_3G202730 PE=3 SV=1	PREDICTED: 40S ribosomal protein S16 [Cucumis sativus]
Csa7G068620	109	167	242	461	387	335	2.24109	3.46062	4.96423	9.46038	7.92435	6.8074	0.000346453	0.000791828	1.15701	up	[J]	Translation, ribosomal structure and biogenesis	Molecular Function: amidase activity (GO:0004040);; Cellular Component: vacuolar membrane (GO:0005774);; Cellular Component: Golgi apparatus (GO:0005794);; Cellular Component: integral component of membrane (GO:0016021);; Molecular Function: transferase activity (GO:0016740);; Molecular Function: carbon-nitrogen ligase activity, with glutamine as amido-N-donor (GO:0016884);; Biological Process: d…	--	[J]	Translation, ribosomal structure and biogenesis	Amidase	Fatty acid amide hydrolase OS=Arabidopsis thaliana GN=FAAH PE=1 SV=1	Uncharacterized protein OS=Cucumis sativus GN=Csa_7G068620 PE=4 SV=1	PREDICTED: fatty acid amide hydrolase [Cucumis sativus]
Csa3G865390	75	25	28	378	154	165	3.78242	1.24231	1.40695	19.0444	7.81685	8.21166	2.58755e-05	7.09088e-05	2.23895	up	--	--	Biological Process: polysaccharide biosynthetic process (GO:0000271);; Cellular Component: plasma membrane (GO:0005886);; Biological Process: water transport (GO:0006833);; Biological Process: pattern specification process (GO:0007389);; Biological Process: regulation of cell size (GO:0008361);; Biological Process: response to salt stress (GO:0009651);; Cellular Component: plant-type vacuole memb…	--	--	--	EamA-like transporter family	Protein WALLS ARE THIN 1 OS=Arabidopsis thaliana GN=WAT1 PE=1 SV=1	Auxin-induced protein 5NG4 OS=Cucumis sativus GN=Csa_3G865390 PE=4 SV=1	PREDICTED: protein WALLS ARE THIN 1-like [Cucumis sativus]
Csa6G124130	67	75	62	30	37	32	23.5752	25.4197	20.8487	9.93676	13.3426	10.384	0.000360625	0.000821689	-1.01865	down	--	--	--	--	--	--	--	--	Uncharacterized protein OS=Cucumis sativus GN=Csa_6G124130 PE=4 SV=1	hypothetical protein Csa_6G124130 [Cucumis sativus]
Csa1G264020	2247	2196	1607	1063	855	624	82.2946	80.1099	58.3869	37.8658	30.9162	22.1886	7.15368e-07	2.46205e-06	-1.22838	down	--	--	--	--	--	--	--	--	Uncharacterized protein OS=Cucumis sativus GN=Csa_1G264020 PE=4 SV=1	PREDICTED: uncharacterized serine-rich protein C215.13-like [Cucumis sativus]
Csa4G637770	2	4	5	89	96	67	0.25151	0.400471	0.470792	7.88538	8.6414	5.7499	2.15055e-17	2.33478e-16	4.17429	up	--	--	--	--	--	--	--	--	Uncharacterized protein OS=Cucumis sativus GN=Csa_4G637770 PE=4 SV=1	hypothetical protein Csa_4G637770 [Cucumis sativus]
Csa2G035350	625	249	341	88	126	113	31.8847	12.7236	17.3681	4.31443	6.18196	5.5295	1.4475e-06	4.76624e-06	-1.81581	down	[KAD]	--	Molecular Function: DNA binding (GO:0003677);; Cellular Component: integral component of membrane (GO:0016021);;	K09422|7.1072e-48|sbi:SORBI_09g003100|SORBIDRAFT_09g003100, Sb09g003100; hypothetical protein; K09422 myb proto-oncogene protein, plant (A)	[K]	Transcription	Myb-like DNA-binding domain;; Myb-like DNA-binding domain	Transcription factor MYB86 OS=Arabidopsis thaliana GN=MYB86 PE=2 SV=1	Uncharacterized protein OS=Cucumis sativus GN=Csa_2G035350 PE=4 SV=1	hypothetical protein Csa_2G035350 [Cucumis sativus]
Csa2G403680	108	105	125	6	6	2	1.42505	1.43395	1.63806	0.0785004	0.0760522	0.0397922	3.88357e-23	6.99626e-22	-4.3247	down	--	--	Biological Process: defense response (GO:0006952);; Molecular Function: ADP binding (GO:0043531);;	--	[T]	Signal transduction mechanisms	NB-ARC domain;; Leucine Rich repeats (2 copies)	Probable disease resistance protein At4g27220 OS=Arabidopsis thaliana GN=At4g27220 PE=2 SV=1	Uncharacterized protein OS=Cucumis sativus GN=Csa_2G403680 PE=4 SV=1	hypothetical protein Csa_2G403680 [Cucumis sativus]
Csa1G025960	4080	3042	3210	12536	12098	9402	88.9031	64.7897	68.7508	280.541	265.08	198.785	7.63239e-21	1.1308e-19	1.70505	up	--	--	Molecular Function: sequence-specific DNA binding transcription factor activity (GO:0003700);; Biological Process: regulation of transcription, DNA-templated (GO:0006355);; Molecular Function: sequence-specific DNA binding (GO:0043565);;	K13424|0|vvi:100243352|probable WRKY transcription factor 33; K13424 WRKY transcription factor 33 (A)	--	--	WRKY DNA -binding domain	Probable WRKY transcription factor 33 OS=Arabidopsis thaliana GN=WRKY33 PE=1 SV=2	Uncharacterized protein OS=Cucumis sativus GN=WRKY2 PE=2 SV=1	uncharacterized protein LOC101207158 [Cucumis sativus]
Csa3G128890	162	205	237	51	50	34	21.6111	26.6344	30.7333	6.91188	6.954	4.00537	9.38554e-14	7.19881e-13	-2.11199	down	[O]	Posttranslational modification, protein turnover, chaperones	Cellular Component: cytoplasm (GO:0005737);; Biological Process: protein folding (GO:0006457);;	K04078|2.79017e-67|rcu:RCOM_0658800|ATP binding protein, putative; K04078 chaperonin GroES (A)	[O]	Posttranslational modification, protein turnover, chaperones	Chaperonin 10 Kd subunit	20 kDa chaperonin, chloroplastic OS=Arabidopsis thaliana GN=CPN21 PE=1 SV=2	Uncharacterized protein OS=Cucumis sativus GN=Csa_3G128890 PE=4 SV=1	PREDICTED: 20 kDa chaperonin, chloroplastic [Cucumis sativus]
Csa7G073400	743	900	1425	2601	1709	2143	19.1965	23.2163	36.9892	68.0846	44.7721	55.6974	0.000312581	0.000720001	1.04861	up	--	--	Molecular Function: cysteine-type endopeptidase activity (GO:0004197);; Cellular Component: extracellular space (GO:0005615);; Cellular Component: lysosome (GO:0005764);; Molecular Function: 2-alkenal reductase [NAD(P)] activity (GO:0032440);; Biological Process: proteolysis involved in cellular protein catabolic process (GO:0051603);; Biological Process: oxidation-reduction process (GO:0055114);;	--	[O]	Posttranslational modification, protein turnover, chaperones	Papain family cysteine protease;; Cathepsin propeptide inhibitor domain (I29);; Granulin	Cysteine proteinase RD21a OS=Arabidopsis thaliana GN=RD21A PE=1 SV=1	Cysteine protease OS=Cucumis sativus GN=Csa_7G073400 PE=3 SV=1	PREDICTED: low-temperature-induced cysteine proteinase [Cucumis sativus]
Csa5G154200	3905	2157	4438	8659	7136	6318	265.232	145.26	300.795	580.418	480.583	419.209	0.000258482	0.000603138	1.05088	up	[O]	Posttranslational modification, protein turnover, chaperones	Molecular Function: glutathione peroxidase activity (GO:0004602);; Cellular Component: mitochondrion (GO:0005739);; Cellular Component: cytosol (GO:0005829);; Cellular Component: plasma membrane (GO:0005886);; Biological Process: chromatin assembly or disassembly (GO:0006333);; Biological Process: response to oxidative stress (GO:0006979);; Biological Process: circadian rhythm (GO:0007623);; Biol…	K00432|2.78616e-108|osa:4336627|Os04g0556300; K00432 glutathione peroxidase [EC:1.11.1.9] (A)	[O]	Posttranslational modification, protein turnover, chaperones	Glutathione peroxidase;; AhpC/TSA family;; Redoxin	Probable phospholipid hydroperoxide glutathione peroxidase 6, mitochondrial OS=Arabidopsis thaliana GN=GPX6 PE=2 SV=2	Glutathione peroxidase OS=Cucumis sativus GN=Csa_5G154200 PE=3 SV=1	PREDICTED: probable phospholipid hydroperoxide glutathione peroxidase [Cucumis sativus]
Csa1G013250	62	143	278	26	11	8	1.39624	3.26366	6.11203	0.590112	0.253914	0.199305	8.83848e-07	3.00805e-06	-3.01524	down	[P]	Inorganic ion transport and metabolism	Molecular Function: peroxidase activity (GO:0004601);; Molecular Function: calcium ion binding (GO:0005509);; Cellular Component: integral component of membrane (GO:0016021);; Molecular Function: oxidoreductase activity, acting on NAD(P)H, oxygen as acceptor (GO:0050664);; Biological Process: oxidation-reduction process (GO:0055114);;	--	[PQ]	--	Ferric reductase NAD binding domain;; FAD-binding domain;; Ferric reductase like transmembrane component;; Respiratory burst NADPH oxidase	Respiratory burst oxidase homolog protein F OS=Arabidopsis thaliana GN=RBOHF PE=1 SV=1	Uncharacterized protein OS=Cucumis sativus GN=Csa_1G013250 PE=4 SV=1	PREDICTED: respiratory burst oxidase homolog protein F-like isoform X1 [Cucumis sativus]
Csa3G006590	374	611	492	129	115	136	25.8592	41.3243	33.1835	8.5901	7.93279	8.909	1.26166e-15	1.15444e-14	-1.92612	down	--	--	Biological Process: photosystem II assembly (GO:0010207);; Cellular Component: integral component of membrane (GO:0016021);; Biological Process: mRNA modification (GO:0016556);;	--	--	--	Protein of unknown function (DUF3464)	Protein PAM68, chloroplastic OS=Arabidopsis thaliana GN=PAM68 PE=1 SV=1	Uncharacterized protein OS=Cucumis sativus GN=Csa_3G006590 PE=4 SV=1	PREDICTED: protein PAM68, chloroplastic isoform X2 [Cucumis sativus]
Csa4G622820	163	162	301	7	0	0	13.6119	13.5824	24.9107	0.606427	0	0	2.11481e-14	1.72378e-13	-5.32559	down	[R]	General function prediction only	Molecular Function: metal ion binding (GO:0046872);; Molecular Function: dioxygenase activity (GO:0051213);; Biological Process: oxidation-reduction process (GO:0055114);;	K06892|1.98388e-81|rcu:RCOM_1181490|Naringenin,2-oxoglutarate 3-dioxygenase, putative (EC:1.14.11.23); K06892 feruloyl-CoA ortho-hydroxylase [EC:1.14.11.-] (A)	[QR]	--	2OG-Fe(II) oxygenase superfamily	Protein SRG1 OS=Arabidopsis thaliana GN=SRG1 PE=2 SV=1	Uncharacterized protein OS=Cucumis sativus GN=Csa_4G622820 PE=3 SV=1	hypothetical protein Csa_4G622820 [Cucumis sativus]
Csa3G150000	1596	1246	904	19373	15412	18040	60.7038	46.558	34.1296	732.74	575.85	672.359	3.23261e-59	5.42279e-57	3.76187	up	--	--	Molecular Function: aspartic-type endopeptidase activity (GO:0004190);; Biological Process: proteolysis (GO:0006508);; Biological Process: protein catabolic process (GO:0030163);;	--	[O]	Posttranslational modification, protein turnover, chaperones	Xylanase inhibitor C-terminal;; Xylanase inhibitor N-terminal	Basic 7S globulin OS=Glycine max GN=BG PE=1 SV=2	Xyloglucan-specific endoglucanase inhibitor protein OS=Cucumis sativus GN=Csa_3G150000 PE=4 SV=1	PREDICTED: basic 7S globulin-like [Cucumis sativus]
Csa6G052680	2919	2284	2493	6171	5071	4611	69.4368	54.3968	59.4811	146.529	121.268	108.901	7.85715e-10	3.92379e-09	1.03563	up	--	--	Molecular Function: DNA binding (GO:0003677);; Cellular Component: nucleus (GO:0005634);; Biological Process: regulation of transcription, DNA-templated (GO:0006355);; Cellular Component: integral component of membrane (GO:0016021);;	--	--	--	No apical meristem (NAM) protein	NAC domain-containing protein 17 OS=Arabidopsis thaliana GN=NAC017 PE=2 SV=1	Uncharacterized protein OS=Cucumis sativus GN=Csa_6G052680 PE=4 SV=1	PREDICTED: uncharacterized protein LOC101217428 [Cucumis sativus]
Csa4G651910	4428	3255	3976	9516	9654	10590	110.295	80.4727	98.2501	234.03	238.76	258.174	5.43461e-20	7.50313e-19	1.34482	up	--	--	Cellular Component: integral component of membrane (GO:0016021);;	K17086|0|rcu:RCOM_0920870|Endosomal P24A protein precursor, putative; K17086 transmembrane 9 superfamily member 2/4 (A)	[U]	Intracellular trafficking, secretion, and vesicular transport	Endomembrane protein 70	Transmembrane 9 superfamily member 8 OS=Arabidopsis thaliana GN=TMN8 PE=2 SV=1	Endosomal P24A protein OS=Cucumis sativus GN=Csa_4G651910 PE=4 SV=1	PREDICTED: transmembrane 9 superfamily member 8-like [Cucumis sativus]
Csa1G569480	469	584	501	147	106	121	15.761	19.5448	16.8201	4.99847	3.66474	4.11694	5.98734e-25	1.27433e-23	-2.03159	down	--	--	Molecular Function: nucleic acid binding (GO:0003676);; Molecular Function: metal ion binding (GO:0046872);;	--	[R]	General function prediction only	--	Protein indeterminate-domain 9 OS=Arabidopsis thaliana GN=IDD9 PE=2 SV=1	Uncharacterized protein OS=Cucumis sativus GN=Csa_1G569480 PE=4 SV=1	PREDICTED: protein indeterminate-domain 2 [Cucumis sativus]
Csa7G447880	505	604	757	293	295	288	27.7791	32.7515	41.4499	16.0789	16.1798	15.7949	2.63426e-08	1.09651e-07	-1.07886	down	--	--	--	--	--	--	--	--	Uncharacterized protein OS=Cucumis sativus GN=Csa_7G447880 PE=4 SV=1	PREDICTED: uncharacterized protein LOC101213828 [Cucumis sativus]
Csa5G202380	158	122	159	281	393	468	9.15649	6.97423	9.17207	16.3277	25.0555	26.9004	1.45658e-07	5.49288e-07	1.3541	up	[O]	Posttranslational modification, protein turnover, chaperones	Biological Process: protein peptidyl-prolyl isomerization (GO:0000413);; Molecular Function: peptidyl-prolyl cis-trans isomerase activity (GO:0003755);; Biological Process: protein folding (GO:0006457);; Cellular Component: integral component of membrane (GO:0016021);;	K01802|3.45076e-92|rcu:RCOM_0612510|cyclophilin, putative (EC:5.2.1.8); K01802 peptidylprolyl isomerase [EC:5.2.1.8] (A)	[O]	Posttranslational modification, protein turnover, chaperones	Cyclophilin type peptidyl-prolyl cis-trans isomerase/CLD	Peptidyl-prolyl cis-trans isomerase CYP20-1 OS=Arabidopsis thaliana GN=CYP20-1 PE=1 SV=1	Peptidyl-prolyl cis-trans isomerase OS=Cucumis sativus GN=Csa_5G202380 PE=3 SV=1	PREDICTED: peptidyl-prolyl cis-trans isomerase CYP20-1 [Cucumis sativus]
Csa1G488740	7	14	4	58	236	25	0.748108	2.70151	1.73434	6.68335	17.0596	1.29688	6.47894e-05	0.00016685	2.96666	up	--	--	--	--	--	--	--	--	Uncharacterized protein OS=Cucumis sativus GN=Csa_1G488740 PE=4 SV=1	hypothetical protein Csa_1G488740 [Cucumis sativus]
Trans_newGene_690	51	61	22	258	200	243	1.25763	1.51825	0.532106	5.64333	4.51211	5.37444	2.24095e-09	1.05975e-08	2.2877	up	[RTKL]	--	--	--	--	--	Protein kinase domain;; Protein tyrosine kinase;; Leucine rich repeat N-terminal domain	Protein NSP-INTERACTING KINASE 2 OS=Arabidopsis thaliana GN=NIK2 PE=1 SV=1	--	PREDICTED: protein NSP-INTERACTING KINASE 2-like [Cucumis sativus]
Csa6G000670	18	37	12	49	68	71	0.415373	0.816526	0.286184	1.08768	1.48028	1.51501	0.00394035	0.00736826	1.38654	up	--	--	--	--	[DR]	--	MATH domain	Ubiquitin carboxyl-terminal hydrolase 12 OS=Arabidopsis thaliana GN=UBP12 PE=1 SV=2	Uncharacterized protein OS=Cucumis sativus GN=Csa_6G000670 PE=4 SV=1	PREDICTED: uncharacterized protein LOC101206506 [Cucumis sativus]
Csa3G751450	580	400	266	221	208	151	16.9111	11.5932	7.73399	6.45215	6.09796	4.39713	0.00128863	0.00264247	-1.06774	down	--	--	--	--	--	--	--	--	Uncharacterized protein OS=Cucumis sativus GN=Csa_3G751450 PE=4 SV=1	PREDICTED: uncharacterized protein LOC105434967 [Cucumis sativus]
Csa7G064050	20	20	23	417	52	189	2.72161	2.64485	3.0749	52.5068	6.59833	23.6358	1.65981e-06	5.43093e-06	2.97518	up	--	--	--	--	--	--	--	--	Uncharacterized protein OS=Cucumis sativus GN=Csa_7G064050 PE=4 SV=1	hypothetical protein Csa_7G064050 [Cucumis sativus]
Csa3G733920	435	407	767	146	165	233	9.88062	9.09946	17.9848	3.20635	3.65483	5.25426	3.80329e-06	1.18386e-05	-1.51597	down	[E]	Amino acid transport and metabolism	Molecular Function: glutamate 5-kinase activity (GO:0004349);; Molecular Function: glutamate-5-semialdehyde dehydrogenase activity (GO:0004350);; Cellular Component: cytoplasm (GO:0005737);; Biological Process: proline biosynthetic process (GO:0006561);; Biological Process: phosphorylation (GO:0016310);; Biological Process: oxidation-reduction process (GO:0055114);;	--	[E]	Amino acid transport and metabolism	Amino acid kinase family;; Aldehyde dehydrogenase family	Delta-1-pyrroline-5-carboxylate synthase OS=Solanum lycopersicum GN=PRO2 PE=2 SV=1	Uncharacterized protein OS=Cucumis sativus GN=Csa_3G733920 PE=3 SV=1	PREDICTED: delta-1-pyrroline-5-carboxylate synthase-like isoform X2 [Cucumis sativus]
Csa4G627790	374	414	540	209	209	184	6.03833	6.74105	8.67842	3.27864	3.2878	2.8696	2.47638e-08	1.03466e-07	-1.12772	down	--	--	--	--	--	--	--	--	Uncharacterized protein OS=Cucumis sativus GN=Csa_4G627790 PE=4 SV=1	PREDICTED: uncharacterized protein LOC101204627 isoform X1 [Cucumis sativus]
Csa2G193320	5	5	0	104	178	46	0.20837	0.189385	0	4.4866	6.76199	1.60194	1.80882e-09	8.6802e-09	4.18273	up	--	--	Molecular Function: protein dimerization activity (GO:0046983);;	--	--	--	Helix-loop-helix DNA-binding domain	Transcription factor bHLH92 OS=Arabidopsis thaliana GN=BHLH92 PE=2 SV=1	Uncharacterized protein OS=Cucumis sativus GN=Csa_2G193320 PE=4 SV=1	hypothetical protein Csa_2G193320 [Cucumis sativus]
Csa4G638320	103	310	240	29	12	10	6.21841	18.3333	14.348	1.74313	0.729594	0.630573	4.13204e-10	2.11894e-09	-3.35379	down	--	--	Biological Process: response to hypoxia (GO:0001666);; Molecular Function: asparagine synthase (glutamine-hydrolyzing) activity (GO:0004066);; Cellular Component: nucleus (GO:0005634);; Cellular Component: cytosol (GO:0005829);; Cellular Component: plasma membrane (GO:0005886);; Biological Process: asparagine biosynthetic process (GO:0006529);; Biological Process: glutamine metabolic process (GO:…	--	--	--	Aluminium induced protein	Stem-specific protein TSJT1 OS=Nicotiana tabacum GN=TSJT1 PE=2 SV=1	Uncharacterized protein OS=Cucumis sativus GN=Csa_4G638320 PE=4 SV=1	PREDICTED: stem-specific protein TSJT1 [Cucumis sativus]
Csa6G484580	867	823	866	168	267	403	72.6798	67.1956	72.2677	14.3411	23.3893	33.3589	6.16377e-07	2.13881e-06	-1.56376	down	--	--	Molecular Function: zinc ion binding (GO:0008270);; Cellular Component: integral component of membrane (GO:0016021);;	--	[O]	Posttranslational modification, protein turnover, chaperones	Ring finger domain;; RING-like zinc finger;; Zinc finger, C3HC4 type (RING finger);; RING-H2 zinc finger domain;; Zinc finger, C3HC4 type (RING finger);; Anaphase-promoting complex subunit 11 RING-H2 finger	RING-H2 finger protein ATL78 OS=Arabidopsis thaliana GN=ATL78 PE=2 SV=1	RING-H2 zinc finger protein OS=Cucumis sativus GN=Csa_6G484580 PE=4 SV=1	PREDICTED: RING-H2 finger protein ATL78-like [Cucumis sativus]
Csa1G024150	276	524	222	15	25	20	22.9008	43.0149	18.0974	1.24396	2.07718	1.64114	2.53679e-20	3.60441e-19	-3.8791	down	--	--	Molecular Function: sequence-specific DNA binding transcription factor activity (GO:0003700);; Cellular Component: nucleus (GO:0005634);; Biological Process: regulation of transcription, DNA-templated (GO:0006355);; Molecular Function: protein dimerization activity (GO:0046983);;	--	--	--	Helix-loop-helix DNA-binding domain	Transcription factor BEE 3 OS=Arabidopsis thaliana GN=BEE3 PE=2 SV=1	Uncharacterized protein OS=Cucumis sativus GN=Csa_1G024150 PE=4 SV=1	PREDICTED: transcription factor BEE 3-like [Cucumis sativus]
Csa1G051720	296	213	61	64	14	42	27.2923	20.1444	5.45469	5.90038	1.25268	3.80035	0.00184303	0.00366796	-1.96317	down	--	--	Cellular Component: plasma membrane (GO:0005886);; Cellular Component: integral component of membrane (GO:0016021);; Biological Process: carbohydrate transmembrane transport (GO:0034219);; Molecular Function: sugar transmembrane transporter activity (GO:0051119);;	--	[R]	General function prediction only	Sugar efflux transporter for intercellular exchange	Bidirectional sugar transporter SWEET12 OS=Arabidopsis thaliana GN=SWEET12 PE=1 SV=1	Sugar transporter SWEET OS=Cucumis sativus GN=Csa_1G051720 PE=3 SV=1	PREDICTED: bidirectional sugar transporter SWEET12-like [Cucumis sativus]
Csa3G732650	11607	4148	9611	25636	25206	29109	345.943	123.205	288.35	769.854	765.823	871.119	4.36961e-06	1.34804e-05	1.60029	up	[Z]	Cytoskeleton	Molecular Function: GTPase activity (GO:0003924);; Molecular Function: structural constituent of cytoskeleton (GO:0005200);; Molecular Function: GTP binding (GO:0005525);; Cellular Component: cell wall (GO:0005618);; Cellular Component: nucleolus (GO:0005730);; Cellular Component: Golgi apparatus (GO:0005794);; Cellular Component: microtubule (GO:0005874);; Cellular Component: plasma membrane (GO…	K07375|0|ath:AT5G62690|TUB2; tubulin beta-2/beta-3 chain; K07375 tubulin beta (A)	[Z]	Cytoskeleton	Tubulin/FtsZ family, GTPase domain;; Tubulin C-terminal domain	Tubulin beta-3 chain OS=Arabidopsis thaliana GN=TUBB3 PE=2 SV=2	Uncharacterized protein OS=Cucumis sativus GN=Csa_3G732650 PE=3 SV=1	PREDICTED: tubulin beta chain-like [Cucumis melo]
Csa5G149330	3219	2412	3173	14837	13500	12376	60.1293	44.792	59.2783	280.313	256.204	233.684	2.35578e-43	1.75849e-41	2.19489	up	[O]	Posttranslational modification, protein turnover, chaperones	Molecular Function: ATP binding (GO:0005524);; Cellular Component: endoplasmic reticulum (GO:0005783);; Molecular Function: 2-alkenal reductase [NAD(P)] activity (GO:0032440);; Biological Process: oxidation-reduction process (GO:0055114);;	K09490|0|rcu:RCOM_1312280|heat shock protein, putative (EC:1.3.1.74); K09490 heat shock 70kDa protein 5 (A)	[O]	Posttranslational modification, protein turnover, chaperones	Hsp70 protein;; MreB/Mbl protein	Luminal-binding protein 5 OS=Nicotiana tabacum GN=BIP5 PE=2 SV=1	Uncharacterized protein OS=Cucumis sativus GN=Csa_5G149330 PE=3 SV=1	hypothetical protein Csa_5G149330 [Cucumis sativus]
Csa4G279890	89	114	90	25	26	25	9.68134	12.0764	9.71711	2.81466	2.88668	2.70311	6.30532e-11	3.56153e-10	-1.89976	down	--	--	Biological Process: photosystem II assembly (GO:0010207);; Biological Process: mRNA modification (GO:0016556);;	--	[T]	Signal transduction mechanisms	Protein of unknown function (DUF3148)	--	Uncharacterized protein OS=Cucumis sativus GN=Csa_4G279890 PE=4 SV=1	PREDICTED: uncharacterized protein LOC101219406 [Cucumis sativus]
Csa5G598750	458	810	832	5	1	0	10.9617	19.4751	19.9682	0.123129	0.0237152	0.0231262	1.33917e-45	1.16069e-43	-7.5839	down	[E]	Amino acid transport and metabolism	Molecular Function: transaminase activity (GO:0008483);; Biological Process: biosynthetic process (GO:0009058);; Molecular Function: pyridoxal phosphate binding (GO:0030170);;	--	[E]	Amino acid transport and metabolism	Aminotransferase class I and II	Glutamate--glyoxylate aminotransferase 2 OS=Arabidopsis thaliana GN=GGAT2 PE=1 SV=1	Uncharacterized protein OS=Cucumis sativus GN=Csa_5G598750 PE=4 SV=1	PREDICTED: glutamate--glyoxylate aminotransferase 2-like [Cucumis sativus]
Csa1G015040	481	672	377	200	230	242	25.9253	35.4775	20.4148	8.83019	11.7636	11.0588	6.59623e-06	1.98166e-05	-1.16445	down	--	--	Molecular Function: zinc ion binding (GO:0008270);; Biological Process: mRNA modification (GO:0016556);;	--	[R]	General function prediction only	PPR repeat;; PPR repeat family;; PPR repeat;; DYW family of nucleic acid deaminases;; Pentatricopeptide repeat domain	Pentatricopeptide repeat-containing protein At1g18485 OS=Arabidopsis thaliana GN=PCMP-H8 PE=2 SV=2	Uncharacterized protein OS=Cucumis sativus GN=Csa_1G015040 PE=4 SV=1	PREDICTED: pentatricopeptide repeat-containing protein At1g18485 [Cucumis sativus]
Csa7G278210	267	316	330	63	79	55	12.0636	14.2449	14.754	2.76992	3.56093	2.45801	4.10169e-23	7.37218e-22	-2.18209	down	[H]	Coenzyme transport and metabolism	Molecular Function: dimethylallyltranstransferase activity (GO:0004161);; Molecular Function: geranyltranstransferase activity (GO:0004337);; Cellular Component: cytoplasm (GO:0005737);; Biological Process: farnesyl diphosphate biosynthetic process (GO:0045337);;	K00787|0|vvi:100232975|farnesyl diphosphate synthase; K00787 farnesyl diphosphate synthase [EC:2.5.1.1 2.5.1.10] (A)	[H]	Coenzyme transport and metabolism	Polyprenyl synthetase	Farnesyl pyrophosphate synthase 1 OS=Lupinus albus GN=FPS1 PE=2 SV=1	Uncharacterized protein OS=Cucumis sativus GN=Csa_7G278210 PE=3 SV=1	PREDICTED: farnesyl pyrophosphate synthase 1-like [Cucumis sativus]
Csa3G821030	4669	5472	4264	2043	2178	2581	57.3844	65.7315	50.3495	24.6891	28.1582	30.2047	5.92294e-12	3.76083e-11	-1.07461	down	[E]	Amino acid transport and metabolism	Biological Process: glutamate biosynthetic process (GO:0006537);; Molecular Function: glutamate synthase (ferredoxin) activity (GO:0016041);; Biological Process: ammonia assimilation cycle (GO:0019676);; Biological Process: oxidation-reduction process (GO:0055114);;	K00284|0|vvi:100233082|ferredoxin-dependent glutamate synthase, chloroplastic; K00284 glutamate synthase (ferredoxin) [EC:1.4.7.1] (A)	[E]	Amino acid transport and metabolism	Glutamine amidotransferases class-II;; Conserved region in glutamate synthase;; Glutamate synthase central domain;; GXGXG motif	Ferredoxin-dependent glutamate synthase 1, chloroplastic/mitochondrial OS=Arabidopsis thaliana GN=GLU1 PE=1 SV=3	Uncharacterized protein OS=Cucumis sativus GN=Csa_3G821030 PE=4 SV=1	PREDICTED: ferredoxin-dependent glutamate synthase, chloroplastic isoform X1 [Cucumis sativus]
Csa7G133920	77	74	87	21	29	16	9.15921	5.71999	4.84477	1.12707	1.32067	0.747237	9.08737e-08	3.51879e-07	-1.79089	down	--	--	--	--	--	--	--	--	Uncharacterized protein OS=Cucumis sativus GN=Csa_7G133920 PE=4 SV=1	hypothetical protein Csa_7G133920 [Cucumis sativus]
Csa3G633290	1153	1176	1139	2445	4110	3115	67.6311	68.7436	66.3799	140.784	240.722	179.406	2.19888e-12	1.4573e-11	1.46133	up	--	--	Biological Process: signal transduction (GO:0007165);;	--	--	--	TPL-binding domain in jasmonate signalling	Ninja-family protein AFP3 OS=Arabidopsis thaliana GN=AFP3 PE=1 SV=1	Uncharacterized protein OS=Cucumis sativus GN=Csa_3G633290 PE=4 SV=1	PREDICTED: ninja-family protein AFP3-like [Cucumis sativus]
Csa1G600180	1017	887	997	132	145	187	23.4617	20.412	22.9653	3.05013	3.30369	4.23886	9.02109e-50	9.50932e-48	-2.62064	down	[PR]	--	Molecular Function: chlorophyllide a oxygenase [overall] activity (GO:0010277);; Cellular Component: membrane (GO:0016020);; Molecular Function: metal ion binding (GO:0046872);; Molecular Function: 2 iron, 2 sulfur cluster binding (GO:0051537);; Biological Process: oxidation-reduction process (GO:0055114);;	--	--	--	Pheophorbide a oxygenase;; Rieske [2Fe-2S] domain	Protochlorophyllide-dependent translocon component 52, chloroplastic OS=Arabidopsis thaliana GN=PTC52 PE=2 SV=1	Uncharacterized protein OS=Cucumis sativus GN=Csa_1G600180 PE=4 SV=1	hypothetical protein Csa_1G600180 [Cucumis sativus]
Csa6G181570	179	387	230	158	122	102	6.71779	14.249	8.59624	6.09645	4.77144	3.87442	0.00413316	0.00769927	-1.02022	down	--	--	Biological Process: flavonoid biosynthetic process (GO:0009813);; Cellular Component: intracellular membrane-bounded organelle (GO:0043231);; Biological Process: flavonoid glucuronidation (GO:0052696);; Molecular Function: quercetin 3-O-glucosyltransferase activity (GO:0080043);; Molecular Function: quercetin 7-O-glucosyltransferase activity (GO:0080044);;	--	[GC]	--	UDP-glucoronosyl and UDP-glucosyl transferase	UDP-glycosyltransferase 87A1 OS=Arabidopsis thaliana GN=UGT87A1 PE=2 SV=1	Uncharacterized protein OS=Cucumis sativus GN=Csa_6G181570 PE=4 SV=1	PREDICTED: UDP-glycosyltransferase 87A1-like [Cucumis sativus]
Csa3G146520	14	14	27	163	57	41	2.93427	2.9499	5.44274	34.2304	12.4825	8.30892	0.000791607	0.00168517	2.00084	up	[J]	Translation, ribosomal structure and biogenesis	Biological Process: N-terminal protein amino acid acetylation (GO:0006474);; Molecular Function: ribosomal-protein-alanine N-acetyltransferase activity (GO:0008999);; Cellular Component: membrane (GO:0016020);;	--	--	--	Acetyltransferase (GNAT) domain;; Acetyltransferase (GNAT) family;; Acetyltransferase (GNAT) domain;; Acetyltransferase (GNAT) domain	Uncharacterized N-acetyltransferase p20 OS=Bacillus licheniformis GN=p20 PE=3 SV=1	Uncharacterized protein OS=Cucumis sativus GN=Csa_3G146520 PE=4 SV=1	PREDICTED: uncharacterized protein LOC101219695 [Cucumis sativus]
Csa2G248750	137	71	103	270	396	510	2.88384	1.48975	2.17133	5.65861	8.30395	10.6337	6.62214e-08	2.61417e-07	1.85507	up	--	--	Molecular Function: transporter activity (GO:0005215);; Cellular Component: intracellular (GO:0005622);; Biological Process: transport (GO:0006810);; Cellular Component: integral component of membrane (GO:0016021);;	--	[I]	Lipid transport and metabolism	CRAL/TRIO domain;; CRAL/TRIO, N-terminal domain	Phosphatidylinositol/phosphatidylcholine transfer protein SFH3 OS=Arabidopsis thaliana GN=SFH3 PE=2 SV=1	Uncharacterized protein OS=Cucumis sativus GN=Csa_2G248750 PE=4 SV=1	PREDICTED: phosphatidylinositol/phosphatidylcholine transfer protein SFH3-like isoform X1 [Cucumis sativus]
Csa6G525640	73	86	71	671	741	829	2.61968	3.03197	2.5333	23.592	26.5496	29.1401	6.57352e-75	2.27897e-72	3.25617	up	--	--	Molecular Function: iron ion binding (GO:0005506);; Cellular Component: extracellular region (GO:0005576);; Cellular Component: endoplasmic reticulum (GO:0005783);; Biological Process: fatty acid biosynthetic process (GO:0006633);; Cellular Component: integral component of membrane (GO:0016021);; Molecular Function: manganese ion binding (GO:0030145);; Molecular Function: nutrient reservoir activ…	--	[I]	Lipid transport and metabolism	Fatty acid hydroxylase superfamily	Dihydroceramide fatty acyl 2-hydroxylase FAH1 OS=Arabidopsis thaliana GN=FAH1 PE=1 SV=1	Uncharacterized protein OS=Cucumis sativus GN=Csa_6G525640 PE=4 SV=1	PREDICTED: fatty acid 2-hydroxylase 2-like [Cucumis sativus]
Csa7G431320	234	187	408	614	1027	1308	9.63438	7.63518	16.5883	24.4534	41.4422	52.2249	3.67268e-06	1.14641e-05	1.7555	up	--	--	Molecular Function: aspartic-type endopeptidase activity (GO:0004190);; Biological Process: proteolysis (GO:0006508);; Biological Process: protein catabolic process (GO:0030163);; Cellular Component: apoplast (GO:0048046);;	--	[O]	Posttranslational modification, protein turnover, chaperones	Xylanase inhibitor N-terminal;; Xylanase inhibitor C-terminal;; Eukaryotic aspartyl protease	Protein ASPARTIC PROTEASE IN GUARD CELL 2 OS=Arabidopsis thaliana GN=ASPG2 PE=2 SV=1	Uncharacterized protein OS=Cucumis sativus GN=Csa_7G431320 PE=3 SV=1	PREDICTED: protein ASPARTIC PROTEASE IN GUARD CELL 2 [Cucumis sativus]
Csa6G382350	165	128	153	500	444	448	14.3226	10.8996	13.2263	42.7653	38.8479	38.3701	3.01673e-23	5.49814e-22	1.63084	up	[U]	Intracellular trafficking, secretion, and vesicular transport	Molecular Function: serine-type endopeptidase activity (GO:0004252);; Biological Process: signal peptide processing (GO:0006465);; Biological Process: protein processing involved in protein targeting to mitochondrion (GO:0006627);; Cellular Component: chloroplast thylakoid membrane (GO:0009535);; Biological Process: thylakoid membrane organization (GO:0010027);; Cellular Component: integral compo…	--	[O]	Posttranslational modification, protein turnover, chaperones	Peptidase S24-like;; Signal peptidase, peptidase S26	Chloroplast processing peptidase OS=Arabidopsis thaliana GN=PLSP1 PE=2 SV=2	Uncharacterized protein OS=Cucumis sativus GN=Csa_6G382350 PE=3 SV=1	PREDICTED: chloroplast processing peptidase [Cucumis sativus]
Csa5G637660	1340	1126	918	292	637	404	55.2458	47.263	37.5284	11.6892	26.436	16.2266	2.84601e-05	7.74475e-05	-1.3076	down	[KAD]	--	Molecular Function: DNA binding (GO:0003677);;	--	[K]	Transcription	Myb-like DNA-binding domain;; Myb-like DNA-binding domain	Transcription factor MYB39 OS=Arabidopsis thaliana GN=MYB39 PE=2 SV=1	Uncharacterized protein OS=Cucumis sativus GN=Csa_5G637660 PE=4 SV=1	PREDICTED: myb-related protein 306-like [Cucumis sativus]
Csa4G652060	49	138	108	181	345	297	1.71014	4.77825	3.7332	6.24514	11.9483	10.1654	0.00100874	0.0021059	1.40134	up	--	--	--	--	[S]	Function unknown	Armadillo/beta-catenin-like repeat	U-box domain-containing protein 7 OS=Arabidopsis thaliana GN=PUB7 PE=2 SV=1	Uncharacterized protein OS=Cucumis sativus GN=Csa_4G652060 PE=4 SV=1	PREDICTED: U-box domain-containing protein 7-like [Cucumis sativus]
Csa2G010200	104	41	81	526	657	281	3.24343	1.30237	2.72364	16.4433	21.224	8.70559	2.13617e-09	1.0145e-08	2.55336	up	[R]	General function prediction only	Cellular Component: integral component of membrane (GO:0016021);;	--	[R]	General function prediction only	Ankyrin repeats (3 copies);; Ankyrin repeats (many copies);; Domain of unknown function;; Ankyrin repeats (many copies);; Ankyrin repeat;; Ankyrin repeat	Ankyrin repeat-containing protein At3g12360 OS=Arabidopsis thaliana GN=At3g12360 PE=2 SV=1	Uncharacterized protein OS=Cucumis sativus GN=Csa_2G010200 PE=4 SV=1	PREDICTED: ankyrin repeat-containing protein At3g12360-like [Cucumis sativus]
Csa3G134850	597	1299	1431	159	168	136	10.5363	22.8202	25.13	2.8617	3.2167	2.43681	8.04667e-16	7.49917e-15	-2.75039	down	[E]	Amino acid transport and metabolism	Biological Process: alcohol metabolic process (GO:0006066);; Biological Process: response to cold (GO:0009409);; Cellular Component: integral component of membrane (GO:0016021);; Cellular Component: intracellular membrane-bounded organelle (GO:0043231);; Molecular Function: long-chain-alcohol oxidase activity (GO:0046577);; Molecular Function: flavin adenine dinucleotide binding (GO:0050660);; Bi…	--	--	--	GMC oxidoreductase;; GMC oxidoreductase;; FAD binding domain;; NAD(P)-binding Rossmann-like domain	Long-chain-alcohol oxidase FAO1 OS=Lotus japonicus GN=FAO1 PE=1 SV=1	Long-chain-alcohol oxidase OS=Cucumis sativus GN=Csa_3G134850 PE=3 SV=1	hypothetical protein Csa_3G134850 [Cucumis sativus]
Csa2G122000	42	71	57	1	3	2	2.56083	3.95994	3.18588	0.0772481	0.15285	0.148477	1.10614e-12	7.51604e-12	-4.23953	down	--	--	Molecular Function: magnesium ion transmembrane transporter activity (GO:0015095);; Biological Process: magnesium ion transport (GO:0015693);; Cellular Component: integral component of membrane (GO:0016021);;	--	[S]	Function unknown	Magnesium transporter NIPA;; Solute carrier family 35	Probable magnesium transporter NIPA2 OS=Arabidopsis thaliana GN=At4g13800 PE=2 SV=1	Uncharacterized protein OS=Cucumis sativus GN=Csa_2G122000 PE=4 SV=1	PREDICTED: probable magnesium transporter NIPA2 isoform X1 [Cucumis sativus]
Csa3G002330	3839	3501	4699	951	1322	1772	133.307	119.145	159.694	33.4554	45.6416	62.1461	1.57778e-09	7.642e-09	-1.54421	down	--	--	Molecular Function: DNA binding (GO:0003677);; Cellular Component: nucleus (GO:0005634);; Cellular Component: integral component of membrane (GO:0016021);;	--	--	--	Homeobox domain	WUSCHEL-related homeobox 13 OS=Arabidopsis thaliana GN=WOX13 PE=2 SV=1	Uncharacterized protein OS=Cucumis sativus GN=Csa_3G002330 PE=4 SV=1	PREDICTED: WUSCHEL-related homeobox 13 [Cucumis sativus]
Csa6G010030	12119	8337	5134	17865	21882	13489	350.76	237.841	147.475	521.775	643.609	388.188	0.00191157	0.00379467	1.02457	up	--	--	Biological Process: defense response (GO:0006952);;	--	--	--	Hs1pro-1 protein C-terminus;; Hs1pro-1 N-terminus	Nematode resistance protein-like HSPRO2 OS=Arabidopsis thaliana GN=HSPRO2 PE=1 SV=1	Uncharacterized protein OS=Cucumis sativus GN=Csa_6G010030 PE=4 SV=1	PREDICTED: nematode resistance protein-like HSPRO2 [Cucumis sativus]
Csa3G133140	718	867	1042	189	178	200	19.9729	24.0367	29.0219	5.29556	4.99844	5.51698	4.20217e-30	1.30334e-28	-2.18853	down	[I]	Lipid transport and metabolism	Molecular Function: acetyl-CoA C-acyltransferase activity (GO:0003988);; Cellular Component: nucleolus (GO:0005730);; Cellular Component: mitochondrion (GO:0005739);; Cellular Component: vacuolar membrane (GO:0005774);; Cellular Component: cytosol (GO:0005829);; Biological Process: fatty acid beta-oxidation (GO:0006635);; Biological Process: toxin catabolic process (GO:0009407);; Cellular Compone…	K07513|0|vvi:100247651|3-ketoacyl-CoA thiolase 2, peroxisomal; K07513 acetyl-CoA acyltransferase 1 [EC:2.3.1.16] (A)	[I]	Lipid transport and metabolism	Thiolase, N-terminal domain;; Thiolase, C-terminal domain	3-ketoacyl-CoA thiolase 2, peroxisomal OS=Arabidopsis thaliana GN=PED1 PE=1 SV=2	Acetyl-CoA acyltransferase (3-ketoacyl-coa thiolase) OS=Cucumis sativus GN=Csa_3G133140 PE=2 SV=1	3-ketoacyl-CoA thiolase 2, peroxisomal-like [Cucumis sativus]
Csa3G198480	316	334	368	117	104	122	9.12743	9.80433	10.6489	3.14276	2.8812	3.38132	7.67679e-21	1.13531e-19	-1.55653	down	--	--	--	--	--	--	--	--	Uncharacterized protein OS=Cucumis sativus GN=Csa_3G198480 PE=4 SV=1	PREDICTED: uncharacterized protein LOC101205023 isoform X1 [Cucumis sativus]
Csa4G031000	7699	5522	1902	844	621	749	245.044	176.548	60.6328	26.5532	19.4794	23.3546	1.9834e-09	9.46561e-09	-2.61688	down	[I]	Lipid transport and metabolism	Molecular Function: inositol-3-phosphate synthase activity (GO:0004512);; Cellular Component: cytoplasm (GO:0005737);; Biological Process: inositol biosynthetic process (GO:0006021);; Biological Process: phospholipid biosynthetic process (GO:0008654);;	K01858|0|rcu:RCOM_0197350|myo-inositol-1 phosphate synthase, putative (EC:5.5.1.4); K01858 myo-inositol-1-phosphate synthase [EC:5.5.1.4] (A)	[I]	Lipid transport and metabolism	Myo-inositol-1-phosphate synthase;; Myo-inositol-1-phosphate synthase	Inositol-3-phosphate synthase OS=Sesamum indicum PE=2 SV=1	Uncharacterized protein OS=Cucumis sativus GN=Csa_4G031000 PE=4 SV=1	PREDICTED: inositol-3-phosphate synthase-like [Cucumis sativus]
Csa5G643890	221	188	203	480	538	517	4.24672	3.92903	3.95623	14.0964	9.77836	9.41698	2.96983e-22	4.95004e-21	1.3205	up	--	--	Cellular Component: integral component of membrane (GO:0016021);;	--	--	--	--	--	Uncharacterized protein OS=Cucumis sativus GN=Csa_5G643890 PE=4 SV=1	hypothetical protein Csa_5G643890 [Cucumis sativus]
Csa3G734100	289	356	401	58	139	93	24.5816	29.3079	33.7473	4.88099	11.7736	7.73094	1.64226e-07	6.13789e-07	-1.78997	down	--	--	Cellular Component: chloroplast thylakoid membrane (GO:0009535);; Biological Process: leaf morphogenesis (GO:0009965);; Cellular Component: integral component of membrane (GO:0016021);; Biological Process: cellular cation homeostasis (GO:0030003);; Biological Process: cell differentiation (GO:0030154);; Molecular Function: heat shock protein binding (GO:0031072);; Biological Process: positive reg…	--	--	--	--	--	Uncharacterized protein OS=Cucumis sativus GN=Csa_3G734100 PE=4 SV=1	PREDICTED: uncharacterized protein LOC101209846 [Cucumis sativus]
Csa3G194390	627	653	772	131	180	202	28.4091	28.8613	34.3411	5.94935	8.15436	8.85188	8.03077e-21	1.18196e-19	-1.97483	down	[R]	General function prediction only	Biological Process: myo-inositol hexakisphosphate biosynthetic process (GO:0010264);; Molecular Function: oxidoreductase activity (GO:0016491);; Biological Process: oxidation-reduction process (GO:0055114);;	--	[GQ]	--	Oxidoreductase family, NAD-binding Rossmann fold	Uncharacterized oxidoreductase At4g09670 OS=Arabidopsis thaliana GN=At4g09670 PE=1 SV=1	Uncharacterized protein OS=Cucumis sativus GN=Csa_3G194390 PE=4 SV=1	PREDICTED: uncharacterized oxidoreductase At4g09670-like [Cucumis sativus]
Csa6G087850	2990	2007	2389	6443	6625	5602	67.149	45.6647	53.2546	142.647	146.628	123.808	2.28418e-13	1.66911e-12	1.32659	up	--	--	Molecular Function: kinase activity (GO:0016301);; Biological Process: phosphorylation (GO:0016310);; Molecular Function: phosphotransferase activity, alcohol group as acceptor (GO:0016773);;	--	[T]	Signal transduction mechanisms	Phosphatidylinositol 3- and 4-kinase;; Ubiquitin family	Phosphatidylinositol 4-kinase gamma 4 OS=Arabidopsis thaliana GN=PI4KG4 PE=1 SV=1	Uncharacterized protein OS=Cucumis sativus GN=Csa_6G087850 PE=4 SV=1	PREDICTED: phosphatidylinositol 4-kinase gamma 4 [Cucumis sativus]
Csa2G155600	73	139	124	446	394	398	1.97704	3.60619	3.33816	12.1176	10.6384	10.652	8.59069e-12	5.36738e-11	1.84366	up	[G]	Carbohydrate transport and metabolism	Cellular Component: integral component of membrane (GO:0016021);; Molecular Function: pectate lyase activity (GO:0030570);; Biological Process: pectin catabolic process (GO:0045490);; Molecular Function: metal ion binding (GO:0046872);;	K01728|0|vvi:100232902|PL1; probable pectate lyase 8; K01728 pectate lyase [EC:4.2.2.2] (A)	--	--	Pectate lyase;; Right handed beta helix region	Probable pectate lyase 15 OS=Arabidopsis thaliana GN=At4g13710 PE=2 SV=1	Pectate lyase OS=Cucumis sativus GN=Csa_2G155600 PE=3 SV=1	PREDICTED: probable pectate lyase 8 isoform X1 [Cucumis sativus]
Csa6G385110	427	474	459	136	173	160	33.2754	35.7406	34.7278	9.90808	13.2516	11.8816	1.01768e-22	1.76018e-21	-1.52525	down	--	--	Cellular Component: integral component of membrane (GO:0016021);;	--	[S]	Function unknown	TLC domain	TLC domain-containing protein 2 OS=Danio rerio GN=tlcd2 PE=2 SV=1	Uncharacterized protein OS=Cucumis sativus GN=Csa_6G385110 PE=4 SV=1	PREDICTED: TLC domain-containing protein 2 [Cucumis sativus]
Csa1G006290	1	8	5	50	39	45	0.10488	0.456676	0.292718	2.7368	2.14985	2.43511	2.32528e-07	8.51367e-07	2.9302	up	--	--	Molecular Function: DNA binding (GO:0003677);; Molecular Function: sequence-specific DNA binding transcription factor activity (GO:0003700);; Cellular Component: nucleus (GO:0005634);; Cellular Component: transcription factor complex (GO:0005667);; Biological Process: regulation of transcription, DNA-templated (GO:0006355);;	--	[K]	Transcription	E2F/DP family winged-helix DNA-binding domain	E2F transcription factor-like E2FE OS=Arabidopsis thaliana GN=E2FE PE=2 SV=1	Uncharacterized protein OS=Cucumis sativus GN=Csa_1G006290 PE=3 SV=1	hypothetical protein Csa_1G006290 [Cucumis sativus]
Csa5G440130	113	164	244	373	401	550	3.17385	4.51911	6.44061	9.19157	10.9314	14.1898	6.98715e-05	0.000178963	1.30508	up	--	--	--	--	--	--	Protein of unknown function (DUF4005);; IQ calmodulin-binding motif	Protein IQ-DOMAIN 14 OS=Arabidopsis thaliana GN=IQD14 PE=1 SV=1	Uncharacterized protein OS=Cucumis sativus GN=Csa_5G440130 PE=4 SV=1	PREDICTED: protein IQ-DOMAIN 14 [Cucumis sativus]
Csa6G497060	6757	7293	6226	2200	2085	2184	256.568	274.756	236.192	84.1301	80.0185	82.7156	2.98996e-63	5.8308e-61	-1.64298	down	[C]	Energy production and conversion	Biological Process: sulfur amino acid metabolic process (GO:0000096);; Biological Process: MAPK cascade (GO:0000165);; Cellular Component: vacuole (GO:0005773);; Biological Process: glyoxylate cycle (GO:0006097);; Biological Process: pentose-phosphate shunt (GO:0006098);; Biological Process: tricarboxylic acid cycle (GO:0006099);; Biological Process: malate metabolic process (GO:0006108);; Biolog…	--	[C]	Energy production and conversion	lactate/malate dehydrogenase, alpha/beta C-terminal domain;; lactate/malate dehydrogenase, NAD binding domain	Malate dehydrogenase, glyoxysomal OS=Cucumis sativus GN=MDHG PE=2 SV=1	Malate dehydrogenase OS=Cucumis sativus GN=Csa_6G497060 PE=3 SV=1	hypothetical protein Csa_6G497060 [Cucumis sativus]
Csa2G224300	227	324	298	117	166	93	5.80529	8.3232	7.64988	2.94867	4.21243	2.34032	6.22887e-05	0.000160862	-1.14803	down	--	--	Molecular Function: zinc ion binding (GO:0008270);;	K16277|3.15629e-156|vvi:100264728|E3 ubiquitin protein ligase DRIP2; K16277 E3 ubiquitin-protein ligase DRIP [EC:6.3.2.19] (A)	[S]	Function unknown	Zinc finger, C3HC4 type (RING finger);; Zinc finger, C3HC4 type (RING finger);; RING-type zinc-finger	E3 ubiquitin protein ligase DRIP2 OS=Arabidopsis thaliana GN=DRIP2 PE=1 SV=1	Uncharacterized protein OS=Cucumis sativus GN=Csa_2G224300 PE=4 SV=1	PREDICTED: E3 ubiquitin protein ligase DRIP2-like [Cucumis sativus]
Csa3G888520	188	205	162	32	25	37	17.0747	18.209	14.491	2.86425	2.25829	3.24141	1.86616e-21	2.87973e-20	-2.51053	down	--	--	Cellular Component: integral component of membrane (GO:0016021);;	--	--	--	Protein of unknown function, DUF599	--	Uncharacterized protein OS=Cucumis sativus GN=Csa_3G888520 PE=4 SV=1	PREDICTED: uncharacterized protein LOC101209101 [Cucumis sativus]
Csa3G609230	34	34	35	0	2	0	9.99812	9.40323	9.75687	0	0.612519	0	5.22667e-10	2.64658e-09	-4.46298	down	--	--	--	--	--	--	--	--	Uncharacterized protein OS=Cucumis sativus GN=Csa_3G609230 PE=4 SV=1	hypothetical protein Csa_3G609230 [Cucumis sativus]
Csa6G148170	745	260	657	3204	2168	2410	36.5828	12.9703	32.5005	154.184	105.93	114.724	1.83429e-08	7.79749e-08	2.13702	up	--	--	--	--	--	--	Protein of unknown function (DUF1635)	--	Uncharacterized protein OS=Cucumis sativus GN=Csa_6G148170 PE=4 SV=1	PREDICTED: uncharacterized protein LOC101221076 [Cucumis sativus]
Csa3G221730	4401	3100	3762	11701	7656	7767	121.749	86.3099	101.801	309.135	207.522	206.869	6.96497e-08	2.73773e-07	1.2507	up	[P]	Inorganic ion transport and metabolism	Molecular Function: voltage-gated potassium channel activity (GO:0005249);; Cellular Component: plasmodesma (GO:0009506);; Biological Process: myo-inositol hexakisphosphate biosynthetic process (GO:0010264);; Cellular Component: integral component of membrane (GO:0016021);; Biological Process: regulation of membrane potential (GO:0042391);; Molecular Function: identical protein binding (GO:004280…	--	[PT]	--	Ion transport protein;; KHA, dimerisation domain of potassium ion channel;; Ion channel;; Cyclic nucleotide-binding domain	Potassium channel AKT2/3 OS=Arabidopsis thaliana GN=AKT2 PE=1 SV=1	Uncharacterized protein OS=Cucumis sativus GN=Csa_3G221730 PE=4 SV=1	PREDICTED: potassium channel AKT2/3 [Cucumis sativus]
Csa3G844910	696	419	568	1184	1341	1237	14.4421	8.74758	11.7418	23.9983	26.8963	24.7695	5.97038e-08	2.37249e-07	1.14679	up	--	--	Molecular Function: protein serine/threonine kinase activity (GO:0004674);; Molecular Function: transmembrane receptor protein tyrosine kinase activity (GO:0004714);; Molecular Function: ATP binding (GO:0005524);; Biological Process: glucuronoxylan metabolic process (GO:0010413);; Cellular Component: integral component of membrane (GO:0016021);; Biological Process: peptidyl-tyrosine phosphorylati…	--	--	--	Leucine rich repeat;; Protein tyrosine kinase;; Leucine Rich repeats (2 copies);; Protein kinase domain;; Leucine rich repeat N-terminal domain	Probable leucine-rich repeat receptor-like protein kinase At5g49770 OS=Arabidopsis thaliana GN=At5g49770 PE=2 SV=1	Uncharacterized protein OS=Cucumis sativus GN=Csa_3G844910 PE=4 SV=1	hypothetical protein Csa_3G844910 [Cucumis sativus]
Csa3G659030	1328	1080	1255	2692	2438	2458	42.4369	34.4379	40.0894	85.1746	75.8219	76.7184	8.40429e-18	9.54955e-17	1.04745	up	[RTKL]	--	Biological Process: activation of MAPKK activity (GO:0000186);; Molecular Function: MAP kinase kinase kinase activity (GO:0004709);; Molecular Function: non-membrane spanning protein tyrosine kinase activity (GO:0004715);; Molecular Function: ATP binding (GO:0005524);; Cellular Component: intracellular (GO:0005622);; Cellular Component: integral component of membrane (GO:0016021);; Biological Pro…	K13436|0|rcu:RCOM_1343920|Serine/threonine-protein kinase PBS1, putative (EC:2.7.11.25); K13436 pto-interacting protein 1 [EC:2.7.11.1] (A)	[T]	Signal transduction mechanisms	Protein tyrosine kinase;; Protein kinase domain	Pto-interacting protein 1 OS=Solanum lycopersicum GN=PTI1 PE=1 SV=2	Uncharacterized protein OS=Cucumis sativus GN=Csa_3G659030 PE=4 SV=1	PREDICTED: pto-interacting protein 1-like [Cucumis sativus]
Trans_newGene_511	50	85	94	18	14	17	2.5907	3.94285	4.76522	0.800885	0.591818	0.525749	1.73073e-07	6.45187e-07	-2.11759	down	--	--	--	--	[I]	Lipid transport and metabolism	--	Putative lipid phosphate phosphatase 3, chloroplastic OS=Arabidopsis thaliana GN=LPP3 PE=2 SV=1	--	PREDICTED: putative lipid phosphate phosphatase 3, chloroplastic [Cucumis melo]
Csa2G010190	875	860	901	2074	1605	1664	12.2332	11.9719	12.5118	28.6076	22.2511	22.8334	1.34603e-12	9.11035e-12	1.01478	up	--	--	Cellular Component: integral component of membrane (GO:0016021);;	--	--	--	Zein-binding	Myosin-binding protein 1 OS=Arabidopsis thaliana GN=MYOB1 PE=1 SV=1	Uncharacterized protein OS=Cucumis sativus GN=Csa_2G010190 PE=4 SV=1	PREDICTED: myosin-binding protein 1 [Cucumis sativus]
Csa3G117410	1	3	1	7	25	26	0.0602816	0.115917	0.0341083	0.232633	0.80408	0.835518	0.000402736	0.000909931	2.74288	up	--	--	Molecular Function: metal ion binding (GO:0046872);;	--	[R]	General function prediction only	C2H2-type zinc finger;; Zinc-finger double-stranded RNA-binding	Zinc finger protein ZAT3 OS=Arabidopsis thaliana GN=ZAT3 PE=2 SV=1	Uncharacterized protein OS=Cucumis sativus GN=Csa_3G117410 PE=4 SV=1	PREDICTED: uncharacterized protein LOC101222211 [Cucumis sativus]
Csa6G516820	141	141	122	514	510	430	6.96764	6.81076	6.11002	24.9016	24.7446	19.6747	3.19996e-29	9.33132e-28	1.83465	up	--	--	Molecular Function: nucleoside transmembrane transporter activity (GO:0005337);; Cellular Component: integral component of membrane (GO:0016021);; Biological Process: nucleoside transmembrane transport (GO:1901642);;	K15014|0|ath:AT4G05120|FUR1; equilibrative nucleotide transporter 3; K15014 solute carrier family 29 (equilibrative nucleoside transporter), member 1/2/3 (A)	[F]	Nucleotide transport and metabolism	Nucleoside transporter	Equilibrative nucleotide transporter 3 OS=Arabidopsis thaliana GN=ENT3 PE=1 SV=1	Uncharacterized protein OS=Cucumis sativus GN=Csa_6G516820 PE=4 SV=1	PREDICTED: equilibrative nucleotide transporter 3 isoform X2 [Cucumis sativus]
Csa3G777550	45	25	2380	2	4	1	1.36546	0.735526	70.9448	0.062867	0.121829	0.0580577	0.000540316	0.00118926	-3.28475	down	--	--	--	--	--	--	Alcohol acetyltransferase	--	Uncharacterized protein OS=Cucumis sativus GN=Csa_3G777550 PE=4 SV=1	PREDICTED: uncharacterized protein LOC101208663 [Cucumis sativus]
Csa3G902190	1764	2646	1702	870	705	569	142.665	210.53	135.736	69.201	57.3218	44.4436	4.19815e-09	1.92125e-08	-1.48353	down	--	--	Cellular Component: integral component of membrane (GO:0016021);;	--	--	--	PLATZ transcription factor	--	Uncharacterized protein OS=Cucumis sativus GN=Csa_3G902190 PE=4 SV=1	hypothetical protein Csa_3G902190 [Cucumis sativus]
Csa5G611710	1136	1357	1082	449	375	358	18.544	22.0347	17.5615	7.27632	6.12402	5.77878	4.63793e-22	7.57658e-21	-1.58386	down	[V]	Defense mechanisms	Molecular Function: ATP binding (GO:0005524);; Cellular Component: plasma membrane (GO:0005886);; Biological Process: metabolic process (GO:0008152);; Cellular Component: integral component of membrane (GO:0016021);; Molecular Function: ATPase activity, coupled to transmembrane movement of substances (GO:0042626);; Biological Process: transmembrane transport (GO:0055085);;	--	[Q]	Secondary metabolites biosynthesis, transport and catabolism	ABC-2 type transporter;; ABC transporter;; Rad17 cell cycle checkpoint protein	ABC transporter G family member 7 OS=Arabidopsis thaliana GN=ABCG7 PE=2 SV=1	Uncharacterized protein OS=Cucumis sativus GN=Csa_5G611710 PE=3 SV=1	PREDICTED: ABC transporter G family member 7 isoform X1 [Cucumis sativus]
Csa2G000190	336	290	401	947	814	736	38.5578	32.2586	45.6006	110.558	95.974	85.4382	1.19892e-11	7.37552e-11	1.27037	up	--	--	--	--	--	--	Stress responsive A/B Barrel Domain	--	Uncharacterized protein OS=Cucumis sativus GN=Csa_2G000190 PE=4 SV=1	PREDICTED: uncharacterized protein LOC105434531 [Cucumis sativus]
Csa1G407160	341	370	305	1465	1601	1459	8.20279	8.75416	7.35179	35.7572	39.3296	35.4689	3.9553e-70	1.06391e-67	2.14682	up	[RTKL]	--	Biological Process: polysaccharide catabolic process (GO:0000272);; Molecular Function: ATP binding (GO:0005524);; Cellular Component: plasma membrane (GO:0005886);; Biological Process: starch metabolic process (GO:0005982);; Biological Process: acetyl-CoA metabolic process (GO:0006084);; Biological Process: protein phosphorylation (GO:0006468);; Biological Process: microtubule nucleation (GO:000…	--	--	--	Protein kinase domain;; Protein tyrosine kinase;; Leucine rich repeat;; Leucine Rich repeats (2 copies);; Leucine rich repeat N-terminal domain;; Leucine Rich Repeat	Probable inactive receptor kinase At5g58300 OS=Arabidopsis thaliana GN=At5g58300 PE=2 SV=1	Uncharacterized protein OS=Cucumis sativus GN=Csa_1G407160 PE=4 SV=1	PREDICTED: probable inactive receptor kinase At2g26730 [Cucumis sativus]
Csa3G180430	50	54	92	579	261	272	0.938988	0.977497	1.64399	10.2597	4.60571	4.76625	1.11904e-08	4.85219e-08	2.38024	up	--	--	Cellular Component: nucleus (GO:0005634);; Biological Process: regulation of transcription, DNA-templated (GO:0006355);; Molecular Function: lipid binding (GO:0008289);; Molecular Function: sequence-specific DNA binding (GO:0043565);;	K09338|0|vvi:100260889|homeobox-leucine zipper protein ANTHOCYANINLESS 2; K09338 homeobox-leucine zipper protein (A)	--	--	START domain;; Homeobox domain;; Homeobox KN domain	Homeobox-leucine zipper protein ANTHOCYANINLESS 2 OS=Arabidopsis thaliana GN=ANL2 PE=2 SV=1	Uncharacterized protein OS=Cucumis sativus GN=Csa_3G180430 PE=4 SV=1	PREDICTED: homeobox-leucine zipper protein ANTHOCYANINLESS 2-like isoform X1 [Cucumis sativus]
Csa3G872100	643	457	606	1412	1503	1387	23.4932	16.6213	22.0555	50.5214	53.5996	49.1343	5.81441e-16	5.50762e-15	1.3253	up	[U]	Intracellular trafficking, secretion, and vesicular transport	Cellular Component: membrane (GO:0016020);;	K17338|7.4135e-100|vvi:100245445|putative HVA22-like protein g; K17338 receptor expression-enhancing protein 1/2/3/4 (A)	[V]	Defense mechanisms	TB2/DP1, HVA22 family	HVA22-like protein i OS=Arabidopsis thaliana GN=HVA22I PE=2 SV=2	HVA22-like protein OS=Cucumis sativus GN=Csa_3G872100 PE=3 SV=1	PREDICTED: HVA22-like protein i [Cucumis sativus]
Csa3G199630	957	883	800	2133	1869	1984	25.9468	23.5808	21.6255	58.3393	51.3662	53.5476	9.28896e-23	1.61558e-21	1.17743	up	[HE]	--	Molecular Function: phosphoglycerate dehydrogenase activity (GO:0004617);; Cellular Component: mitochondrion (GO:0005739);; Biological Process: L-serine biosynthetic process (GO:0006564);; Cellular Component: chloroplast stroma (GO:0009570);; Molecular Function: amino acid binding (GO:0016597);; Molecular Function: NAD binding (GO:0051287);; Biological Process: oxidation-reduction process (GO:005…	K00058|0|rcu:RCOM_0811570|d-3-phosphoglycerate dehydrogenase, putative (EC:1.1.1.95); K00058 D-3-phosphoglycerate dehydrogenase [EC:1.1.1.95] (A)	[E]	Amino acid transport and metabolism	D-isomer specific 2-hydroxyacid dehydrogenase, NAD binding domain;; D-isomer specific 2-hydroxyacid dehydrogenase, catalytic domain;; ACT domain;; S-adenosyl-L-homocysteine hydrolase, NAD binding domain;; Acetohydroxy acid isomeroreductase, NADPH-binding domain	D-3-phosphoglycerate dehydrogenase 1, chloroplastic OS=Arabidopsis thaliana GN=PGDH1 PE=1 SV=1	D-3-phosphoglycerate dehydrogenase OS=Cucumis sativus GN=Csa_3G199630 PE=3 SV=1	PREDICTED: D-3-phosphoglycerate dehydrogenase 1, chloroplastic-like [Cucumis sativus]
Csa1G425910	64	127	105	50	38	38	6.37642	12.4258	10.428	4.98316	3.79429	3.72013	0.00107939	0.00224109	-1.18505	down	--	--	Biological Process: metabolic process (GO:0008152);; Molecular Function: phenylpyruvate tautomerase activity (GO:0050178);;	--	[V]	Defense mechanisms	Macrophage migration inhibitory factor (MIF)	Macrophage migration inhibitory factor homolog OS=Trichuris trichiura PE=1 SV=2	Uncharacterized protein OS=Cucumis sativus GN=Csa_1G425910 PE=4 SV=1	PREDICTED: macrophage migration inhibitory factor homolog [Cucumis sativus]
Csa2G279180	329	324	344	92	137	99	20.7604	20.2815	21.7103	5.82959	8.84651	6.2412	1.18695e-14	9.9237e-14	-1.58491	down	--	--	Biological Process: metabolic process (GO:0008152);; Molecular Function: ligase activity (GO:0016874);;	--	[R]	General function prediction only	Leucine Rich repeats (2 copies);; F-box-like	F-box protein At5g67140 OS=Arabidopsis thaliana GN=At5g67140 PE=2 SV=1	Uncharacterized protein OS=Cucumis sativus GN=Csa_2G279180 PE=4 SV=1	PREDICTED: F-box protein At5g67140-like [Cucumis sativus]
Csa5G600960	342	456	99	63	36	36	9.31225	12.3643	2.68322	1.69624	0.962059	0.954208	2.96392e-06	9.38124e-06	-2.49547	down	--	--	Molecular Function: polygalacturonase activity (GO:0004650);; Cellular Component: extracellular region (GO:0005576);; Biological Process: carbohydrate metabolic process (GO:0005975);; Cellular Component: integral component of membrane (GO:0016021);; Biological Process: cell wall organization (GO:0071555);;	--	--	--	Glycosyl hydrolases family 28;; Right handed beta helix region	Probable polygalacturonase At1g80170 OS=Arabidopsis thaliana GN=At1g80170 PE=1 SV=1	Uncharacterized protein OS=Cucumis sativus GN=Csa_5G600960 PE=3 SV=1	PREDICTED: probable polygalacturonase At1g80170 [Cucumis sativus]
Csa1G527920	47	44	58	94	126	120	2.6051	2.42837	3.11315	5.17097	7.19949	6.65018	1.01799e-05	2.96688e-05	1.16724	up	--	--	Molecular Function: zinc ion binding (GO:0008270);; Cellular Component: integral component of membrane (GO:0016021);;	--	[A]	RNA processing and modification	RING-variant domain	--	Uncharacterized protein OS=Cucumis sativus GN=Csa_1G527920 PE=4 SV=1	PREDICTED: uncharacterized protein LOC101212160 isoform X1 [Cucumis sativus]
Csa2G378010	1888	2229	1702	590	643	559	47.2799	55.7395	42.1593	14.6221	16.0543	13.7172	1.04897e-29	3.15927e-28	-1.68826	down	--	--	Molecular Function: zinc ion binding (GO:0008270);; Cellular Component: integral component of membrane (GO:0016021);;	--	[O]	Posttranslational modification, protein turnover, chaperones	Ring finger domain;; Zinc finger, C3HC4 type (RING finger);; RING-like zinc finger	Probable E3 ubiquitin-protein ligase HIP1 OS=Oryza sativa subsp. japonica GN=HIP1 PE=1 SV=2	Uncharacterized protein OS=Cucumis sativus GN=Csa_2G378010 PE=4 SV=1	hypothetical protein Csa_2G378010 [Cucumis sativus]
Csa2G258830	260	102	141	594	566	375	47.1868	18.079	24.8243	104.564	102.259	64.032	4.74467e-05	0.000124717	1.54426	up	--	--	Biological Process: response to auxin (GO:0009733);;	K14488|3.98712e-47|vvi:100255446|auxin-induced protein X10A-like; K14488 SAUR family protein (A)	--	--	Auxin responsive protein	Auxin-responsive protein SAUR21 OS=Arabidopsis thaliana GN=SAUR21 PE=2 SV=1	Uncharacterized protein OS=Cucumis sativus GN=Csa_2G258830 PE=4 SV=1	PREDICTED: auxin-induced protein X15-like [Cucumis sativus]
Csa1G369500	255	440	330	50	81	84	16.1862	28.0357	21.3238	3.23779	5.27883	5.427	4.29008e-12	2.7634e-11	-2.18958	down	--	--	Biological Process: cell morphogenesis (GO:0000902);; Cellular Component: intracellular (GO:0005622);; Cellular Component: integral component of membrane (GO:0016021);; Biological Process: cell growth (GO:0016049);; Biological Process: Golgi vesicle transport (GO:0048193);;	--	--	--	Late embryogenesis abundant protein	--	Uncharacterized protein OS=Cucumis sativus GN=Csa_1G369500 PE=4 SV=1	PREDICTED: uncharacterized protein LOC101219269 [Cucumis sativus]
Csa4G358640	628	668	870	1814	1516	1499	12.2009	12.9893	16.8888	34.7397	29.0177	28.4714	2.02466e-10	1.07658e-09	1.14733	up	--	--	Cellular Component: endosome (GO:0005768);; Cellular Component: trans-Golgi network (GO:0005802);; Biological Process: protein glycosylation (GO:0006486);; Cellular Component: integral component of membrane (GO:0016021);; Biological Process: cell wall pectin biosynthetic process (GO:0052325);; Molecular Function: arabinosyltransferase activity (GO:0052636);; Biological Process: root hair cell dev…	--	--	--	Nucleotide-diphospho-sugar transferase	Arabinosyltransferase XEG113 OS=Arabidopsis thaliana GN=XEG113 PE=2 SV=1	Uncharacterized protein OS=Cucumis sativus GN=Csa_4G358640 PE=4 SV=1	PREDICTED: uncharacterized protein LOC101203732 [Cucumis sativus]
Csa3G151490	93	300	173	28	44	57	6.52311	21.4092	12.215	1.92767	3.13397	4.04055	4.0767e-05	0.000108238	-1.98576	down	--	--	Molecular Function: NADH dehydrogenase activity (GO:0003954);; Cellular Component: cytosol (GO:0005829);; Cellular Component: plasma membrane (GO:0005886);; Cellular Component: integral component of membrane (GO:0016021);; Biological Process: iron-sulfur cluster assembly (GO:0016226);; Molecular Function: iron-sulfur cluster binding (GO:0051536);;	--	--	--	Domain of unknown function (DUF588)	CASP-like protein 1E1 OS=Glycine max PE=2 SV=1	CASP-like protein OS=Cucumis sativus GN=Csa_3G151490 PE=3 SV=1	hypothetical protein Csa_3G151490 [Cucumis sativus]
Csa4G630000	584	909	725	266	323	331	60.4015	91.7992	73.193	27.0355	33.3934	32.925	9.16621e-09	4.02482e-08	-1.25251	down	--	--	Molecular Function: RNA binding (GO:0003723);; Molecular Function: structural constituent of ribosome (GO:0003735);; Cellular Component: ribosome (GO:0005840);; Biological Process: rRNA processing (GO:0006364);; Biological Process: translation (GO:0006412);; Cellular Component: chloroplast stroma (GO:0009570);; Cellular Component: chloroplast envelope (GO:0009941);; Biological Process: chlorophyl…	--	--	--	Ribosomal protein S20	30S ribosomal protein S20, chloroplastic OS=Arabidopsis thaliana GN=RPS20 PE=2 SV=1	Uncharacterized protein OS=Cucumis sativus GN=Csa_4G630000 PE=3 SV=1	PREDICTED: 30S ribosomal protein S20, chloroplastic [Cucumis sativus]
Csa3G640570	718	1011	906	151	204	183	31.6985	41.5081	39.0147	6.85459	9.82294	8.23878	2.9744e-28	8.25688e-27	-2.26506	down	--	--	--	--	--	--	PAP_fibrillin	Probable plastid-lipid-associated protein 10, chloroplastic OS=Arabidopsis thaliana GN=PAP10 PE=2 SV=1	Uncharacterized protein OS=Cucumis sativus GN=Csa_3G640570 PE=4 SV=1	PREDICTED: probable plastid-lipid-associated protein 10, chloroplastic isoform X1 [Cucumis sativus]
Csa5G156180	2091	2639	2345	524	515	558	127.071	159.688	142.882	31.6601	31.0769	32.691	2.3822e-58	3.8314e-56	-2.13623	down	--	--	--	--	--	--	Staygreen protein	Protein STAY-GREEN, chloroplastic OS=Pisum sativum GN=SGR PE=2 SV=1	Uncharacterized protein OS=Cucumis sativus GN=Csa_5G156180 PE=4 SV=1	PREDICTED: protein STAY-GREEN, chloroplastic-like [Cucumis sativus]
Csa5G188890	73	79	48	19	33	19	2.38752	2.89326	1.96896	0.670421	1.37761	0.608019	0.000392021	0.000888554	-1.42456	down	--	--	Cellular Component: integral component of membrane (GO:0016021);;	--	--	--	--	--	Uncharacterized protein OS=Cucumis sativus GN=Csa_5G188890 PE=4 SV=1	hypothetical protein Csa_5G188890 [Cucumis sativus]
Csa4G003670	410	558	208	35	12	11	45.1605	58.3966	22.1207	3.92495	1.37626	1.22961	2.03742e-14	1.66244e-13	-3.98222	down	--	--	Cellular Component: integral component of membrane (GO:0016021);;	--	--	--	CP12 domain	Calvin cycle protein CP12-2, chloroplastic OS=Arabidopsis thaliana GN=CP12-2 PE=1 SV=1	Chloroplast protein 12 OS=Cucumis sativus GN=Csa_4G003670 PE=4 SV=1	PREDICTED: calvin cycle protein CP12-2, chloroplastic [Cucumis sativus]
Csa6G425170	221	211	204	105	97	106	17.1687	15.8759	15.6716	8.42405	7.79703	8.29535	5.39403e-10	2.72779e-09	-1.03712	down	--	--	Biological Process: response to desiccation (GO:0009269);; Cellular Component: integral component of membrane (GO:0016021);;	--	--	--	Late embryogenesis abundant protein	--	Uncharacterized protein OS=Cucumis sativus GN=Csa_6G425170 PE=4 SV=1	hypothetical protein Csa_6G425170 [Cucumis sativus]
Csa7G447970	22	16	18	650	199	136	1.95953	1.42186	1.57062	55.5359	17.3158	11.5685	6.00406e-11	3.39874e-10	3.72443	up	--	--	Molecular Function: zinc ion binding (GO:0008270);; Cellular Component: integral component of membrane (GO:0016021);;	--	[O]	Posttranslational modification, protein turnover, chaperones	Ring finger domain;; RING-like zinc finger;; RING-H2 zinc finger domain;; Zinc finger, C3HC4 type (RING finger);; Zinc finger, C3HC4 type (RING finger);; Anaphase-promoting complex subunit 11 RING-H2 finger	RING-H2 finger protein ATL60 OS=Arabidopsis thaliana GN=ATL60 PE=2 SV=1	Uncharacterized protein OS=Cucumis sativus GN=Csa_7G447970 PE=4 SV=1	PREDICTED: RING-H2 finger protein ATL60 [Cucumis sativus]
Csa7G073610	55	39	91	456	395	485	4.05326	2.80303	6.65582	32.6253	28.647	33.818	7.22347e-18	8.23782e-17	2.76974	up	[OC]	--	Biological Process: sulfate assimilation (GO:0000103);; Biological Process: protein folding (GO:0006457);; Biological Process: glycerol ether metabolic process (GO:0006662);; Molecular Function: enzyme activator activity (GO:0008047);; Cellular Component: chloroplast (GO:0009507);; Molecular Function: protein disulfide oxidoreductase activity (GO:0015035);; Molecular Function: oxidoreductase acti…	--	[O]	Posttranslational modification, protein turnover, chaperones	Thioredoxin	Thioredoxin M3, chloroplastic OS=Arabidopsis thaliana GN=GAT1 PE=2 SV=2	Uncharacterized protein OS=Cucumis sativus GN=Csa_7G073610 PE=4 SV=1	PREDICTED: thioredoxin M3, chloroplastic [Cucumis sativus]
Csa2G238830	108	140	64	31	28	41	5.12825	6.52236	3.02083	1.44991	1.3226	1.8916	7.73632e-05	0.000196699	-1.56638	down	--	--	Cellular Component: integral component of membrane (GO:0016021);;	--	--	--	Protein of unknown function (DUF677);; Protein of unknown function (DUF793)	UPF0496 protein At4g34320 OS=Arabidopsis thaliana GN=At4g34320 PE=2 SV=1	Uncharacterized protein OS=Cucumis sativus GN=Csa_2G238830 PE=4 SV=1	PREDICTED: UPF0496 protein At4g34320-like [Cucumis sativus]
Csa3G062570	674	504	731	1634	1519	1849	15.0167	11.2773	16.2727	35.8402	33.2688	40.0958	1.00309e-13	7.65245e-13	1.37758	up	[R]	General function prediction only	Molecular Function: nucleotide binding (GO:0000166);; Molecular Function: nucleic acid binding (GO:0003676);;	K14411|0|vvi:100267443|heterogeneous nuclear ribonucleoprotein 1; K14411 RNA-binding protein Musashi (A)	[A]	RNA processing and modification	RNA recognition motif. (a.k.a. RRM, RBD, or RNP domain);; RNA recognition motif	Heterogeneous nuclear ribonucleoprotein 1 OS=Arabidopsis thaliana GN=RNP1 PE=1 SV=1	Uncharacterized protein OS=Cucumis sativus GN=Csa_3G062570 PE=4 SV=1	PREDICTED: heterogeneous nuclear ribonucleoprotein 1 [Cucumis sativus]
Csa6G518210	1053	1435	1010	283	316	347	16.2841	22.2045	15.8915	4.37205	4.90894	5.36786	2.54305e-21	3.87821e-20	-1.86586	down	--	--	Molecular Function: DNA binding (GO:0003677);; Cellular Component: nucleus (GO:0005634);; Biological Process: regulation of transcription, DNA-templated (GO:0006355);; Biological Process: pattern specification process (GO:0007389);; Biological Process: anatomical structure morphogenesis (GO:0009653);; Biological Process: auxin-activated signaling pathway (GO:0009734);; Biological Process: flower …	K14486|0|rcu:RCOM_1011410|Auxin response factor, putative; K14486 auxin response factor (A)	--	--	Auxin response factor;; B3 DNA binding domain	Auxin response factor 3 OS=Arabidopsis thaliana GN=ARF3 PE=1 SV=2	Auxin response factor OS=Cucumis sativus GN=Csa_6G518210 PE=3 SV=1	PREDICTED: auxin response factor 3 isoform X1 [Cucumis sativus]
Csa7G378410	396	266	320	147	145	157	12.9512	8.69176	10.4602	4.79683	4.74768	5.11901	1.25232e-07	4.76522e-07	-1.11403	down	--	--	Molecular Function: sequence-specific DNA binding transcription factor activity (GO:0003700);; Biological Process: regulation of transcription, DNA-templated (GO:0006355);; Molecular Function: sequence-specific DNA binding (GO:0043565);;	--	--	--	WRKY DNA -binding domain;; Plant zinc cluster domain	Probable WRKY transcription factor 21 OS=Arabidopsis thaliana GN=WRKY21 PE=2 SV=1	Uncharacterized protein OS=Cucumis sativus GN=WRKY51 PE=2 SV=1	PREDICTED: probable WRKY transcription factor 21 [Cucumis sativus]
Csa4G089790	22	63	29	186	150	170	1.06699	3.03665	1.43206	8.82885	7.27785	8.15261	9.07637e-07	3.08431e-06	2.04275	up	--	--	Cellular Component: integral component of membrane (GO:0016021);;	--	--	--	Protein of unknown function (DUF2534)	--	Uncharacterized protein OS=Cucumis sativus GN=Csa_4G089790 PE=4 SV=1	hypothetical protein Csa_4G089790 [Cucumis sativus]
Csa5G648640	512	180	273	998	1099	1147	11.7216	4.44994	8.06645	22.3915	23.968	24.5138	3.79779e-06	1.18239e-05	1.68396	up	--	--	Biological Process: defense response (GO:0006952);; Biological Process: signal transduction (GO:0007165);; Molecular Function: ADP binding (GO:0043531);;	--	--	--	TIR domain;; TIR domain	TMV resistance protein N OS=Nicotiana glutinosa GN=N PE=1 SV=1	MRGH14 OS=Cucumis sativus GN=Csa_5G648640 PE=4 SV=1	MRGH14 [Cucumis sativus]
Csa2G109700	10	13	29	110	90	113	0.137181	0.171861	0.778004	1.2803	1.09912	1.22598	1.88631e-08	8.00769e-08	2.44687	up	[DZ]	--	Biological Process: metabolic process (GO:0008152);; Molecular Function: ligase activity (GO:0016874);; Molecular Function: metal ion binding (GO:0046872);;	--	--	--	Regulator of chromosome condensation (RCC1) repeat;; Regulator of chromosome condensation (RCC1) repeat;; FYVE zinc finger	Ultraviolet-B receptor UVR8 OS=Arabidopsis thaliana GN=UVR8 PE=1 SV=1	Uncharacterized protein OS=Cucumis sativus GN=Csa_2G109700 PE=4 SV=1	hypothetical protein Csa_2G109700 [Cucumis sativus]
Csa5G591750	1063	872	843	398	367	401	47.7241	39.5247	38.0068	17.6471	16.5833	17.8869	1.99152e-17	2.17118e-16	-1.24403	down	--	--	Biological Process: metabolic process (GO:0008152);; Molecular Function: zinc ion binding (GO:0008270);; Molecular Function: ligase activity (GO:0016874);;	--	[O]	Posttranslational modification, protein turnover, chaperones	Ring finger domain;; Zinc finger, C3HC4 type (RING finger)	RING finger protein 141 OS=Gallus gallus GN=RNF141 PE=2 SV=1	Uncharacterized protein OS=Cucumis sativus GN=Csa_5G591750 PE=4 SV=1	PREDICTED: E3 ubiquitin-protein ligase RNF8-B-like [Cucumis sativus]
Csa3G716370	33	35	46	449	295	250	3.9306	4.10392	5.37724	51.2709	34.6555	28.5787	5.82029e-21	8.68921e-20	3.033	up	[MG]	--	Molecular Function: 3-beta-hydroxy-delta5-steroid dehydrogenase activity (GO:0003854);; Biological Process: steroid biosynthetic process (GO:0006694);; Molecular Function: coenzyme binding (GO:0050662);; Biological Process: oxidation-reduction process (GO:0055114);;	--	[V]	Defense mechanisms	--	Cinnamoyl-CoA reductase 2 OS=Arabidopsis thaliana GN=CCR2 PE=1 SV=1	Uncharacterized protein OS=Cucumis sativus GN=Csa_3G716370 PE=4 SV=1	hypothetical protein Csa_3G716370 [Cucumis sativus]
Csa3G842690	336	294	351	1220	805	671	14.4848	12.5712	15.1454	52.4916	35.3182	28.815	3.98988e-08	1.62565e-07	1.43228	up	--	--	Cellular Component: integral component of membrane (GO:0016021);;	--	[GMW]	--	Exostosin family	Probable glycosyltransferase At5g11130 OS=Arabidopsis thaliana GN=At5g11120/At5g11130 PE=3 SV=2	Uncharacterized protein OS=Cucumis sativus GN=Csa_3G842690 PE=4 SV=1	PREDICTED: probable glycosyltransferase At5g03795 [Cucumis sativus]
Csa7G071420	541	384	491	1183	1198	1233	29.1164	18.9195	25.4225	64.2294	65.2439	64.6488	4.52686e-17	4.79454e-16	1.34314	up	--	--	Biological Process: mitosis (GO:0007067);; Molecular Function: zinc ion binding (GO:0008270);; Biological Process: response to abscisic acid (GO:0009737);; Cellular Component: integral component of membrane (GO:0016021);;	--	[O]	Posttranslational modification, protein turnover, chaperones	--	Zinc finger protein-like 1 homolog OS=Caenorhabditis briggsae GN=CBG06644 PE=3 SV=1	Uncharacterized protein OS=Cucumis sativus GN=Csa_7G071420 PE=4 SV=1	PREDICTED: zinc finger protein-like 1 homolog [Cucumis sativus]
Csa4G638420	298	485	97	44	33	42	12.1825	19.6994	3.9988	1.83551	1.37553	1.72685	5.16265e-07	1.8071e-06	-2.64433	down	--	--	Biological Process: amino acid transmembrane transport (GO:0003333);; Biological Process: regulation of meristem growth (GO:0010075);; Molecular Function: amino acid transmembrane transporter activity (GO:0015171);; Cellular Component: integral component of membrane (GO:0016021);;	--	[E]	Amino acid transport and metabolism	Transmembrane amino acid transporter protein	Lysine histidine transporter-like 8 OS=Arabidopsis thaliana GN=AATL1 PE=1 SV=1	Uncharacterized protein OS=Cucumis sativus GN=Csa_4G638420 PE=4 SV=1	PREDICTED: lysine histidine transporter-like 8 [Cucumis sativus]
Csa2G296120	27	49	54	14	19	9	1.25872	2.25256	2.37737	0.646374	0.86316	0.431432	0.00188617	0.00374807	-1.51503	down	--	--	Biological Process: lipid metabolic process (GO:0006629);; Molecular Function: oxidoreductase activity, acting on the CH-CH group of donors, quinone or related compound as acceptor (GO:0016635);; Molecular Function: hydrolase activity, acting on ester bonds (GO:0016788);;	--	--	--	GDSL-like Lipase/Acylhydrolase	GDSL esterase/lipase 5 OS=Arabidopsis thaliana GN=GLIP5 PE=2 SV=2	Uncharacterized protein OS=Cucumis sativus GN=Csa_2G296120 PE=4 SV=1	PREDICTED: GDSL esterase/lipase 5-like [Cucumis sativus]
Csa5G534990	1887	2141	1927	666	808	770	17.2649	20.527	18.4222	6.97027	7.04035	8.36608	5.85468e-30	1.78745e-28	-1.40173	down	--	--	--	K07052|0|vvi:100249222|uncharacterized LOC100249222; K07052 (A)	[R]	General function prediction only	--	Embryogenesis-associated protein EMB8 OS=Picea glauca GN=EMB8 PE=2 SV=1	Uncharacterized protein OS=Cucumis sativus GN=Csa_5G534990 PE=4 SV=1	hypothetical protein Csa_5G534990 [Cucumis sativus]
Csa3G113290	671	393	647	1990	1963	1479	17.3654	10.2385	16.773	50.5215	49.7613	37.5699	9.38697e-11	5.18761e-10	1.63779	up	--	--	--	--	[S]	Function unknown	Vitamin B6 photo-protection and homoeostasis	Protein root UVB sensitive 6 OS=Arabidopsis thaliana GN=RUS6 PE=2 SV=1	Uncharacterized protein OS=Cucumis sativus GN=Csa_3G113290 PE=4 SV=1	PREDICTED: protein root UVB sensitive 6 [Cucumis sativus]
Csa5G505220	901	2001	750	0	0	0	86.878	183.32	68.45	0	0	0	4.1517e-42	2.86596e-40	-9.38174	down	--	--	--	--	--	--	Plant protein 1589 of unknown function (A_thal_3526)	--	Uncharacterized protein OS=Cucumis sativus GN=Csa_5G505220 PE=4 SV=1	PREDICTED: uncharacterized protein LOC101208991 [Cucumis sativus]
Csa5G161900	28	28	71	318	205	414	4.10477	4.12734	10.3164	45.4826	29.0965	58.6531	1.73873e-09	8.37221e-09	2.71298	up	--	--	--	--	--	--	Hydrophobic seed protein;; Protease inhibitor/seed storage/LTP family	Lipid transfer protein EARLI 1 OS=Arabidopsis thaliana GN=EARLI1 PE=1 SV=1	HyPRP2 OS=Cucumis sativus GN=Csa_5G161900 PE=4 SV=1	PREDICTED: 14 kDa proline-rich protein DC2.15-like [Cucumis sativus]
Csa5G599290	1789	1528	1924	3569	3488	3698	49.6659	42.5128	53.465	98.2203	95.4344	100.826	7.26303e-18	8.27688e-17	1.03389	up	--	--	Biological Process: intracellular protein transport (GO:0006886);; Biological Process: vesicle-mediated transport (GO:0016192);; Cellular Component: clathrin adaptor complex (GO:0030131);;	--	[U]	Intracellular trafficking, secretion, and vesicular transport	Adaptor complexes medium subunit family;; Clathrin adaptor complex small chain	AP-1 complex subunit mu-2 OS=Arabidopsis thaliana GN=AP1M2 PE=1 SV=1	Uncharacterized protein OS=Cucumis sativus GN=Csa_5G599290 PE=4 SV=1	PREDICTED: AP-1 complex subunit mu-2 [Cucumis sativus]
Csa2G402120	1651	1830	1802	674	682	632	17.598	19.615	19.1776	7.02616	7.10991	6.57239	8.56147e-48	8.61726e-46	-1.40571	down	--	--	--	--	--	--	--	Erythroid differentiation-related factor 1 OS=Homo sapiens GN=EDRF1 PE=1 SV=1	Uncharacterized protein OS=Cucumis sativus GN=Csa_2G402120 PE=4 SV=1	PREDICTED: erythroid differentiation-related factor 1 [Cucumis sativus]
Csa3G002970	27	0	4	284	60	86	0.531038	0.0181016	0.0837521	5.41956	1.14751	1.63073	0.0020022	0.00396048	2.6645	up	--	--	Molecular Function: protein dimerization activity (GO:0046983);;	--	--	--	bHLH-MYC and R2R3-MYB transcription factors N-terminal	Transcription factor LHW OS=Arabidopsis thaliana GN=LHW PE=1 SV=1	Uncharacterized protein OS=Cucumis sativus GN=Csa_3G002970 PE=4 SV=1	PREDICTED: transcription factor bHLH157 [Cucumis sativus]
Csa3G019980	10	9	4	28	32	28	0.370319	0.342405	0.151851	0.985892	1.24392	1.02643	0.000325648	0.000747562	1.79205	up	--	--	Molecular Function: metal ion binding (GO:0046872);;	--	[R]	General function prediction only	C2H2-type zinc finger;; C2H2-type zinc finger;; Zinc-finger double-stranded RNA-binding	Zinc finger protein ZAT9 OS=Arabidopsis thaliana GN=ZAT9 PE=2 SV=1	Uncharacterized protein OS=Cucumis sativus GN=Csa_3G019980 PE=4 SV=1	PREDICTED: zinc finger protein ZAT4-like [Cucumis sativus]
Csa2G190730	501	453	585	1433	1385	1319	41.1395	36.6747	47.7011	115.826	114.636	105.288	1.26117e-25	2.80278e-24	1.42021	up	--	--	Cellular Component: chloroplast (GO:0009507);; Cellular Component: integral component of membrane (GO:0016021);;	--	--	--	HR-like lesion-inducing	--	Uncharacterized protein OS=Cucumis sativus GN=Csa_2G190730 PE=4 SV=1	hypothetical protein Csa_2G190730 [Cucumis sativus]
Csa3G038190	324	260	292	1066	869	711	6.00665	4.83871	5.45224	19.7035	15.9825	12.938	1.78049e-14	1.46197e-13	1.57723	up	[I]	Lipid transport and metabolism	Molecular Function: phospholipase D activity (GO:0004630);; Molecular Function: calcium ion binding (GO:0005509);; Cellular Component: membrane (GO:0016020);; Biological Process: lipid catabolic process (GO:0016042);; Biological Process: phosphatidylcholine metabolic process (GO:0046470);; Molecular Function: NAPE-specific phospholipase D activity (GO:0070290);;	--	[I]	Lipid transport and metabolism	Phospholipase D C terminal;; C2 domain;; Phospholipase D Active site motif;; PLD-like domain	Phospholipase D beta 1 OS=Arabidopsis thaliana GN=PLDBETA1 PE=1 SV=4	Phospholipase D OS=Cucumis sativus GN=Csa_3G038190 PE=3 SV=1	PREDICTED: phospholipase D beta 1-like [Cucumis sativus]
Csa1G489250	2	6	6	20	22	31	0.283583	0.644044	0.635248	1.99677	2.18854	2.98933	0.00029299	0.000678382	2.1253	up	--	--	Cellular Component: membrane (GO:0016020);; Molecular Function: metal ion binding (GO:0046872);;	--	--	--	Protein of unknown function (DUF1635)	--	Uncharacterized protein OS=Cucumis sativus GN=Csa_1G489250 PE=4 SV=1	PREDICTED: uncharacterized protein LOC101222515 [Cucumis sativus]
Csa1G039170	17	33	24	0	1	0	0.701796	1.31205	0.96148	0	0.038432	0	1.02419e-07	3.94236e-07	-4.26878	down	--	--	--	--	--	--	--	--	Uncharacterized protein OS=Cucumis sativus GN=Csa_1G039170 PE=4 SV=1	hypothetical protein Csa_1G039170 [Cucumis sativus]
Trans_newGene_38	276345	304748	156172	18981	14662	25809	25703.4	28318.7	14226.2	1682.25	1321.08	2285.72	6.74896e-30	2.04845e-28	-3.53186	down	--	--	--	--	--	--	Pathogenesis-related protein Bet v I family	MLP-like protein 328 OS=Arabidopsis thaliana GN=MLP328 PE=2 SV=1	--	PREDICTED: MLP-like protein 328 [Cucumis sativus]
Csa2G000240	170	19	22	11	6	3	10.0635	1.0252	1.24938	0.535206	0.376224	0.220862	0.000934192	0.00196234	-2.62086	down	[E]	Amino acid transport and metabolism	Molecular Function: spermidine synthase activity (GO:0004766);; Biological Process: metabolic process (GO:0008152);;	K18787|5.15331e-155|rcu:RCOM_0706750|Spermidine synthase, putative (EC:2.5.1.16); K18787 thermospermine synthase [EC:2.5.1.79] (A)	[E]	Amino acid transport and metabolism	Spermine/spermidine synthase	Thermospermine synthase ACAULIS5 OS=Arabidopsis thaliana GN=ACL5 PE=1 SV=1	Uncharacterized protein OS=Cucumis sativus GN=Csa_2G000240 PE=3 SV=1	PREDICTED: thermospermine synthase ACAULIS5-like [Cucumis sativus]
Csa6G518110	2661	2908	2962	1231	1337	1263	63.8721	69.9945	70.7646	28.8431	31.4373	29.3047	2.86544e-37	1.51026e-35	-1.15181	down	[O]	Posttranslational modification, protein turnover, chaperones	Biological Process: protein folding (GO:0006457);; Molecular Function: unfolded protein binding (GO:0051082);;	K09510|1.53215e-172|vvi:100252168|dnaJ homolog subfamily B member 13; K09510 DnaJ homolog subfamily B member 4 (A)	[O]	Posttranslational modification, protein turnover, chaperones	DnaJ C terminal domain;; DnaJ domain	DnaJ homolog subfamily B member 5 OS=Mus musculus GN=Dnajb5 PE=2 SV=1	Protein SIS1 OS=Cucumis sativus GN=Csa_6G518110 PE=4 SV=1	PREDICTED: dnaJ protein homolog 1 [Cucumis sativus]
Csa1G033300	187	169	170	317	419	343	6.54599	5.44988	4.90076	10.76	13.921	10.9303	6.45339e-09	2.87655e-08	1.02786	up	--	--	--	--	[K]	Transcription	--	Agamous-like MADS-box protein AGL65 OS=Arabidopsis thaliana GN=AGL65 PE=1 SV=1	Uncharacterized protein OS=Cucumis sativus GN=Csa_1G033300 PE=4 SV=1	PREDICTED: MADS-box transcription factor 55 isoform X2 [Cucumis sativus]
Trans_newGene_858	156	183	101	60	81	70	6.31297	7.36471	3.96954	2.18856	2.9754	2.38634	0.000941779	0.00197668	-1.03096	down	--	--	--	--	[F]	Nucleotide transport and metabolism	--	--	--	PREDICTED: 5'-nucleotidase domain-containing protein DDB_G0275467 [Cucumis melo]
Csa5G083860	1531	1044	1293	2546	2780	2838	24.5206	16.6766	20.6271	40.9836	44.9846	44.9265	3.41629e-10	1.7654e-09	1.06986	up	--	--	Biological Process: cytoskeleton organization (GO:0007010);; Molecular Function: microtubule binding (GO:0008017);;	--	--	--	Microtubule-associated protein 70	Microtubule-associated protein 70-1 OS=Arabidopsis thaliana GN=MAP70.1 PE=1 SV=1	Uncharacterized protein OS=Cucumis sativus GN=Csa_5G083860 PE=4 SV=1	PREDICTED: microtubule-associated protein 70-1 [Cucumis sativus]
Csa2G277610	4384	2243	2960	1106	1066	543	267.461	135.886	180.727	67.6459	65.6964	32.9702	4.05075e-07	1.43431e-06	-1.75681	down	[R]	General function prediction only	Biological Process: de-etiolation (GO:0009704);; Biological Process: response to sucrose (GO:0009744);; Biological Process: flavonoid biosynthetic process (GO:0009813);; Biological Process: response to UV-B (GO:0010224);; Molecular Function: hydrolase activity (GO:0016787);;	--	--	--	alpha/beta hydrolase fold;; Alpha/beta hydrolase family;; Serine aminopeptidase, S33	Probable esterase KAI2 OS=Arabidopsis thaliana GN=KAI2 PE=1 SV=1	Uncharacterized protein OS=Cucumis sativus GN=Csa_2G277610 PE=4 SV=1	PREDICTED: probable esterase KAI2 [Cucumis sativus]
Csa2G287170	2727	2243	4020	1585	1348	609	487.028	394.147	697.645	277.058	253.27	105.452	0.000629647	0.00136869	-1.28807	down	--	--	Molecular Function: branched-chain-amino-acid transaminase activity (GO:0004084);;	--	--	--	--	--	Uncharacterized protein OS=Cucumis sativus GN=Csa_2G287170 PE=4 SV=1	hypothetical protein Csa_2G287170 [Cucumis sativus]
Csa5G156130	127	99	80	891	369	322	5.399	5.11611	1.93257	21.1892	8.66136	7.57896	1.63993e-07	6.13095e-07	2.24582	up	[E]	Amino acid transport and metabolism	Molecular Function: catalytic activity (GO:0003824);; Biological Process: defense response (GO:0006952);; Biological Process: metabolic process (GO:0008152);; Biological Process: response to organic substance (GO:0010033);; Biological Process: single-organism cellular process (GO:0044763);; Biological Process: regulation of cellular process (GO:0050794);; Biological Process: cellular response to …	--	[H]	Coenzyme transport and metabolism	--	Molybdenum cofactor sulfurase OS=Solanum lycopersicum GN=FLACCA PE=2 SV=1	Uncharacterized protein OS=Cucumis sativus GN=Csa_5G156130 PE=4 SV=1	PREDICTED: molybdenum cofactor sulfurase-like [Cucumis sativus]
Csa3G357110	44	92	70	290	169	155	2.68304	5.48835	4.21869	17.849	10.5007	9.39509	0.000108658	0.000269674	1.50812	up	--	--	Molecular Function: DNA binding (GO:0003677);; Molecular Function: sequence-specific DNA binding transcription factor activity (GO:0003700);; Cellular Component: nucleus (GO:0005634);; Biological Process: regulation of transcription, DNA-templated (GO:0006355);;	--	--	--	AP2 domain	Ethylene-responsive transcription factor CRF4 OS=Arabidopsis thaliana GN=CRF4 PE=1 SV=2	Uncharacterized protein OS=Cucumis sativus GN=Csa_3G357110 PE=4 SV=1	PREDICTED: ethylene-responsive transcription factor CRF4 [Cucumis sativus]
Csa6G134350	588	637	526	230	126	99	13.1558	14.0256	11.5922	6.63157	3.69846	3.04817	1.34306e-08	5.77858e-08	-1.88189	down	[R]	General function prediction only	Biological Process: maltose metabolic process (GO:0000023);; Molecular Function: ATP binding (GO:0005524);; Biological Process: drug transmembrane transport (GO:0006855);; Molecular Function: xenobiotic-transporting ATPase activity (GO:0008559);; Cellular Component: integral component of membrane (GO:0016021);; Biological Process: starch biosynthetic process (GO:0019252);; Biological Process: glu…	--	[IR]	--	ABC transporter transmembrane region 2;; ABC transporter;; SbmA/BacA-like family;; ABC transporter transmembrane region	ABC transporter D family member 2, chloroplastic OS=Arabidopsis thaliana GN=ABCC2 PE=1 SV=1	Uncharacterized protein OS=Cucumis sativus GN=Csa_6G134350 PE=3 SV=1	PREDICTED: ABC transporter D family member 2, chloroplastic [Cucumis sativus]
Csa6G513720	84	92	57	177	164	272	4.78284	5.19662	3.18936	9.97697	9.32122	14.9243	2.22692e-05	6.15668e-05	1.35609	up	--	--	--	--	[R]	General function prediction only	--	--	Uncharacterized protein OS=Cucumis sativus GN=Csa_6G513720 PE=4 SV=1	hypothetical protein Csa_6G513720 [Cucumis sativus]
Csa7G099270	905	775	810	429	439	354	22.8294	19.5123	20.3803	10.7938	10.9978	8.81748	2.18376e-12	1.4485e-11	-1.02015	down	[E]	Amino acid transport and metabolism	Biological Process: cysteine biosynthetic process from serine (GO:0006535);; Cellular Component: integral component of membrane (GO:0016021);; Molecular Function: pyridoxal phosphate binding (GO:0030170);; Biological Process: photoperiodism, flowering (GO:0048573);;	--	[E]	Amino acid transport and metabolism	Pyridoxal-phosphate dependent enzyme	Cysteine synthase 2 OS=Schizosaccharomyces pombe (strain 972 / ATCC 24843) GN=cys12 PE=3 SV=1	Cysteine synthase OS=Cucumis sativus GN=Csa_7G099270 PE=4 SV=1	Cysteine synthase [Cucumis sativus]
Csa4G008760	413	566	149	4605	2793	2459	13.8628	19.1914	5.079	153.312	94.0383	81.8776	8.24872e-11	4.59273e-10	2.94098	up	[E]	Amino acid transport and metabolism	Cellular Component: cytoplasm (GO:0005737);; Biological Process: L-phenylalanine catabolic process (GO:0006559);; Biological Process: cinnamic acid biosynthetic process (GO:0009800);; Molecular Function: phenylalanine ammonia-lyase activity (GO:0045548);;	K10775|1.41035e-151|rcu:RCOM_1355480|Phenylalanine ammonia-lyase, putative (EC:4.3.1.24); K10775 phenylalanine ammonia-lyase [EC:4.3.1.24] (A)	[Q]	Secondary metabolites biosynthesis, transport and catabolism	Aromatic amino acid lyase	Phenylalanine ammonia-lyase OS=Populus trichocarpa GN=PAL PE=2 SV=1	Uncharacterized protein OS=Cucumis sativus GN=Csa_4G008760 PE=4 SV=1	hypothetical protein Csa_4G008760 [Cucumis sativus]
Csa1G423100	74	147	145	322	500	585	2.294	4.50636	4.4599	9.87028	15.4971	17.8146	1.04861e-07	4.0304e-07	1.87379	up	[O]	Posttranslational modification, protein turnover, chaperones	Molecular Function: ATP binding (GO:0005524);; Cellular Component: mitochondrion (GO:0005739);; Cellular Component: plasma membrane (GO:0005886);; Cellular Component: integral component of membrane (GO:0016021);; Molecular Function: ATPase activity (GO:0016887);; Biological Process: mitochondrial respiratory chain complex III assembly (GO:0034551);;	--	[O]	Posttranslational modification, protein turnover, chaperones	Domain associated at C-terminal with AAA;; ATPase family associated with various cellular activities (AAA)	AAA-ATPase At5g57480 OS=Arabidopsis thaliana GN=At5g57480 PE=3 SV=1	Uncharacterized protein OS=Cucumis sativus GN=Csa_1G423100 PE=4 SV=1	hypothetical protein Csa_1G423100 [Cucumis sativus]
Csa7G009710	1481	1953	1416	146	205	208	202.748	259.821	193.028	20.2458	28.7691	28.6104	1.43084e-45	1.22652e-43	-3.07598	down	--	--	Biological Process: phosphatidylinositol biosynthetic process (GO:0006661);; Cellular Component: integral component of membrane (GO:0016021);;	--	--	--	--	--	Uncharacterized protein OS=Cucumis sativus GN=Csa_7G009710 PE=4 SV=1	hypothetical protein Csa_7G009710 [Cucumis sativus]
Csa6G407090	261	252	223	121	105	105	7.63733	7.39189	5.58418	2.86434	2.43985	2.99171	9.93585e-11	5.47736e-10	-1.14196	down	--	--	--	--	[S]	Function unknown	Uncharacterised conserved protein	--	Uncharacterized protein OS=Cucumis sativus GN=Csa_6G407090 PE=4 SV=1	PREDICTED: uncharacterized protein LOC101218921 [Cucumis sativus]
Csa3G121780	1505	1780	1323	465	609	670	75.2602	87.5328	64.9507	22.8901	30.2186	32.9441	3.71239e-12	2.4112e-11	-1.38596	down	--	--	Molecular Function: zinc ion binding (GO:0008270);;	--	[O]	Posttranslational modification, protein turnover, chaperones	Ring finger domain;; RING-H2 zinc finger domain;; Zinc finger, C3HC4 type (RING finger);; RING-type zinc-finger;; zinc-RING finger domain;; Zinc finger, C3HC4 type (RING finger);; Anaphase-promoting complex subunit 11 RING-H2 finger	E3 ubiquitin-protein ligase At3g02290 OS=Arabidopsis thaliana GN=At3g02290 PE=2 SV=1	Uncharacterized protein OS=Cucumis sativus GN=Csa_3G121780 PE=4 SV=1	PREDICTED: E3 ubiquitin-protein ligase At3g02290 isoform X1 [Cucumis sativus]
Csa1G015660	579	477	497	1094	959	1236	16.7133	13.3627	14.0767	30.7906	27.0275	34.4019	1.13963e-11	7.01913e-11	1.07622	up	--	--	Cellular Component: Golgi membrane (GO:0000139);; Cellular Component: integral component of membrane (GO:0016021);; Biological Process: pectin biosynthetic process (GO:0045489);; Molecular Function: polygalacturonate 4-alpha-galacturonosyltransferase activity (GO:0047262);; Biological Process: cell wall organization (GO:0071555);;	K13648|0|vvi:100262181|probable galacturonosyltransferase 11; K13648 alpha-1,4-galacturonosyltransferase [EC:2.4.1.43] (A)	--	--	Glycosyl transferase family 8	Probable galacturonosyltransferase 11 OS=Arabidopsis thaliana GN=GAUT11 PE=2 SV=1	Hexosyltransferase OS=Cucumis sativus GN=Csa_1G015660 PE=3 SV=1	PREDICTED: probable galacturonosyltransferase 11 [Cucumis sativus]
Csa1G085890	12	8	8	135	158	88	0.424202	0.289123	0.298942	4.66816	5.49564	3.00261	1.24497e-17	1.39132e-16	3.57212	up	--	--	Molecular Function: calmodulin binding (GO:0005516);; Biological Process: defense response (GO:0006952);; Biological Process: response to biotic stimulus (GO:0009607);; Cellular Component: integral component of membrane (GO:0016021);;	--	--	--	Mlo family	MLO-like protein 6 OS=Arabidopsis thaliana GN=MLO6 PE=2 SV=2	MLO-like protein OS=Cucumis sativus GN=MLO PE=3 SV=1	PREDICTED: MLO-like protein 6 [Cucumis sativus]
Csa1G039920	50	132	140	583	464	398	4.34023	11.3426	11.9157	48.4142	40.0549	32.4237	1.42751e-07	5.38978e-07	2.07012	up	--	--	Biological Process: response to stress (GO:0006950);;	--	--	--	Universal stress protein family	--	Uncharacterized protein OS=Cucumis sativus GN=Csa_1G039920 PE=4 SV=1	PREDICTED: uncharacterized protein LOC101207475 [Cucumis sativus]
Trans_newGene_994	70	62	95	30	37	37	0.932929	0.84158	1.25545	0.373649	0.454196	0.459006	0.000592085	0.00129136	-1.09321	down	--	--	--	--	--	--	Transposase family tnp2	Probable xyloglucan endotransglucosylase/hydrolase protein 26 OS=Arabidopsis thaliana GN=XTH26 PE=2 SV=1	--	PREDICTED: uncharacterized protein LOC103503126 [Cucumis melo]
Csa5G157380	516	567	452	166	200	141	15.0617	16.4352	13.1834	4.84433	5.88717	4.125	6.57395e-16	6.19325e-15	-1.58084	down	[E]	Amino acid transport and metabolism	Molecular Function: L-aspartate:2-oxoglutarate aminotransferase activity (GO:0004069);; Biological Process: cellular amino acid metabolic process (GO:0006520);; Molecular Function: aromatic-amino-acid:2-oxoglutarate aminotransferase activity (GO:0008793);; Biological Process: biosynthetic process (GO:0009058);; Cellular Component: integral component of membrane (GO:0016021);; Molecular Function: …	--	[T]	Signal transduction mechanisms	Aminotransferase class I and II	Probable aminotransferase ACS10 OS=Arabidopsis thaliana GN=ACS10 PE=1 SV=1	Uncharacterized protein OS=Cucumis sativus GN=Csa_5G157380 PE=4 SV=1	PREDICTED: probable aminotransferase ACS10 [Cucumis sativus]
Csa3G822250	9284	10507	7585	1712	1864	2333	276.746	325.661	232.581	49.9688	54.1239	67.3031	3.48817e-31	1.17536e-29	-2.18947	down	--	--	Biological Process: protein polyubiquitination (GO:0000209);; Molecular Function: zinc ion binding (GO:0008270);; Biological Process: protein ubiquitination involved in ubiquitin-dependent protein catabolic process (GO:0042787);; Biological Process: proteasome-mediated ubiquitin-dependent protein catabolic process (GO:0043161);;	--	[O]	Posttranslational modification, protein turnover, chaperones	Ring finger domain;; zinc-ribbon;; Zinc finger, C3HC4 type (RING finger);; RING-like zinc finger;; RING-type zinc-finger;; Zinc finger, C3HC4 type (RING finger)	E3 ubiquitin-protein ligase RING1-like OS=Arabidopsis thaliana GN=At3g19950 PE=1 SV=1	Uncharacterized protein OS=Cucumis sativus GN=Csa_3G822250 PE=4 SV=1	PREDICTED: E3 ubiquitin-protein ligase RING1-like [Cucumis melo]
Csa6G042370	1176	877	1192	129	211	225	63.0518	46.5334	63.798	7.00639	11.5252	11.9422	1.43881e-21	2.24469e-20	-2.47408	down	--	--	Biological Process: pentose-phosphate shunt (GO:0006098);; Biological Process: rRNA processing (GO:0006364);; Biological Process: aromatic amino acid family biosynthetic process (GO:0009073);; Biological Process: leaf morphogenesis (GO:0009965);; Biological Process: chloroplast-nucleus signaling pathway (GO:0010019);; Biological Process: photosystem II assembly (GO:0010207);; Biological Process: …	--	--	--	GUN4-like	Tetrapyrrole-binding protein, chloroplastic OS=Arabidopsis thaliana GN=GUN4 PE=1 SV=1	Uncharacterized protein OS=Cucumis sativus GN=Csa_6G042370 PE=4 SV=1	PREDICTED: tetrapyrrole-binding protein, chloroplastic [Cucumis sativus]
Csa4G651760	165	265	195	661	1065	722	7.72961	12.2362	8.9946	32.8991	54.8607	34.9906	2.79523e-12	1.83537e-11	1.9271	up	--	--	Molecular Function: peroxidase activity (GO:0004601);; Cellular Component: extracellular region (GO:0005576);; Biological Process: response to oxidative stress (GO:0006979);; Cellular Component: plant-type cell wall (GO:0009505);; Biological Process: plant-type cell wall organization (GO:0009664);; Molecular Function: heme binding (GO:0020037);; Biological Process: hydrogen peroxide catabolic pro…	--	--	--	Peroxidase	Peroxidase 46 OS=Arabidopsis thaliana GN=PER46 PE=3 SV=1	Peroxidase OS=Cucumis sativus GN=Csa_4G651760 PE=3 SV=1	PREDICTED: peroxidase 46 [Cucumis sativus]
Csa7G239020	1131	1107	1087	429	541	535	15.5576	16.1106	16.2769	5.78639	6.98144	7.02582	5.38111e-18	6.21397e-17	-1.13768	down	--	--	Biological Process: defense response (GO:0006952);; Molecular Function: ADP binding (GO:0043531);;	--	[T]	Signal transduction mechanisms	NB-ARC domain;; Leucine Rich repeats (2 copies);; Leucine rich repeat	Disease resistance protein At4g27190 OS=Arabidopsis thaliana GN=At4g27190 PE=2 SV=1	Uncharacterized protein OS=Cucumis sativus GN=Csa_7G239020 PE=4 SV=1	hypothetical protein Csa_7G239020 [Cucumis sativus]
Csa7G237830	329	259	341	111	116	178	13.4448	10.8879	13.8862	4.35801	4.5422	7.02086	7.2967e-06	2.17659e-05	-1.17379	down	--	--	Molecular Function: DNA binding (GO:0003677);; Cellular Component: nucleus (GO:0005634);; Biological Process: regulation of transcription, DNA-templated (GO:0006355);;	--	--	--	No apical meristem (NAM) protein	Transcription factor JUNGBRUNNEN 1 OS=Arabidopsis thaliana GN=JUB1 PE=1 SV=1	Uncharacterized protein OS=Cucumis sativus GN=Csa_7G237830 PE=4 SV=1	PREDICTED: transcription factor JUNGBRUNNEN 1-like [Cucumis sativus]
Csa4G043850	13	66	30	0	3	0	1.14059	5.61503	2.55462	0	0.262898	0	2.1979e-05	6.08075e-05	-3.58548	down	[K]	Transcription	Cellular Component: nucleus (GO:0005634);; Biological Process: regulation of transcription, DNA-templated (GO:0006355);; Molecular Function: sequence-specific DNA binding (GO:0043565);;	--	[K]	Transcription	Homeobox domain;; Homeobox KN domain	Homeobox-leucine zipper protein ATHB-40 OS=Arabidopsis thaliana GN=ATHB-40 PE=2 SV=3	Uncharacterized protein OS=Cucumis sativus GN=Csa_4G043850 PE=4 SV=1	PREDICTED: homeobox-leucine zipper protein ATHB-40 [Cucumis melo]
Csa3G791480	810	527	703	1574	1510	1992	31.809	20.8012	27.5435	60.3339	59.0642	77.014	1.22464e-09	6.00239e-09	1.29954	up	--	--	Molecular Function: S-adenosylmethionine-dependent methyltransferase activity (GO:0008757);; Cellular Component: integral component of membrane (GO:0016021);; Biological Process: methylation (GO:0032259);;	--	--	--	Putative S-adenosyl-L-methionine-dependent methyltransferase	--	Uncharacterized protein OS=Cucumis sativus GN=Csa_3G791480 PE=4 SV=1	PREDICTED: uncharacterized protein LOC101215265 [Cucumis sativus]
Csa5G606400	458	398	542	1034	1083	1261	9.91846	8.13211	12.0633	21.2943	22.7865	26.0533	1.19517e-13	9.03822e-13	1.2634	up	--	--	Molecular Function: calcium ion binding (GO:0005509);; Cellular Component: cytoplasm (GO:0005737);; Biological Process: metabolic process (GO:0008152);; Cellular Component: integral component of membrane (GO:0016021);; Molecular Function: transferase activity, transferring glycosyl groups (GO:0016757);;	--	--	--	GDP-fucose protein O-fucosyltransferase	Uncharacterized protein At1g04910 OS=Arabidopsis thaliana GN=At1g04910 PE=2 SV=1	Uncharacterized protein OS=Cucumis sativus GN=Csa_5G606400 PE=4 SV=1	PREDICTED: uncharacterized protein At1g04910 [Cucumis sativus]
Csa5G139340	733	767	713	334	286	284	18.2425	19.4235	17.6929	9.0066	7.92417	5.73963	3.26748e-24	6.46904e-23	-1.28493	down	--	--	--	--	[Z]	Cytoskeleton	--	--	Uncharacterized protein OS=Cucumis sativus GN=Csa_5G139340 PE=4 SV=1	hypothetical protein Csa_5G139340 [Cucumis sativus]
Csa4G293140	366	549	433	199	230	230	17.7881	27.0619	20.7483	9.95904	9.86251	9.38399	1.12785e-06	3.77911e-06	-1.01953	down	--	--	--	--	--	--	--	--	Uncharacterized protein OS=Cucumis sativus GN=Csa_4G293140 PE=4 SV=1	hypothetical protein Csa_4G293140 [Cucumis sativus]
Csa2G427860	1	2	4	53	10	29	0.0789088	0.117429	0.214704	2.20386	0.428251	1.20455	0.000102548	0.000255689	2.94337	up	--	--	Biological Process: organelle organization (GO:0006996);; Molecular Function: microtubule binding (GO:0008017);; Cellular Component: cell part (GO:0044464);; Biological Process: single-organism cellular process (GO:0044763);;	K10436|9.54447e-127|vvi:100262748|microtubule-associated protein RP/EB family member 1C; K10436 microtubule-associated protein, RP/EB family (A)	[DZ]	--	EB1-like C-terminal motif;; Calponin homology (CH) domain	Microtubule-associated protein RP/EB family member 1C OS=Arabidopsis thaliana GN=EB1C PE=1 SV=1	Uncharacterized protein OS=Cucumis sativus GN=Csa_2G427860 PE=4 SV=1	hypothetical protein Csa_2G427860 [Cucumis sativus]
Csa2G354020	792	1058	824	402	452	406	37.2099	49.7719	38.8513	18.8438	21.2018	18.9179	1.22066e-10	6.68429e-10	-1.07677	down	--	--	Cellular Component: chloroplast (GO:0009507);; Biological Process: thylakoid membrane organization (GO:0010027);; Cellular Component: integral component of membrane (GO:0016021);; Biological Process: isopentenyl diphosphate biosynthetic process, methylerythritol 4-phosphate pathway (GO:0019288);;	--	--	--	Protein of unknown function (DUF3054)	--	Uncharacterized protein OS=Cucumis sativus GN=Csa_2G354020 PE=4 SV=1	PREDICTED: uncharacterized protein LOC101212562 [Cucumis sativus]
Csa5G517150	12	1	12	230	190	192	0.615224	0.0855948	0.6003	11.326	9.65973	9.06719	9.41591e-18	1.06592e-16	4.26631	up	[RTKL]	--	Biological Process: defense response to insect (GO:0002213);; Molecular Function: protein serine/threonine kinase activity (GO:0004674);; Molecular Function: ATP binding (GO:0005524);; Biological Process: protein phosphorylation (GO:0006468);; Biological Process: defense response to fungus (GO:0050832);;	K04733|5.10257e-159|rcu:RCOM_0000910|Protein kinase APK1B, chloroplast precursor, putative (EC:2.7.10.2); K04733 interleukin-1 receptor-associated kinase 4 [EC:2.7.11.1] (A)	[T]	Signal transduction mechanisms	Protein tyrosine kinase;; Protein kinase domain	Protein kinase APK1A, chloroplastic OS=Arabidopsis thaliana GN=APK1A PE=2 SV=1	Protein kinase APK1B, chloroplast OS=Cucumis sativus GN=Csa_5G517150 PE=3 SV=1	PREDICTED: protein kinase APK1B, chloroplastic-like [Cucumis sativus]
Csa5G139790	35	21	28	409	360	427	0.42232	0.252046	0.338014	4.70079	4.14719	4.89344	4.56356e-54	5.75186e-52	3.76884	up	--	--	--	K03155|0|vvi:100246656|protein timeless homolog; K03155 timeless (A)	[L]	Replication, recombination and repair	Timeless protein;; Timeless protein C terminal region	Protein timeless homolog OS=Homo sapiens GN=TIMELESS PE=1 SV=2	Uncharacterized protein OS=Cucumis sativus GN=Csa_5G139790 PE=4 SV=1	hypothetical protein Csa_5G139790 [Cucumis sativus]
Csa7G396440	1132	1092	1078	364	231	201	8.16717	7.82676	8.45026	2.8128	1.60805	1.53147	4.34673e-16	4.19377e-15	-2.01561	down	[V]	Defense mechanisms	Molecular Function: ATP binding (GO:0005524);; Cellular Component: integral component of membrane (GO:0016021);; Molecular Function: 2-alkenal reductase [NAD(P)] activity (GO:0032440);; Molecular Function: ATPase activity, coupled to transmembrane movement of substances (GO:0042626);; Biological Process: transmembrane transport (GO:0055085);; Biological Process: oxidation-reduction process (GO:00…	--	[Q]	Secondary metabolites biosynthesis, transport and catabolism	ABC transporter;; ABC transporter transmembrane region;; 50S ribosome-binding GTPase	ABC transporter C family member 4 OS=Arabidopsis thaliana GN=ABCC4 PE=2 SV=2	Uncharacterized protein OS=Cucumis sativus GN=Csa_7G396440 PE=4 SV=1	PREDICTED: ABC transporter C family member 4-like [Cucumis sativus]
Csa5G168800	642	975	626	187	184	163	18.1586	27.7998	17.9255	5.3014	5.23631	4.64128	3.79674e-18	4.45026e-17	-2.03816	down	[E]	Amino acid transport and metabolism	Molecular Function: glutamate dehydrogenase (NAD+) activity (GO:0004352);; Molecular Function: copper ion binding (GO:0005507);; Molecular Function: ATP binding (GO:0005524);; Cellular Component: vacuolar membrane (GO:0005774);; Biological Process: polyamine catabolic process (GO:0006598);; Molecular Function: zinc ion binding (GO:0008270);; Biological Process: phenylpropanoid metabolic process (…	K00261|0|rcu:RCOM_1502760|glutamate dehydrogenase, putative (EC:1.4.1.3); K00261 glutamate dehydrogenase (NAD(P)+) [EC:1.4.1.3] (A)	[E]	Amino acid transport and metabolism	Glutamate/Leucine/Phenylalanine/Valine dehydrogenase;; Glu/Leu/Phe/Val dehydrogenase, dimerisation domain	Glutamate dehydrogenase 2 OS=Arabidopsis thaliana GN=GDH2 PE=1 SV=1	Glutamate dehydrogenase OS=Cucumis sativus GN=Csa_5G168800 PE=3 SV=1	hypothetical protein Csa_5G168800 [Cucumis sativus]
Csa6G017060	529	575	502	1307	1513	1452	21.3054	24.0644	20.1074	52.4505	60.9021	58.4866	1.41984e-33	5.87558e-32	1.40663	up	[H]	Coenzyme transport and metabolism	Molecular Function: dimethylallyltranstransferase activity (GO:0004161);; Molecular Function: geranyltranstransferase activity (GO:0004337);; Cellular Component: cytoplasm (GO:0005737);; Biological Process: cholesterol biosynthetic process (GO:0006695);; Biological Process: geranyl diphosphate biosynthetic process (GO:0033384);; Molecular Function: Z-farnesyl diphosphate synthase activity (GO:003…	--	[H]	Coenzyme transport and metabolism	Polyprenyl synthetase	Farnesyl pyrophosphate synthase 1 OS=Lupinus albus GN=FPS1 PE=2 SV=1	Uncharacterized protein OS=Cucumis sativus GN=Csa_6G017060 PE=3 SV=1	hypothetical protein Csa_6G017060 [Cucumis sativus]
Csa6G289740	222	321	292	88	89	44	10.5533	15.186	13.7078	4.06467	4.14527	2.00926	1.99228e-08	8.42319e-08	-1.85767	down	--	--	Molecular Function: DNA binding (GO:0003677);; Biological Process: regulation of transcription, DNA-templated (GO:0006355);;	--	--	--	Dof domain, zinc finger	Dof zinc finger protein DOF5.3 OS=Arabidopsis thaliana GN=DOF5.3 PE=2 SV=1	Uncharacterized protein OS=Cucumis sativus GN=Csa_6G289740 PE=4 SV=1	PREDICTED: dof zinc finger protein DOF5.3-like [Cucumis sativus]
Csa5G366670	151	106	45	599	2118	650	9.96535	6.90472	2.99639	40.1179	142.78	42.9447	1.01288e-08	4.42013e-08	3.15586	up	--	--	Biological Process: metabolic process (GO:0008152);; Cellular Component: chloroplast (GO:0009507);; Molecular Function: allene-oxide cyclase activity (GO:0046423);;	--	--	--	Allene oxide cyclase	Allene oxide cyclase 4, chloroplastic OS=Arabidopsis thaliana GN=AOC4 PE=2 SV=1	Allene oxide cyclase OS=Cucumis sativus GN=Csa_5G366670 PE=4 SV=1	PREDICTED: allene oxide cyclase 3, chloroplastic [Cucumis sativus]
Csa2G351770	3335	1609	3009	7237	9502	7917	132.597	65.0046	124.505	293.729	371.82	303.877	2.43823e-08	1.01953e-07	1.59538	up	--	--	Cellular Component: integral component of membrane (GO:0016021);;	--	[S]	Function unknown	Ndr family;; alpha/beta hydrolase fold	Pollen-specific protein SF21 OS=Helianthus annuus GN=SF21 PE=2 SV=1	Pollen specific protein sf21 OS=Cucumis sativus GN=Csa_2G351770 PE=4 SV=1	PREDICTED: pollen-specific protein SF21 isoform X1 [Cucumis sativus]
Csa3G046220	4116	5382	5422	184	605	143	169.384	224.716	223.902	7.39196	25.0717	5.70275	1.00319e-14	8.43706e-14	-3.72796	down	--	--	Molecular Function: O-methyltransferase activity (GO:0008171);; Biological Process: methylation (GO:0032259);; Molecular Function: protein dimerization activity (GO:0046983);;	--	[R]	General function prediction only	O-methyltransferase	Caffeic acid 3-O-methyltransferase OS=Zinnia violacea PE=2 SV=1	Uncharacterized protein OS=Cucumis sativus GN=Csa_3G046220 PE=4 SV=1	hypothetical protein Csa_3G046220 [Cucumis sativus]
Csa2G365640	846	705	727	2008	2071	2275	67.7777	55.7185	57.3466	158.27	164.324	176.18	1.28699e-33	5.33996e-32	1.47466	up	[C]	Energy production and conversion	Cellular Component: vacuolar proton-transporting V-type ATPase, V0 domain (GO:0000220);; Biological Process: vacuolar acidification (GO:0007035);; Biological Process: ATP hydrolysis coupled proton transport (GO:0015991);; Cellular Component: integral component of membrane (GO:0016021);; Molecular Function: proton-transporting ATPase activity, rotational mechanism (GO:0046961);;	--	[C]	Energy production and conversion	ATP synthase subunit C	V-type proton ATPase 16 kDa proteolipid subunit OS=Kalanchoe daigremontiana PE=2 SV=1	Uncharacterized protein OS=Cucumis sativus GN=Csa_2G365640 PE=3 SV=1	PREDICTED: V-type proton ATPase 16 kDa proteolipid subunit-like [Cucumis sativus]
Csa1G050540	564	874	589	197	239	190	19.3131	30.1031	20.481	6.73104	7.76564	6.39388	2.17104e-12	1.44068e-11	-1.66827	down	[E]	Amino acid transport and metabolism	Biological Process: metabolic process (GO:0008152);; Molecular Function: transferase activity (GO:0016740);;	--	[H]	Coenzyme transport and metabolism	--	Molybdenum cofactor sulfurase OS=Bombyx mori GN=mal PE=2 SV=1	Uncharacterized protein OS=Cucumis sativus GN=Csa_1G050540 PE=4 SV=1	PREDICTED: uncharacterized protein LOC101219770 [Cucumis sativus]
Csa3G844920	125	84	106	275	298	268	3.04783	2.06728	2.57619	6.36721	6.89387	6.20001	8.99963e-12	5.60492e-11	1.4009	up	[RTKL]	--	Molecular Function: protein serine/threonine kinase activity (GO:0004674);; Molecular Function: ATP binding (GO:0005524);; Biological Process: protein phosphorylation (GO:0006468);; Biological Process: vegetative to reproductive phase transition of meristem (GO:0010228);; Biological Process: glucuronoxylan metabolic process (GO:0010413);; Biological Process: protein desumoylation (GO:0016926);; B…	K04733|7.56761e-152|vvi:100251958|serine/threonine-protein kinase PBS1; K04733 interleukin-1 receptor-associated kinase 4 [EC:2.7.11.1] (A)	[T]	Signal transduction mechanisms	Protein kinase domain;; Protein tyrosine kinase	Probable serine/threonine-protein kinase NAK OS=Arabidopsis thaliana GN=NAK PE=1 SV=2	Uncharacterized protein OS=Cucumis sativus GN=Csa_3G844920 PE=4 SV=1	hypothetical protein Csa_3G844920 [Cucumis sativus]
Csa1G039840	39	28	46	226	155	195	0.776233	0.593127	0.909041	4.40556	3.03268	3.78594	1.23913e-14	1.03489e-13	2.29255	up	[L]	Replication, recombination and repair	Biological Process: double-strand break repair via homologous recombination (GO:0000724);; Molecular Function: DNA binding (GO:0003677);; Molecular Function: DNA-directed DNA polymerase activity (GO:0003887);; Cellular Component: alpha DNA polymerase:primase complex (GO:0005658);; Cellular Component: mitochondrion (GO:0005739);; Biological Process: DNA replication initiation (GO:0006270);; Biolog…	K02321|0|rcu:RCOM_1081910|alpha DNA polymerase, putative; K02321 DNA polymerase alpha subunit B (A)	[L]	Replication, recombination and repair	DNA polymerase alpha/epsilon subunit B;; DNA polymerase alpha subunit B N-terminal	DNA polymerase alpha subunit B OS=Homo sapiens GN=POLA2 PE=1 SV=2	DNA polymerase alpha subunit B OS=Cucumis sativus GN=Csa_1G039840 PE=3 SV=1	hypothetical protein Csa_1G039840 [Cucumis sativus]
Csa2G006270	46	152	413	1	14	9	3.82327	12.2528	33.6327	0.0864308	1.18296	0.805113	1.04192e-06	3.50928e-06	-3.70797	down	--	--	Molecular Function: DNA binding (GO:0003677);; Molecular Function: sequence-specific DNA binding transcription factor activity (GO:0003700);; Cellular Component: nucleus (GO:0005634);; Biological Process: regulation of transcription, DNA-templated (GO:0006355);;	--	--	--	AP2 domain	Ethylene-responsive transcription factor WIN1 OS=Arabidopsis thaliana GN=WIN1 PE=2 SV=1	Uncharacterized protein OS=Cucumis sativus GN=Csa_2G006270 PE=4 SV=1	PREDICTED: ethylene-responsive transcription factor WIN1-like [Cucumis sativus]
Csa2G009320	1314	947	1320	4809	5045	5836	32.1731	23.1961	32.5276	117.942	125.767	143.512	1.0048e-32	3.82337e-31	2.11373	up	--	--	Cellular Component: integral component of membrane (GO:0016021);;	--	[U]	Intracellular trafficking, secretion, and vesicular transport	Endomembrane protein 70	Transmembrane 9 superfamily member 11 OS=Arabidopsis thaliana GN=TMN11 PE=2 SV=1	Uncharacterized protein OS=Cucumis sativus GN=Csa_2G009320 PE=4 SV=1	PREDICTED: transmembrane 9 superfamily member 11 [Cucumis sativus]
Csa5G609690	44	51	46	96	124	127	8.7261	9.92694	9.02588	18.6936	24.7772	24.2405	5.0504e-07	1.769e-06	1.27613	up	--	--	--	--	--	--	--	CLAVATA3/ESR (CLE)-related protein 43 OS=Arabidopsis thaliana GN=CLE43 PE=2 SV=1	Uncharacterized protein OS=Cucumis sativus GN=Csa_5G609690 PE=4 SV=1	hypothetical protein Csa_5G609690 [Cucumis sativus]
Csa3G222780	4304	3632	3948	7654	7656	8612	111.621	94.1052	102.664	198.132	201.062	221.874	1.00224e-19	1.3456e-18	1.00681	up	--	--	Cellular Component: endosome (GO:0005768);; Cellular Component: Golgi medial cisterna (GO:0005797);; Cellular Component: cis-Golgi network (GO:0005801);; Cellular Component: trans-Golgi network (GO:0005802);; Cellular Component: integral component of membrane (GO:0016021);;	K17087|0|rcu:RCOM_0321070|endomembrane protein emp70, putative; K17087 transmembrane 9 superfamily member 3 (A)	[U]	Intracellular trafficking, secretion, and vesicular transport	Endomembrane protein 70	Transmembrane 9 superfamily member 1 OS=Arabidopsis thaliana GN=TMN1 PE=1 SV=1	Uncharacterized protein OS=Cucumis sativus GN=Csa_3G222780 PE=4 SV=1	hypothetical protein Csa_3G222780 [Cucumis sativus]
Csa3G165700	230	134	208	90	93	77	4.66919	2.74288	4.20797	1.79032	1.85364	1.53465	7.86618e-05	0.000199703	-1.11123	down	--	--	Biological Process: response to stress (GO:0006950);;	--	[R]	General function prediction only	PPR repeat family;; PPR repeat;; PPR repeat;; Pentatricopeptide repeat domain;; Pentacotripeptide-repeat region of PROPR;; Mitochondrial 28S ribosomal protein S27	Putative pentatricopeptide repeat-containing protein At3g16890, mitochondrial OS=Arabidopsis thaliana GN=PPR40 PE=3 SV=1	Uncharacterized protein OS=Cucumis sativus GN=Csa_3G165700 PE=4 SV=1	PREDICTED: putative pentatricopeptide repeat-containing protein At3g16890, mitochondrial [Cucumis sativus]
Csa4G022960	755	270	278	1000	1229	1149	46.5683	16.4916	17.2853	61.7592	77.7467	70.0426	0.00122583	0.00252465	1.31012	up	[S]	Function unknown	Cellular Component: integral component of membrane (GO:0016021);;	K13989|4.88096e-137|rcu:RCOM_2090490|Derlin-2, putative; K13989 Derlin-2/3 (A)	[S]	Function unknown	Der1-like family	Derlin-1 OS=Arabidopsis thaliana GN=DER1 PE=2 SV=1	Uncharacterized protein OS=Cucumis sativus GN=Csa_4G022960 PE=4 SV=1	PREDICTED: derlin-1.1 isoform X1 [Cucumis sativus]
Csa5G647270	1305	1024	1062	3116	3160	3962	35.5851	28.6465	28.9744	82.4831	82.6684	102.632	1.79768e-21	2.77954e-20	1.58289	up	[R]	General function prediction only	Molecular Function: nucleotide binding (GO:0000166);; Biological Process: mRNA splicing, via spliceosome (GO:0000398);; Molecular Function: nucleic acid binding (GO:0003676);;	--	[R]	General function prediction only	RNA recognition motif. (a.k.a. RRM, RBD, or RNP domain)	Probable RNA-binding protein ARP1 OS=Arabidopsis thaliana GN=ARP1 PE=2 SV=1	Uncharacterized protein OS=Cucumis sativus GN=Csa_5G647270 PE=4 SV=1	PREDICTED: RNA-binding protein 24 isoform X1 [Cucumis melo]
Csa2G297160	917	722	796	1784	1892	1968	36.9796	29.4878	30.8706	64.4907	75.7316	79.8712	6.68617e-21	9.92492e-20	1.20805	up	[R]	General function prediction only	Molecular Function: GTP binding (GO:0005525);; Cellular Component: intracellular (GO:0005622);; Biological Process: small GTPase mediated signal transduction (GO:0007264);; Biological Process: protein transport (GO:0015031);;	--	--	--	Ras family;; Ras of Complex, Roc, domain of DAPkinase;; ADP-ribosylation factor family;; 50S ribosome-binding GTPase;; Gtr1/RagA G protein conserved region	Uncharacterized GTP-binding protein At5g64813 OS=Arabidopsis thaliana GN=At5g64813 PE=1 SV=1	Uncharacterized protein OS=Cucumis sativus GN=Csa_2G297160 PE=3 SV=1	PREDICTED: uncharacterized GTP-binding protein At5g64813 [Cucumis sativus]
Csa5G457760	4027	3769	3656	8347	7505	8494	156.656	146.209	143.717	327.69	298.628	335.05	5.42062e-30	1.66144e-28	1.08639	up	--	--	Cellular Component: cell wall (GO:0005618);; Cellular Component: vacuolar membrane (GO:0005774);; Biological Process: glucose catabolic process (GO:0006007);; Biological Process: pentose-phosphate shunt (GO:0006098);; Biological Process: transport (GO:0006810);; Cellular Component: chloroplast (GO:0009507);; Biological Process: response to salt stress (GO:0009651);; Cellular Component: integral c…	K15102|0|rcu:RCOM_1445550|mitochondrial phosphate carrier protein, putative; K15102 solute carrier family 25 (mitochondrial phosphate transporter), member 3 (A)	[C]	Energy production and conversion	Mitochondrial carrier protein	Mitochondrial phosphate carrier protein 3, mitochondrial OS=Arabidopsis thaliana GN=MPT3 PE=2 SV=1	Uncharacterized protein OS=Cucumis sativus GN=Csa_5G457760 PE=3 SV=1	PREDICTED: mitochondrial phosphate carrier protein 3, mitochondrial-like [Cucumis sativus]
Csa5G197110	34	26	24	97	58	60	2.75719	2.04278	1.88653	7.71454	4.86496	4.58979	0.000489713	0.00108832	1.30319	up	[O]	Posttranslational modification, protein turnover, chaperones	--	K13993|7.71331e-43|rcu:RCOM_0731670|heat-shock protein, putative; K13993 HSP20 family protein (A)	[O]	Posttranslational modification, protein turnover, chaperones	Hsp20/alpha crystallin family	17.9 kDa class I heat shock protein OS=Oryza sativa subsp. japonica GN=HSP17.9A PE=2 SV=1	Uncharacterized protein OS=Cucumis sativus GN=Csa_5G197110 PE=3 SV=1	PREDICTED: 18.1 kDa class I heat shock protein-like [Cucumis sativus]
Csa6G503880	1066	826	97	202	79	73	63.4552	49.7833	5.74695	11.8385	4.5238	4.31013	0.00146245	0.00296692	-2.12842	down	--	--	Molecular Function: S-adenosylmethionine-dependent methyltransferase activity (GO:0008757);; Biological Process: methylation (GO:0032259);;	--	--	--	SAM dependent carboxyl methyltransferase	Salicylate carboxymethyltransferase OS=Clarkia breweri GN=SAMT PE=1 SV=1	Uncharacterized protein OS=Cucumis sativus GN=Csa_6G503880 PE=4 SV=1	PREDICTED: salicylate carboxymethyltransferase isoform X1 [Cucumis sativus]
Csa3G874320	915	1232	892	162	254	73	34.2163	45.9983	33.2374	6.06032	9.49028	2.67245	1.05769e-09	5.23343e-09	-2.50752	down	[R]	General function prediction only	Molecular Function: zinc ion binding (GO:0008270);; Molecular Function: cinnamyl-alcohol dehydrogenase activity (GO:0045551);; Molecular Function: mannitol dehydrogenase activity (GO:0046029);; Molecular Function: sinapyl alcohol dehydrogenase activity (GO:0052747);; Biological Process: oxidation-reduction process (GO:0055114);;	K00083|0|vvi:100262607|probable cinnamyl alcohol dehydrogenase 6; K00083 cinnamyl-alcohol dehydrogenase [EC:1.1.1.195] (A)	[Q]	Secondary metabolites biosynthesis, transport and catabolism	Alcohol dehydrogenase GroES-like domain;; Zinc-binding dehydrogenase;; D-isomer specific 2-hydroxyacid dehydrogenase, NAD binding domain	Probable cinnamyl alcohol dehydrogenase 6 OS=Oryza sativa subsp. japonica GN=CAD6 PE=2 SV=2	Uncharacterized protein OS=Cucumis sativus GN=Csa_3G874320 PE=3 SV=1	PREDICTED: probable cinnamyl alcohol dehydrogenase 6 [Cucumis sativus]
Csa5G262260	405	466	498	1364	1393	1429	7.20594	8.27679	8.86485	24.209	24.6139	25.249	4.46539e-42	3.06892e-40	1.60693	up	--	--	Molecular Function: actin binding (GO:0003779);; Cellular Component: plasma membrane (GO:0005886);; Biological Process: anthocyanin-containing compound biosynthetic process (GO:0009718);; Biological Process: response to sucrose (GO:0009744);; Biological Process: determination of bilateral symmetry (GO:0009855);; Biological Process: meristem initiation (GO:0010014);; Biological Process: meristem m…	--	[TZ]	--	Formin Homology 2 Domain	Formin-like protein 1 OS=Arabidopsis thaliana GN=FH1 PE=1 SV=1	Formin-like protein OS=Cucumis sativus GN=Csa_5G262260 PE=3 SV=1	PREDICTED: formin-like protein 2 [Cucumis sativus]
Csa6G497160	709	1114	621	68	98	105	15.7117	24.1049	13.0166	1.26398	1.86507	1.94402	1.49445e-24	3.0477e-23	-3.09094	down	[G]	Carbohydrate transport and metabolism	--	--	--	--	Starch synthase catalytic domain;; Glycosyltransferase Family 4	Probable starch synthase 4, chloroplastic/amyloplastic OS=Arabidopsis thaliana GN=SS4 PE=2 SV=1	Uncharacterized protein OS=Cucumis sativus GN=Csa_6G497160 PE=4 SV=1	PREDICTED: probable starch synthase 4, chloroplastic/amyloplastic isoform X4 [Cucumis sativus]
Csa3G062600	17	13	12	359	44	149	0.227081	0.17721	0.163636	4.46222	0.551002	1.87166	5.50891e-07	1.92226e-06	3.22362	up	[Z]	Cytoskeleton	Molecular Function: microtubule motor activity (GO:0003777);; Molecular Function: ATP binding (GO:0005524);; Cellular Component: kinesin complex (GO:0005871);; Cellular Component: microtubule (GO:0005874);; Biological Process: DNA replication (GO:0006260);; Biological Process: chromatin organization (GO:0006325);; Biological Process: microtubule-based movement (GO:0007018);; Molecular Function: m…	K10400|0|vvi:100253712|kinesin-like protein KIN12B; K10400 kinesin family member 15 (A)	[Z]	Cytoskeleton	Kinesin motor domain;; Microtubule binding	Kinesin-like protein KIN12A OS=Arabidopsis thaliana GN=KIN12A PE=1 SV=1	Kinesin-like protein OS=Cucumis sativus GN=Csa_3G062600 PE=3 SV=1	PREDICTED: kinesin-like protein KIN12B [Cucumis sativus]
Csa1G050360	436	367	354	99	78	72	7.67989	6.43928	6.25006	1.78207	1.38658	1.2686	4.54592e-26	1.0538e-24	-2.18851	down	[C]	Energy production and conversion	Molecular Function: malate synthase activity (GO:0004474);; Biological Process: glyoxylate cycle (GO:0006097);; Biological Process: tricarboxylic acid cycle (GO:0006099);; Cellular Component: glyoxysome (GO:0009514);;	K01638|0|vvi:100261216|malate synthase, glyoxysomal; K01638 malate synthase [EC:2.3.3.9] (A)	[C]	Energy production and conversion	Malate synthase	Malate synthase, glyoxysomal OS=Cucumis sativus PE=2 SV=2	Malate synthase OS=Cucumis sativus GN=Csa_1G050360 PE=3 SV=1	PREDICTED: malate synthase, glyoxysomal [Cucumis sativus]
Csa3G099580	580	255	218	112	59	44	10.1464	4.46372	3.81105	1.91579	1.01394	0.741962	1.1409e-05	3.29614e-05	-2.12993	down	--	--	Molecular Function: protein kinase activity (GO:0004672);; Molecular Function: ATP binding (GO:0005524);; Biological Process: protein phosphorylation (GO:0006468);; Cellular Component: integral component of membrane (GO:0016021);; Biological Process: recognition of pollen (GO:0048544);;	--	--	--	D-mannose binding lectin;; S-locus glycoprotein domain;; PAN-like domain;; Protein kinase domain;; Protein tyrosine kinase	Receptor-like serine/threonine-protein kinase SD1-8 OS=Arabidopsis thaliana GN=SD18 PE=1 SV=1	Uncharacterized protein OS=Cucumis sativus GN=Csa_3G099580 PE=4 SV=1	hypothetical protein Csa_3G099580 [Cucumis sativus]
Csa1G423280	246	423	182	80	117	133	9.79873	17.2151	6.91053	3.07583	4.50021	5.1126	0.000558418	0.00122547	-1.31028	down	--	--	--	--	--	--	--	--	Uncharacterized protein OS=Cucumis sativus GN=Csa_1G423280 PE=4 SV=1	PREDICTED: uncharacterized protein LOC101222016 [Cucumis sativus]
Csa3G576840	241	308	277	104	128	70	4.40465	5.35809	4.90609	2.19869	2.79181	1.46743	1.9455e-07	7.21457e-07	-1.42106	down	--	--	Molecular Function: ion channel activity (GO:0005216);; Cellular Component: integral component of membrane (GO:0016021);; Biological Process: ion transmembrane transport (GO:0034220);;	K05391|0|rcu:RCOM_1579800|Cyclic nucleotide-gated ion channel, putative; K05391 cyclic nucleotide gated channel, other eukaryote (A)	[PT]	--	Ion transport protein	Cyclic nucleotide-gated ion channel 1 OS=Arabidopsis thaliana GN=CNGC1 PE=1 SV=1	Uncharacterized protein OS=Cucumis sativus GN=Csa_3G576840 PE=4 SV=1	hypothetical protein Csa_3G576840 [Cucumis sativus]
Csa7G270590	854	906	750	460	441	330	11.9413	12.7812	10.393	6.36748	6.03446	4.53918	2.24686e-08	9.44069e-08	-1.01769	down	--	--	--	--	--	--	DDT domain;; WSTF, HB1, Itc1p, MBD9 motif 1;; Williams-Beuren syndrome DDT (WSD), D-TOX E motif	Homeobox-DDT domain protein RLT3 OS=Arabidopsis thaliana GN=RLT3 PE=3 SV=1	Uncharacterized protein OS=Cucumis sativus GN=Csa_7G270590 PE=4 SV=1	hypothetical protein Csa_7G270590 [Cucumis sativus]
Csa1G046910	406	309	353	629	763	807	8.32868	6.45509	7.42012	12.3674	15.0727	15.9341	3.98813e-09	1.83104e-08	1.03364	up	[RTKL]	--	Molecular Function: protein kinase activity (GO:0004672);; Molecular Function: ATP binding (GO:0005524);; Biological Process: protein phosphorylation (GO:0006468);;	K08867|0|vvi:100250110|with no lysine kinase; K08867 WNK lysine deficient protein kinase [EC:2.7.11.1] (A)	[R]	General function prediction only	Protein kinase domain;; Protein tyrosine kinase	Probable serine/threonine-protein kinase WNK2 OS=Oryza sativa subsp. japonica GN=WNK2 PE=2 SV=1	Uncharacterized protein OS=Cucumis sativus GN=Csa_1G046910 PE=4 SV=1	PREDICTED: probable serine/threonine-protein kinase WNK3 isoform X1 [Cucumis sativus]
Csa1G042640	3868	4355	3640	1508	1648	1569	66.1443	74.886	62.574	24.6842	26.9759	25.3303	9.87413e-34	4.14103e-32	-1.32317	down	[A]	RNA processing and modification	Biological Process: mitotic cell cycle (GO:0000278);; Molecular Function: RNA binding (GO:0003723);; Molecular Function: polynucleotide adenylyltransferase activity (GO:0004652);; Cellular Component: nucleus (GO:0005634);; Biological Process: mRNA polyadenylation (GO:0006378);;	K14376|0|rcu:RCOM_0723820|Poly(A) polymerase alpha, putative (EC:2.7.7.19); K14376 poly(A) polymerase [EC:2.7.7.19] (A)	[A]	RNA processing and modification	Poly(A) polymerase central domain;; Poly(A) polymerase predicted RNA binding domain;; Nucleotidyltransferase domain	Nuclear poly(A) polymerase 1 OS=Arabidopsis thaliana GN=PAPS1 PE=1 SV=1	Uncharacterized protein OS=Cucumis sativus GN=Csa_1G042640 PE=4 SV=1	PREDICTED: nuclear poly(A) polymerase 1 isoform X1 [Cucumis sativus]
Csa1G071270	413	405	313	1219	748	829	9.19917	9.03864	6.85197	26.9196	16.182	18.1051	1.9603e-07	7.266e-07	1.28515	up	[RTKL]	--	Molecular Function: protein kinase activity (GO:0004672);; Molecular Function: ATP binding (GO:0005524);; Biological Process: protein phosphorylation (GO:0006468);; Cellular Component: integral component of membrane (GO:0016021);; Biological Process: recognition of pollen (GO:0048544);;	--	--	--	Protein tyrosine kinase;; D-mannose binding lectin;; Protein kinase domain;; S-locus glycoprotein domain;; PAN-like domain	G-type lectin S-receptor-like serine/threonine-protein kinase At1g11330 OS=Arabidopsis thaliana GN=At1g11330 PE=2 SV=3	Uncharacterized protein OS=Cucumis sativus GN=Csa_1G071270 PE=4 SV=1	hypothetical protein Csa_1G071270 [Cucumis sativus]
Csa2G213950	143	38	123	6	2	7	14.6634	3.05355	5.16047	0.102245	0.0326222	1.60812	1.77207e-09	8.51961e-09	-3.77839	down	--	--	--	--	--	--	--	--	Uncharacterized protein OS=Cucumis sativus GN=Csa_2G213950 PE=4 SV=1	hypothetical protein Csa_2G213950 [Cucumis sativus]
Csa1G046820	685	459	299	1518	1861	2204	29.1319	19.5263	12.6746	63.5635	78.63	91.9439	2.32714e-09	1.09818e-08	1.89697	up	[KAD]	--	Molecular Function: DNA binding (GO:0003677);;	--	[K]	Transcription	Myb-like DNA-binding domain;; Myb-like DNA-binding domain	Transcription factor MYB86 OS=Arabidopsis thaliana GN=MYB86 PE=2 SV=1	Uncharacterized protein OS=Cucumis sativus GN=Csa_1G046820 PE=4 SV=1	PREDICTED: transcription factor MYB86-like [Cucumis sativus]
Csa3G598920	62	85	63	33	27	31	4.31604	5.89387	4.36627	2.24131	1.88279	2.09064	0.000176794	0.000423291	-1.17223	down	--	--	Molecular Function: hydrolase activity (GO:0016787);;	--	[R]	General function prediction only	PPR repeat family;; PPR repeat;; PPR repeat;; Pentatricopeptide repeat domain;; Pentacotripeptide-repeat region of PROPR;; Tetratricopeptide repeat	Pentatricopeptide repeat-containing protein At3g26630, chloroplastic OS=Arabidopsis thaliana GN=PCMP-A6 PE=2 SV=1	Uncharacterized protein OS=Cucumis sativus GN=Csa_3G598920 PE=4 SV=1	PREDICTED: pentatricopeptide repeat-containing protein At3g26630, chloroplastic [Cucumis sativus]
Csa6G151120	1676	1835	1229	558	579	722	36.9834	41.3347	28.0316	12.7089	13.6751	16.5789	1.53396e-10	8.28936e-10	-1.33335	down	[G]	Carbohydrate transport and metabolism	Molecular Function: phosphoglycerate mutase activity (GO:0004619);; Cellular Component: cytosol (GO:0005829);; Cellular Component: chloroplast (GO:0009507);; Biological Process: dephosphorylation (GO:0016311);; Molecular Function: phosphatase activity (GO:0016791);;	K15634|0|vvi:100255054|probable 2-carboxy-D-arabinitol-1-phosphatase; K15634 probable phosphoglycerate mutase [EC:5.4.2.12] (A)	[G]	Carbohydrate transport and metabolism	Histidine phosphatase superfamily (branch 1)	Probable 2-carboxy-D-arabinitol-1-phosphatase OS=Arabidopsis thaliana GN=At5g22620 PE=1 SV=1	Uncharacterized protein OS=Cucumis sativus GN=Csa_6G151120 PE=4 SV=1	PREDICTED: probable 2-carboxy-D-arabinitol-1-phosphatase [Cucumis sativus]
Csa2G042770	530	1258	5081	10	4	0	46.9668	108.84	449.761	0.763285	0.328183	0.0659643	1.32361e-07	5.01935e-07	-4.79294	down	--	--	Cellular Component: plasma membrane (GO:0005886);; Cellular Component: integral component of membrane (GO:0016021);; Molecular Function: transmembrane transporter activity (GO:0022857);; Biological Process: transmembrane transport (GO:0055085);;	--	--	--	EamA-like transporter family	WAT1-related protein At4g30420 OS=Arabidopsis thaliana GN=At4g30420 PE=3 SV=1	Uncharacterized protein OS=Cucumis sativus GN=Csa_2G042770 PE=4 SV=1	hypothetical protein Csa_2G042770 [Cucumis sativus]
Csa1G696500	558	576	649	306	278	296	5.88891	6.11932	6.70399	3.04567	2.84198	3.0458	8.91362e-15	7.55358e-14	-1.01302	down	[R]	General function prediction only	Molecular Function: ubiquitin-protein ligase activity (GO:0004842);; Biological Process: protein ubiquitination (GO:0016567);;	--	--	--	U-box domain;; WD domain, G-beta repeat	Putative E3 ubiquitin-protein ligase LIN-1 OS=Lotus japonicus GN=CERBERUS PE=2 SV=2	Uncharacterized protein OS=Cucumis sativus GN=Csa_1G696500 PE=4 SV=1	PREDICTED: putative E3 ubiquitin-protein ligase LIN-1 [Cucumis sativus]
Csa6G518370	254	194	264	663	680	640	7.93365	6.33946	8.61261	20.1674	20.9636	19.2084	1.31029e-19	1.74121e-18	1.46783	up	[LR]	--	Biological Process: succinyl-CoA metabolic process (GO:0006104);; Biological Process: autophagy (GO:0006914);; Molecular Function: guanosine-3',5'-bis(diphosphate) 3'-diphosphatase activity (GO:0008893);; Molecular Function: CoA pyrophosphatase activity (GO:0010945);; Biological Process: coenzyme A biosynthetic process (GO:0015937);;	--	[L]	Replication, recombination and repair	NUDIX domain	Nudix hydrolase 15, mitochondrial OS=Arabidopsis thaliana GN=NUDT15 PE=1 SV=2	Uncharacterized protein OS=Cucumis sativus GN=Csa_6G518370 PE=4 SV=1	PREDICTED: nudix hydrolase 15, mitochondrial isoform X2 [Cucumis sativus]
Csa6G139770	27	2	11	225	105	178	1.66363	0.161088	0.817532	13.7484	6.62317	10.7135	1.03984e-06	3.5038e-06	3.17006	up	--	--	Molecular Function: sequence-specific DNA binding transcription factor activity (GO:0003700);; Biological Process: regulation of transcription, DNA-templated (GO:0006355);; Molecular Function: sequence-specific DNA binding (GO:0043565);;	--	--	--	WRKY DNA -binding domain	Probable WRKY transcription factor 71 OS=Arabidopsis thaliana GN=WRKY71 PE=2 SV=1	Uncharacterized protein OS=Cucumis sativus GN=Csa_6G139770 PE=4 SV=1	PREDICTED: probable WRKY transcription factor 12 [Cucumis sativus]
Csa1G257950	231	257	231	73	49	72	6.41096	7.10172	6.39582	2.01929	1.34937	1.96997	3.11391e-16	3.04005e-15	-1.86131	down	[R]	General function prediction only	Biological Process: response to hormone (GO:0009725);; Cellular Component: integral component of membrane (GO:0016021);;	--	[RT]	--	Haemolysin-III related	Heptahelical transmembrane protein 2 OS=Arabidopsis thaliana GN=HHP2 PE=2 SV=1	Uncharacterized protein OS=Cucumis sativus GN=Csa_1G257950 PE=4 SV=1	PREDICTED: heptahelical transmembrane protein 2 [Cucumis sativus]
Csa2G232470	586	558	483	243	232	228	50.0303	47.1979	42.2257	19.5283	20.1275	19.1002	2.30438e-17	2.49311e-16	-1.20303	down	[P]	Inorganic ion transport and metabolism	Cellular Component: cytosol (GO:0005829);;	--	[P]	Inorganic ion transport and metabolism	ChaC-like protein	Putative glutathione-specific gamma-glutamylcyclotransferase 2 OS=Danio rerio GN=chac2 PE=2 SV=1	Uncharacterized protein OS=Cucumis sativus GN=Csa_2G232470 PE=4 SV=1	PREDICTED: putative glutathione-specific gamma-glutamylcyclotransferase 2 [Cucumis sativus]
Csa2G302120	134	205	328	10	3	11	9.59417	14.8182	23.2552	0.727873	0.215091	0.821537	6.90648e-18	7.89362e-17	-4.40813	down	--	--	--	--	--	--	PDDEXK-like family of unknown function	--	Uncharacterized protein OS=Cucumis sativus GN=Csa_2G302120 PE=4 SV=1	PREDICTED: uncharacterized protein LOC101214990 [Cucumis sativus]
Csa4G015770	116	120	78	277	255	270	3.65495	4.12868	2.37826	8.13489	7.48045	7.9171	2.20153e-09	1.04332e-08	1.33493	up	--	--	--	--	--	--	--	--	Uncharacterized protein OS=Cucumis sativus GN=Csa_4G015770 PE=4 SV=1	hypothetical protein Csa_4G015770 [Cucumis sativus]
Csa6G454390	2	9	2	29	59	63	0.338903	1.09508	0.254339	3.47698	7.48295	7.66951	2.19658e-06	7.06721e-06	3.05368	up	--	--	--	--	--	--	Transcriptional repressor, ovate	Transcription repressor OFP6 OS=Arabidopsis thaliana GN=OFP6 PE=1 SV=1	Uncharacterized protein OS=Cucumis sativus GN=Csa_6G454395 PE=4 SV=1	PREDICTED: transcription repressor OFP6-like [Cucumis sativus]
Csa7G201850	304	296	300	657	713	797	11.0837	12.2822	10.7811	21.9209	25.0813	29.08	4.3094e-22	7.05466e-21	1.26243	up	--	--	--	--	--	--	--	--	Uncharacterized protein OS=Cucumis sativus GN=Csa_7G201850 PE=4 SV=1	hypothetical protein Csa_7G201850 [Cucumis sativus]
Csa7G378560	783	580	730	1404	1406	1445	17.9377	13.351	16.6755	31.4026	31.3921	32.1685	3.60628e-12	2.34521e-11	1.01845	up	--	--	Molecular Function: GTPase activity (GO:0003924);; Molecular Function: GTP binding (GO:0005525);; Biological Process: metabolic process (GO:0008152);; Cellular Component: integral component of membrane (GO:0016021);;	--	[R]	General function prediction only	Guanylate-binding protein, N-terminal domain;; Guanylate-binding protein, C-terminal domain	Guanylate-binding protein 4 OS=Homo sapiens GN=GBP4 PE=2 SV=2	Uncharacterized protein OS=Cucumis sativus GN=Csa_7G378560 PE=4 SV=1	PREDICTED: guanylate-binding protein 5 isoform X1 [Cucumis sativus]
Csa5G512920	2379	1467	2014	5474	5062	5485	77.7525	47.6332	65.5579	178.695	166.78	177.441	4.33935e-13	3.0744e-12	1.43634	up	[MG]	--	Biological Process: metabolic process (GO:0008152);; Molecular Function: UDP-glucuronate decarboxylase activity (GO:0048040);;	--	[GM]	--	GDP-mannose 4,6 dehydratase;; NAD dependent epimerase/dehydratase family;; Polysaccharide biosynthesis protein;; 3-beta hydroxysteroid dehydrogenase/isomerase family;; Male sterility protein;; RmlD substrate binding domain	UDP-glucuronic acid decarboxylase 6 OS=Arabidopsis thaliana GN=UXS6 PE=2 SV=1	Uncharacterized protein OS=Cucumis sativus GN=Csa_5G512920 PE=4 SV=1	PREDICTED: UDP-glucuronic acid decarboxylase 6 [Cucumis sativus]
Csa1G600990	467	443	418	862	950	980	29.9611	28.0827	26.8997	55.2663	60.9632	62.4156	4.57624e-21	6.88466e-20	1.06889	up	--	--	Cellular Component: integral component of membrane (GO:0016021);;	--	--	--	--	--	Uncharacterized protein OS=Cucumis sativus GN=Csa_1G600990 PE=4 SV=1	PREDICTED: uncharacterized protein LOC101203325 [Cucumis sativus]
Csa6G190330	417	295	368	707	789	803	30.1399	21.5339	27.1184	49.4872	55.1311	55.9705	3.08422e-10	1.60229e-09	1.08182	up	--	--	Cellular Component: chloroplast (GO:0009507);; Cellular Component: integral component of membrane (GO:0016021);;	--	[U]	Intracellular trafficking, secretion, and vesicular transport	Rab5-interacting protein (Rab5ip)	Uncharacterized protein C20orf24 homolog OS=Mus musculus PE=2 SV=1	Uncharacterized protein OS=Cucumis sativus GN=Csa_6G190330 PE=4 SV=1	PREDICTED: uncharacterized protein C20orf24 homolog [Cucumis sativus]
Csa2G432230	178	177	180	58	65	60	4.94248	5.38352	5.02324	1.71073	1.81578	1.62651	1.31699e-15	1.20154e-14	-1.53125	down	--	--	Molecular Function: ATP binding (GO:0005524);; Cellular Component: nucleus (GO:0005634);; Biological Process: regulation of transcription, DNA-templated (GO:0006355);; Biological Process: developmental process (GO:0032502);;	--	--	--	WRC;; QLQ	Growth-regulating factor 5 OS=Oryza sativa subsp. japonica GN=GRF5 PE=2 SV=1	Uncharacterized protein OS=Cucumis sativus GN=Csa_2G432230 PE=4 SV=1	PREDICTED: growth-regulating factor 4-like [Cucumis sativus]
Csa6G505240	6	6	2	155	136	154	0.108045	0.105427	0.0353879	2.53386	2.24212	2.51129	1.44673e-29	4.33212e-28	4.72366	up	[RTKL]	--	Biological Process: microtubule cytoskeleton organization (GO:0000226);; Biological Process: cytokinesis by cell plate formation (GO:0000911);; Biological Process: response to molecule of bacterial origin (GO:0002237);; Molecular Function: protein kinase activity (GO:0004672);; Molecular Function: ATP binding (GO:0005524);; Biological Process: DNA replication (GO:0006260);; Biological Process: DN…	--	--	--	Leucine rich repeat;; Leucine Rich repeats (2 copies);; Protein kinase domain;; Protein tyrosine kinase;; Leucine Rich Repeat;; Leucine Rich repeat;; Leucine rich repeat N-terminal domain;; FNIP Repeat	Probable LRR receptor-like serine/threonine-protein kinase At4g36180 OS=Arabidopsis thaliana GN=At4g36180 PE=2 SV=1	Receptor-like protein kinase OS=Cucumis sativus GN=Csa_6G505240 PE=4 SV=1	PREDICTED: probable LRR receptor-like serine/threonine-protein kinase At4g36180 [Cucumis sativus]
Csa6G495030	783	1158	1146	415	421	331	13.4085	20.6817	19.6783	7.57039	7.50798	6.02137	1.54182e-10	8.32894e-10	-1.38463	down	[C]	Energy production and conversion	Biological Process: metabolic process (GO:0008152);; Molecular Function: hydrolase activity, acting on carbon-nitrogen (but not peptide) bonds, in linear amides (GO:0016811);;	K01455|0|vvi:100255878|putative formamidase C869.04; K01455 formamidase [EC:3.5.1.49] (A)	--	--	Acetamidase/Formamidase family	Formamidase OS=Methylophilus methylotrophus GN=fmdA PE=1 SV=1	Uncharacterized protein OS=Cucumis sativus GN=Csa_6G495030 PE=4 SV=1	PREDICTED: putative formamidase C869.04 isoform X2 [Cucumis sativus]
Csa1G023070	5246	6391	5085	2014	2862	2445	296.423	358.586	285.87	108.496	157.374	130.625	3.65599e-11	2.12508e-10	-1.18112	down	--	--	--	--	--	--	--	--	Uncharacterized protein OS=Cucumis sativus GN=Csa_1G023070 PE=4 SV=1	PREDICTED: uncharacterized protein LOC101219468 [Cucumis sativus]
Csa6G139130	369	155	267	100	92	113	47.7588	19.8047	34.2404	12.7947	11.9989	14.2242	0.000159104	0.00038329	-1.32524	down	--	--	Biological Process: determination of bilateral symmetry (GO:0009855);; Biological Process: polarity specification of adaxial/abaxial axis (GO:0009944);; Biological Process: meristem initiation (GO:0010014);; Biological Process: regulation of meristem growth (GO:0010075);; Biological Process: xylem development (GO:0010089);; Biological Process: cell wall macromolecule metabolic process (GO:0044036…	--	--	--	Protein of unknown function DUF260	LOB domain-containing protein 4 OS=Arabidopsis thaliana GN=LBD4 PE=2 SV=1	Uncharacterized protein OS=Cucumis sativus GN=Csa_6G139130 PE=4 SV=1	PREDICTED: LOB domain-containing protein 4 [Cucumis sativus]
Csa1G505940	557	504	555	75	119	87	29.445	26.0975	28.6144	3.8753	6.17765	4.41753	5.94414e-33	2.31836e-31	-2.49307	down	--	--	Cellular Component: integral component of membrane (GO:0016021);;	--	--	--	--	--	Uncharacterized protein OS=Cucumis sativus GN=Csa_1G505940 PE=4 SV=1	PREDICTED: uncharacterized protein LOC101218094 [Cucumis sativus]
Csa4G165920	23321	17656	18728	3062	4342	4301	244.688	185.658	197.015	31.9434	45.1944	44.7344	5.90299e-33	2.30808e-31	-2.32568	down	[H]	Coenzyme transport and metabolism	Cellular Component: mitochondrion (GO:0005739);; Cellular Component: chloroplast inner membrane (GO:0009706);; Cellular Component: magnesium chelatase complex (GO:0010007);; Biological Process: chlorophyll biosynthetic process (GO:0015995);; Molecular Function: magnesium chelatase activity (GO:0016851);; Biological Process: photosynthesis, light reaction (GO:0019684);;	K03403|0|vvi:100258964|CHLH; magnesium chelatase H subunit; K03403 magnesium chelatase subunit H [EC:6.6.1.1] (A)	--	--	CobN/Magnesium Chelatase;; Domain of unknown function (DUF3479)	Magnesium-chelatase subunit ChlH, chloroplastic OS=Arabidopsis thaliana GN=CHLH PE=1 SV=1	Uncharacterized protein OS=Cucumis sativus GN=Csa_4G165920 PE=4 SV=1	PREDICTED: magnesium-chelatase subunit ChlH, chloroplastic [Cucumis sativus]
Csa2G379220	872	663	991	1715	1997	2102	28.7356	21.803	32.5654	55.7056	64.849	68.1504	3.7006e-10	1.90412e-09	1.19129	up	--	--	Cellular Component: Golgi membrane (GO:0000139);; Molecular Function: SNARE binding (GO:0000149);; Molecular Function: SNAP receptor activity (GO:0005484);; Biological Process: intracellular protein transport (GO:0006886);; Biological Process: ER to Golgi vesicle-mediated transport (GO:0006888);; Biological Process: vesicle fusion (GO:0006906);; Cellular Component: integral component of membrane …	K08490|5.63708e-120|vvi:100257761|syntaxin-32; K08490 syntaxin 5 (A)	[U]	Intracellular trafficking, secretion, and vesicular transport	SNARE domain;; Syntaxin;; Syntaxin-5 N-terminal, Sly1p-binding domain	Syntaxin-32 OS=Arabidopsis thaliana GN=SYP32 PE=2 SV=1	Uncharacterized protein OS=Cucumis sativus GN=Csa_2G379220 PE=4 SV=1	PREDICTED: syntaxin-32 [Cucumis melo]
Csa3G881870	1173	1183	1751	3938	2489	2415	76.3627	76.3502	108.644	242.24	147.424	153.869	6.19714e-05	0.000160095	1.08514	up	--	--	Molecular Function: sequence-specific DNA binding transcription factor activity (GO:0003700);; Biological Process: regulation of transcription, DNA-templated (GO:0006355);; Molecular Function: sequence-specific DNA binding (GO:0043565);;	--	--	--	WRKY DNA -binding domain;; Plant zinc cluster domain	Probable WRKY transcription factor 11 OS=Arabidopsis thaliana GN=WRKY11 PE=2 SV=2	Uncharacterized protein OS=Cucumis sativus GN=WRKY25 PE=2 SV=1	probable WRKY transcription factor 11-like [Cucumis sativus]
Csa6G128580	13	12	10	58	31	42	0.81173	0.70217	0.666336	3.15636	1.81551	2.06227	6.83656e-05	0.00017551	1.79231	up	--	--	Cellular Component: extracellular region (GO:0005576);; Biological Process: syncytium formation (GO:0006949);; Cellular Component: plasmodesma (GO:0009506);; Biological Process: sexual reproduction (GO:0019953);;	--	--	--	Pollen allergen;; Lytic transglycolase	Expansin-B3 OS=Arabidopsis thaliana GN=EXPB3 PE=2 SV=2	Uncharacterized protein OS=Cucumis sativus GN=Csa_6G128580 PE=3 SV=1	PREDICTED: expansin-B3 [Cucumis sativus]
Csa4G000830	67	115	130	543	535	199	15.2949	25.2711	28.677	123.075	129.275	43.7125	1.13013e-05	3.26683e-05	1.92011	up	--	--	--	--	--	--	--	--	Uncharacterized protein OS=Cucumis sativus GN=Csa_4G000830 PE=4 SV=1	hypothetical protein Csa_4G000830 [Cucumis sativus]
Csa6G487750	598	449	392	3039	2185	1890	15.2198	11.3871	9.97844	76.7963	55.3537	47.5119	3.23896e-19	4.17612e-18	2.26583	up	[RTKL]	--	Molecular Function: protein kinase activity (GO:0004672);; Molecular Function: ATP binding (GO:0005524);; Biological Process: protein phosphorylation (GO:0006468);; Cellular Component: integral component of membrane (GO:0016021);;	--	--	--	Protein kinase domain;; Protein tyrosine kinase;; LysM domain	LysM domain receptor-like kinase 4 OS=Arabidopsis thaliana GN=LYK4 PE=1 SV=1	Uncharacterized protein OS=Cucumis sativus GN=Csa_6G487750 PE=4 SV=1	PREDICTED: lysM domain receptor-like kinase 4 [Cucumis sativus]
Csa1G572950	450	431	483	1573	1050	1358	36.9574	37.5523	40.4691	136.337	88.8452	111.686	9.2241e-16	8.54543e-15	1.53127	up	--	--	Cellular Component: nucleosome (GO:0000786);; Cellular Component: nuclear chromatin (GO:0000790);; Biological Process: RNA methylation (GO:0001510);; Molecular Function: DNA binding (GO:0003677);; Cellular Component: nucleolus (GO:0005730);; Biological Process: chromatin silencing (GO:0006342);; Biological Process: cell proliferation (GO:0008283);; Molecular Function: protein heterodimerization a…	--	[B]	Chromatin structure and dynamics	C-terminus of histone H2A;; Core histone H2A/H2B/H3/H4;; Histone-like transcription factor (CBF/NF-Y) and archaeal histone	Probable histone H2AXb OS=Arabidopsis thaliana GN=At1g54690 PE=1 SV=1	Histone H2A OS=Cucumis sativus GN=Csa_1G572950 PE=3 SV=1	PREDICTED: histone H2AX [Cucumis sativus]
Csa2G223700	225	219	221	481	491	515	4.16968	4.41173	4.20161	8.64915	9.00569	9.25643	1.15289e-22	1.97868e-21	1.15728	up	--	--	--	--	--	--	--	--	Uncharacterized protein OS=Cucumis sativus GN=Csa_2G223700 PE=4 SV=1	hypothetical protein Csa_2G223700 [Cucumis sativus]
Csa4G044980	139	181	142	708	561	553	3.04965	3.1162	1.97221	10.6857	7.87855	9.13518	4.72122e-23	8.44117e-22	1.95899	up	[G]	Carbohydrate transport and metabolism	Molecular Function: beta-galactosidase activity (GO:0004565);; Cellular Component: cell wall (GO:0005618);; Biological Process: carbohydrate metabolic process (GO:0005975);; Biological Process: polyamine catabolic process (GO:0006598);; Biological Process: plant-type cell wall organization (GO:0009664);; Biological Process: phenylpropanoid metabolic process (GO:0009698);; Biological Process: plan…	--	[G]	Carbohydrate transport and metabolism	Glycosyl hydrolases family 35;; Beta-galactosidase	Beta-galactosidase 3 OS=Arabidopsis thaliana GN=BGAL3 PE=1 SV=1	Uncharacterized protein OS=Cucumis sativus GN=Csa_4G044980 PE=4 SV=1	hypothetical protein Csa_4G044980 [Cucumis sativus]
Csa1G008560	53	215	216	744	468	416	1.47535	5.94418	6.00985	20.4767	12.6557	11.3528	0.00109625	0.00227368	1.62268	up	--	--	Molecular Function: transporter activity (GO:0005215);; Biological Process: transport (GO:0006810);; Cellular Component: integral component of membrane (GO:0016021);;	--	[E]	Amino acid transport and metabolism	POT family	Protein NRT1/ PTR FAMILY 4.6 OS=Arabidopsis thaliana GN=NPF4.6 PE=1 SV=1	Uncharacterized protein OS=Cucumis sativus GN=Csa_1G008560 PE=4 SV=1	hypothetical protein Csa_1G008560 [Cucumis sativus]
Csa1G678050	233	299	377	127	145	138	6.48368	8.2898	10.4476	3.52374	4.04637	3.82256	2.24023e-06	7.20319e-06	-1.12988	down	--	--	Cellular Component: exocyst (GO:0000145);; Cellular Component: cytosol (GO:0005829);; Cellular Component: plasma membrane (GO:0005886);; Biological Process: exocytosis (GO:0006887);; Biological Process: response to high light intensity (GO:0009644);; Biological Process: response to hydrogen peroxide (GO:0042542);;	K07195|0|vvi:100268151|exocyst complex component EXO70B1; K07195 exocyst complex component 7 (A)	[U]	Intracellular trafficking, secretion, and vesicular transport	Exo70 exocyst complex subunit	Exocyst complex component EXO70B1 OS=Arabidopsis thaliana GN=EXO70B1 PE=1 SV=1	Uncharacterized protein OS=Cucumis sativus GN=Csa_1G678050 PE=4 SV=1	PREDICTED: exocyst complex component EXO70B1-like [Cucumis sativus]
Csa6G009480	2058	1774	1689	3862	3901	4234	107.143	91.7997	87.2262	196.396	199.089	213.575	8.95788e-22	1.42106e-20	1.11635	up	--	--	Molecular Function: zinc ion binding (GO:0008270);;	K09377|1.9236e-127|vvi:100263273|LIM domain-containing protein WLIM2b; K09377 cysteine and glycine-rich protein (A)	[TZ]	--	LIM domain	LIM domain-containing protein WLIM2b OS=Arabidopsis thaliana GN=WLIM2B PE=1 SV=1	Uncharacterized protein OS=Cucumis sativus GN=Csa_6G009480 PE=4 SV=1	PREDICTED: LIM domain-containing protein WLIM2b [Cucumis sativus]
Csa2G338830	2214	3404	3975	13685	10195	8001	70.3491	107.01	125.659	434.334	321.96	251.395	3.40217e-09	1.57406e-08	1.6937	up	--	--	Molecular Function: DNA binding (GO:0003677);; Cellular Component: nucleus (GO:0005634);; Biological Process: regulation of transcription, DNA-templated (GO:0006355);;	--	--	--	No apical meristem (NAM) protein	NAC domain-containing protein 2 OS=Arabidopsis thaliana GN=NAC002 PE=2 SV=2	Uncharacterized protein OS=Cucumis sativus GN=Csa_2G338830 PE=4 SV=1	PREDICTED: NAC domain-containing protein 2 [Cucumis sativus]
Csa1G560640	2830	3123	3946	983	1032	1009	118.477	131.077	165.716	41.0878	43.5194	41.8708	8.65926e-27	2.12745e-25	-1.69827	down	[O]	Posttranslational modification, protein turnover, chaperones	Cellular Component: cytosol (GO:0005829);; Biological Process: proteolysis (GO:0006508);; Molecular Function: pyroglutamyl-peptidase activity (GO:0016920);;	K01304|2.38542e-134|vvi:100252925|pyroglutamyl-peptidase 1; K01304 pyroglutamyl-peptidase [EC:3.4.19.3] (A)	[O]	Posttranslational modification, protein turnover, chaperones	Pyroglutamyl peptidase	Pyrrolidone-carboxylate peptidase OS=Pyrococcus furiosus (strain ATCC 43587 / DSM 3638 / JCM 8422 / Vc1) GN=pcp PE=1 SV=1	Uncharacterized protein OS=Cucumis sativus GN=Csa_1G560640 PE=4 SV=1	PREDICTED: pyroglutamyl-peptidase 1 [Cucumis sativus]
Csa3G166290	34	20	20	48	55	52	1.23206	0.719335	0.719838	1.68523	1.92819	1.82945	0.00478636	0.00881709	1.02697	up	--	--	Cellular Component: integral component of membrane (GO:0016021);;	--	--	--	Plant protein of unknown function	UPF0481 protein At3g47200 OS=Arabidopsis thaliana GN=At3g47200 PE=2 SV=1	Uncharacterized protein OS=Cucumis sativus GN=Csa_3G166290 PE=4 SV=1	PREDICTED: UPF0481 protein At3g47200-like [Cucumis sativus]
Csa5G198150	2053	954	1682	4757	5551	5277	82.5489	38.0621	67.9667	191.861	225.412	212.056	1.60825e-09	7.77513e-09	1.69522	up	--	--	Biological Process: carbohydrate transport (GO:0008643);; Cellular Component: integral component of membrane (GO:0016021);;	--	[GE]	--	Triose-phosphate Transporter family;; UAA transporter family;; EamA-like transporter family	Probable sugar phosphate/phosphate translocator At3g11320 OS=Arabidopsis thaliana GN=At3g11320 PE=2 SV=1	Uncharacterized protein OS=Cucumis sativus GN=Csa_5G198150 PE=4 SV=1	PREDICTED: probable sugar phosphate/phosphate translocator At3g11320 [Cucumis melo]
Csa4G642520	5720	3974	4393	15852	14756	12844	70.37	49.1648	54.2128	197.096	183.736	157.187	3.14526e-19	4.05867e-18	1.61156	up	[P]	Inorganic ion transport and metabolism	Molecular Function: calcium channel activity (GO:0005262);; Molecular Function: calcium-transporting ATPase activity (GO:0005388);; Molecular Function: calmodulin binding (GO:0005516);; Molecular Function: ATP binding (GO:0005524);; Cellular Component: endoplasmic reticulum (GO:0005783);; Cellular Component: integral component of plasma membrane (GO:0005887);; Biological Process: cellular zinc io…	--	[P]	Inorganic ion transport and metabolism	E1-E2 ATPase;; Cation transporting ATPase, C-terminus;; Ca2+-ATPase N terminal autoinhibitory domain;; Cation transport ATPase (P-type);; haloacid dehalogenase-like hydrolase;; Cation transporter/ATPase, N-terminus;; haloacid dehalogenase-like hydrolase	Calcium-transporting ATPase 1, chloroplastic OS=Arabidopsis thaliana GN=ACA1 PE=1 SV=3	Calcium-transporting ATPase OS=Cucumis sativus GN=Csa_4G642520 PE=3 SV=1	hypothetical protein Csa_4G642520 [Cucumis sativus]
Csa3G828990	3	0	1	35	46	52	0.140785	3.60193e-07	0.0806994	1.48852	1.94762	2.22614	8.88089e-11	4.92538e-10	4.2586	up	[KAD]	--	Molecular Function: DNA binding (GO:0003677);; Molecular Function: sequence-specific DNA binding transcription factor activity (GO:0003700);; Cellular Component: nucleus (GO:0005634);; Biological Process: regulation of transcription, DNA-templated (GO:0006355);; Biological Process: anther wall tapetum development (GO:0048658);; Biological Process: microgametogenesis (GO:0055046);;	K09422|8.35068e-54|vvi:100249216|transcription repressor MYB4; K09422 myb proto-oncogene protein, plant (A)	[K]	Transcription	Myb-like DNA-binding domain;; Myb-like DNA-binding domain	Transcription factor MYB35 OS=Arabidopsis thaliana GN=MYB35 PE=2 SV=1	Uncharacterized protein OS=Cucumis sativus GN=Csa_3G828990 PE=4 SV=1	hypothetical protein Csa_3G828990 [Cucumis sativus]
Csa3G002630	1392	1219	1397	3479	3992	4253	47.1708	40.0132	47.6824	86.7164	96.0988	101.142	7.04714e-35	3.16837e-33	1.54245	up	[O]	Posttranslational modification, protein turnover, chaperones	Biological Process: ubiquitin-dependent protein catabolic process (GO:0006511);; Molecular Function: ligase activity (GO:0016874);;	K03094|2.75987e-82|vvi:100267502|	[O]	Posttranslational modification, protein turnover, chaperones	Skp1 family, dimerisation domain;; Skp1 family, tetramerisation domain	SKP1-like protein 1B OS=Arabidopsis thaliana GN=SKP1B PE=1 SV=1	Uncharacterized protein OS=Cucumis sativus GN=Csa_3G002630 PE=4 SV=1	PREDICTED: SKP1-like protein 1B [Cucumis sativus]
Csa5G635370	1952	2203	2178	581	530	642	25.0683	28.4974	27.9205	7.19948	6.75992	8.24728	6.07246e-50	6.44466e-48	-1.84428	down	--	--	Molecular Function: ATP binding (GO:0005524);; Cellular Component: integral component of plasma membrane (GO:0005887);; Biological Process: ATP biosynthetic process (GO:0006754);; Molecular Function: hydrogen-exporting ATPase activity, phosphorylative mechanism (GO:0008553);; Cellular Component: intracellular membrane-bounded organelle (GO:0043231);; Molecular Function: metal ion binding (GO:0046…	K01535|0|rcu:RCOM_0854050|H(\+)-transporting atpase plant/fungi plasma membrane type, putative (EC:3.6.3.6); K01535 H+-transporting ATPase [EC:3.6.3.6] (A)	[P]	Inorganic ion transport and metabolism	E1-E2 ATPase;; haloacid dehalogenase-like hydrolase;; Cation transporter/ATPase, N-terminus;; Cation transport ATPase (P-type);; haloacid dehalogenase-like hydrolase	Plasma membrane ATPase 2 (Fragment) OS=Solanum lycopersicum GN=LHA2 PE=3 SV=1	Plasma membrane ATPase OS=Cucumis sativus GN=Csa_5G635370 PE=3 SV=1	hypothetical protein Csa_5G635370 [Cucumis sativus]
Csa5G484640	881	1014	794	353	425	427	10.7893	12.5421	9.67438	4.21984	5.1263	5.2151	6.13845e-13	4.28291e-12	-1.14945	down	[L]	Replication, recombination and repair	Molecular Function: nucleic acid binding (GO:0003676);; Molecular Function: RNA helicase activity (GO:0003724);; Molecular Function: ATP binding (GO:0005524);; Cellular Component: chloroplast stroma (GO:0009570);; Biological Process: embryo development ending in seed dormancy (GO:0009793);; Cellular Component: cytoplasmic stress granule (GO:0010494);; Biological Process: plasmodesmata-mediated in…	--	[A]	RNA processing and modification	DSHCT (NUC185) domain;; DEAD/DEAH box helicase;; Type III restriction enzyme, res subunit;; Helicase conserved C-terminal domain	DExH-box ATP-dependent RNA helicase DExH15 chloroplastic OS=Arabidopsis thaliana GN=ISE2 PE=1 SV=2	Uncharacterized protein OS=Cucumis sativus GN=Csa_5G484640 PE=4 SV=1	PREDICTED: DEAD-box ATP-dependent RNA helicase ISE2, chloroplastic isoform X2 [Cucumis sativus]
Csa5G608210	9	11	12	100	60	94	1.73027	1.99552	2.32099	17.856	11.3271	16.4969	4.16291e-12	2.68703e-11	2.84284	up	[F]	Nucleotide transport and metabolism	Cellular Component: cytosol (GO:0005829);; Biological Process: dGTP catabolic process (GO:0006203);; Biological Process: cellular response to DNA damage stimulus (GO:0006974);; Molecular Function: 8-oxo-7,8-dihydroguanosine triphosphate pyrophosphatase activity (GO:0008413);; Molecular Function: dihydroneopterin triphosphate pyrophosphohydrolase activity (GO:0019177);; Molecular Function: 8-oxo-7…	--	--	--	NUDIX domain	Nudix hydrolase 1 OS=Arabidopsis thaliana GN=NUDT1 PE=1 SV=1	Uncharacterized protein OS=Cucumis sativus GN=Csa_5G608210 PE=3 SV=1	PREDICTED: nudix hydrolase 1-like [Cucumis sativus]
Csa6G522680	55712	58356	60124	5673	7436	6154	2557.35	2633.84	2765.62	266.928	355.665	286.758	4.2722e-129	6.66505e-126	-3.16156	down	--	--	Biological Process: response to light stimulus (GO:0009416);; Cellular Component: photosystem I (GO:0009522);; Cellular Component: photosystem II (GO:0009523);; Cellular Component: chloroplast thylakoid membrane (GO:0009535);; Biological Process: photosynthesis, light harvesting in photosystem I (GO:0009768);; Cellular Component: chloroplast envelope (GO:0009941);; Cellular Component: plastoglobu…	K08912|0|rcu:RCOM_0633890|chlorophyll A/B binding protein, putative; K08912 light-harvesting complex II chlorophyll a/b binding protein 1 (A)	--	--	Chlorophyll A-B binding protein	Chlorophyll a-b binding protein of LHCII type I, chloroplastic (Fragment) OS=Cucumis sativus PE=2 SV=1	Uncharacterized protein OS=Cucumis sativus GN=Csa_6G522680 PE=4 SV=1	PREDICTED: chlorophyll a-b binding protein of LHCII type I, chloroplastic [Cucumis sativus]
Csa2G382650	105	127	286	389	425	410	5.68638	6.98973	15.5546	19.9472	22.4912	21.5134	0.00214807	0.00422349	1.18776	up	--	--	Molecular Function: sequence-specific DNA binding transcription factor activity (GO:0003700);; Biological Process: regulation of transcription, DNA-templated (GO:0006355);; Molecular Function: sequence-specific DNA binding (GO:0043565);;	--	--	--	WRKY DNA -binding domain	Probable WRKY transcription factor 40 OS=Arabidopsis thaliana GN=WRKY40 PE=1 SV=1	WRKY protein OS=Cucumis sativus GN=WRKY12 PE=2 SV=1	probable WRKY transcription factor 40-like [Cucumis sativus]
Csa3G135640	31	18	32	277	408	344	1.82478	1.05966	1.87704	16.2943	24.2143	19.7382	1.365e-32	5.09459e-31	3.57322	up	[O]	Posttranslational modification, protein turnover, chaperones	Molecular Function: zinc ion binding (GO:0008270);; Cellular Component: integral component of membrane (GO:0016021);;	--	[O]	Posttranslational modification, protein turnover, chaperones	Ring finger domain;; RING-like zinc finger;; RING-H2 zinc finger domain;; Zinc finger, C3HC4 type (RING finger);; Zinc finger, C3HC4 type (RING finger);; Zinc finger, C3HC4 type (RING finger)	RING-H2 finger protein ATL16 OS=Arabidopsis thaliana GN=ATL16 PE=2 SV=1	Uncharacterized protein OS=Cucumis sativus GN=Csa_3G135640 PE=4 SV=1	PREDICTED: RING-H2 finger protein ATL16-like [Cucumis sativus]
Csa3G689790	2183	1476	2104	28090	22778	28496	89.2872	59.8798	86.03	1134.49	927.185	1151.98	8.06944e-81	3.70269e-78	3.74434	up	--	--	Cellular Component: cell wall (GO:0005618);; Cellular Component: plasma membrane (GO:0005886);; Biological Process: gibberellic acid mediated signaling pathway (GO:0009740);; Biological Process: seed dormancy process (GO:0010162);; Biological Process: chlorophyll biosynthetic process (GO:0015995);;	--	--	--	Protein of unknown function (DUF642)	--	Uncharacterized protein OS=Cucumis sativus GN=Csa_3G689790 PE=4 SV=1	PREDICTED: uncharacterized protein LOC101216438 [Cucumis sativus]
Csa5G218770	55	111	171	280	496	375	3.04448	5.90604	9.19211	14.897	26.5327	19.613	7.58658e-05	0.000193112	1.67894	up	--	--	Biological Process: amino acid transmembrane transport (GO:0003333);; Molecular Function: amino acid transmembrane transporter activity (GO:0015171);; Cellular Component: integral component of membrane (GO:0016021);;	--	[E]	Amino acid transport and metabolism	Transmembrane amino acid transporter protein;; Tryptophan/tyrosine permease family	Sodium-coupled neutral amino acid transporter 2 OS=Xenopus tropicalis GN=slc38a2 PE=2 SV=1	Uncharacterized protein OS=Cucumis sativus GN=Csa_5G218770 PE=4 SV=1	PREDICTED: sodium-coupled neutral amino acid transporter 2 isoform X1 [Cucumis sativus]
Csa7G070810	79	149	75	0	1	0	25.5938	60.2701	18.9769	0	1.81041	0	5.6776e-17	5.92483e-16	-6.06728	down	--	--	Cellular Component: chloroplast (GO:0009507);; Cellular Component: photosystem I (GO:0009522);; Biological Process: photosynthesis (GO:0015979);;	--	--	--	--	--	Uncharacterized protein OS=Cucumis sativus GN=Csa_7G070810 PE=4 SV=1	hypothetical protein Csa_7G070810 [Cucumis sativus]
Csa3G730920	186	162	116	72	76	78	4.16101	3.58194	2.56213	1.58464	1.66003	1.70197	0.000105917	0.000263206	-1.01702	down	[RTKL]	--	Molecular Function: protein kinase activity (GO:0004672);; Molecular Function: ATP binding (GO:0005524);; Biological Process: protein phosphorylation (GO:0006468);; Cellular Component: integral component of membrane (GO:0016021);; Molecular Function: carbohydrate binding (GO:0030246);;	--	--	--	Legume lectin domain;; Protein kinase domain;; Protein tyrosine kinase	Probable L-type lectin-domain containing receptor kinase VI.1 OS=Arabidopsis thaliana GN=LECRK61 PE=2 SV=1	Uncharacterized protein OS=Cucumis sativus GN=Csa_3G730920 PE=4 SV=1	PREDICTED: probable L-type lectin-domain containing receptor kinase VI.1 [Cucumis sativus]
Csa3G816070	3618	4413	3067	834	860	890	65.7552	80.1523	55.5566	15.0004	15.3626	15.8632	4.88044e-36	2.39433e-34	-2.08589	down	[T]	Signal transduction mechanisms	Biological Process: response to reactive oxygen species (GO:0000302);; Molecular Function: nucleic acid binding (GO:0003676);; Molecular Function: GTPase activity (GO:0003924);; Molecular Function: GTP binding (GO:0005525);; Biological Process: translation (GO:0006412);; Cellular Component: chloroplast stroma (GO:0009570);; Biological Process: regulation of gene expression (GO:0010468);; Biologic…	K06207|0|vvi:100264026|translation factor GUF1 homolog, chloroplastic; K06207 GTP-binding protein (A)	[J]	Translation, ribosomal structure and biogenesis	Elongation factor Tu GTP binding domain;; Elongation factor G C-terminus;; Elongation factor Tu domain 2;; 50S ribosome-binding GTPase;; Ferrous iron transport protein B	GTP-binding protein TypA/BipA homolog OS=Synechocystis sp. (strain PCC 6803 / Kazusa) GN=typA PE=3 SV=1	Uncharacterized protein OS=Cucumis sativus GN=Csa_3G816070 PE=4 SV=1	hypothetical protein Csa_3G816070 [Cucumis sativus]
Csa2G200420	252	183	81	733	1800	488	13.1211	9.5209	4.21042	38.6536	96.7025	25.5934	8.87691e-06	2.61299e-05	2.33648	up	--	--	Cellular Component: nucleus (GO:0005634);; Biological Process: regulation of transcription, DNA-templated (GO:0006355);; Biological Process: auxin-activated signaling pathway (GO:0009734);;	--	--	--	AUX/IAA family	Auxin-responsive protein IAA14 OS=Arabidopsis thaliana GN=IAA14 PE=1 SV=2	Auxin-responsive protein OS=Cucumis sativus GN=Csa_2G200420 PE=3 SV=1	PREDICTED: auxin-responsive protein IAA14 [Cucumis sativus]
Csa6G003400	1250	1112	1173	2481	2952	2283	18.0626	16.0697	16.9442	35.5164	42.2149	32.5475	3.06521e-16	2.99439e-15	1.12072	up	--	--	Molecular Function: calcium ion binding (GO:0005509);; Molecular Function: calcium-dependent phospholipid binding (GO:0005544);; Cellular Component: integral component of membrane (GO:0016021);;	--	--	--	C2 domain;; Plant phosphoribosyltransferase C-terminal	Protein QUIRKY OS=Arabidopsis thaliana GN=QKY PE=2 SV=1	Uncharacterized protein OS=Cucumis sativus GN=Csa_6G003400 PE=4 SV=1	PREDICTED: uncharacterized protein LOC101203632 [Cucumis sativus]
Csa2G138190	644	969	748	254	398	501	24.3615	36.4883	28.1877	9.62156	15.1683	18.7794	0.000661794	0.0014306	-1.00846	down	--	--	Molecular Function: cyclin-dependent protein serine/threonine kinase inhibitor activity (GO:0004861);; Cellular Component: nucleus (GO:0005634);; Biological Process: cell cycle arrest (GO:0007050);; Biological Process: negative regulation of protein serine/threonine kinase activity (GO:0071901);;	--	--	--	Cyclin-dependent kinase inhibitor	Cyclin-dependent kinase inhibitor 4 OS=Arabidopsis thaliana GN=KRP4 PE=1 SV=2	Uncharacterized protein OS=Cucumis sativus GN=Csa_2G138190 PE=4 SV=1	PREDICTED: cyclin-dependent kinase inhibitor 5-like [Cucumis sativus]
Csa1G462040	814	1212	1186	616	432	484	26.4581	39.9605	38.1614	19.2885	13.6457	15.2327	6.61522e-06	1.98622e-05	-1.05063	down	--	--	--	--	--	--	--	--	Uncharacterized protein OS=Cucumis sativus GN=Csa_1G462040 PE=4 SV=1	PREDICTED: uncharacterized protein LOC101206794 [Cucumis sativus]
Csa3G914000	2877	3952	3810	1635	1249	1078	212.344	291.044	281.129	120.521	93.6319	81.4427	9.35375e-11	5.17323e-10	-1.4053	down	--	--	Biological Process: polysaccharide biosynthetic process (GO:0000271);; Cellular Component: chloroplast (GO:0009507);; Biological Process: multidimensional cell growth (GO:0009825);; Biological Process: cell tip growth (GO:0009932);; Biological Process: regulation of hormone levels (GO:0010817);; Cellular Component: integral component of membrane (GO:0016021);; Molecular Function: oxidoreductase a…	K08360|1.02308e-93|vvi:100255839|transmembrane ascorbate ferrireductase 1; K08360 cytochrome b-561 (A)	[C]	Energy production and conversion	Eukaryotic cytochrome b561	Transmembrane ascorbate ferrireductase 1 OS=Arabidopsis thaliana GN=CYB561A PE=1 SV=1	Uncharacterized protein OS=Cucumis sativus GN=Csa_3G914000 PE=4 SV=1	PREDICTED: transmembrane ascorbate ferrireductase 1 [Cucumis sativus]
Csa6G338100	211	305	131	73	74	109	7.41063	9.66465	4.1908	2.17545	2.13742	3.49248	0.00064095	0.00139021	-1.28288	down	--	--	Cellular Component: cytoplasm (GO:0005737);; Molecular Function: glycolipid transporter activity (GO:0017089);; Biological Process: glycolipid transport (GO:0046836);; Molecular Function: glycolipid binding (GO:0051861);;	--	[G]	Carbohydrate transport and metabolism	Glycolipid transfer protein (GLTP)	Glycolipid transfer protein 3 OS=Arabidopsis thaliana GN=GLTP3 PE=2 SV=1	Uncharacterized protein OS=Cucumis sativus GN=Csa_6G338100 PE=4 SV=1	hypothetical protein Csa_6G338100 [Cucumis sativus]
Csa6G487580	228	216	192	1168	855	651	16.5559	15.6645	13.8779	82.8538	60.2253	46.2801	1.0776e-15	9.93012e-15	2.03581	up	--	--	--	--	--	--	Cleavage site for pathogenic type III effector avirulence factor Avr	--	Uncharacterized protein OS=Cucumis sativus GN=Csa_6G487580 PE=4 SV=1	PREDICTED: uncharacterized protein LOC101206523 [Cucumis sativus]
Trans_newGene_30	507	240	325	2930	3458	2321	18.5811	8.7143	11.9761	107.622	128.879	85.1406	1.66784e-22	2.82212e-21	2.94522	up	--	--	--	--	--	--	Calmodulin binding protein-like	Calmodulin-binding protein 60 B OS=Arabidopsis thaliana GN=CBP60B PE=2 SV=1	--	PREDICTED: uncharacterized protein LOC103492121 isoform X1 [Cucumis melo]
Csa5G490820	20830	18758	24560	2107	3357	3311	1249.28	1102.2	1466.42	128.676	205.642	197.475	2.78328e-37	1.48198e-35	-2.83048	down	--	--	Biological Process: rRNA processing (GO:0006364);; Cellular Component: photosystem I (GO:0009522);; Cellular Component: photosystem II (GO:0009523);; Cellular Component: chloroplast thylakoid (GO:0009534);; Biological Process: response to high light intensity (GO:0009644);; Biological Process: response to sucrose (GO:0009744);; Biological Process: photosynthesis, light harvesting in photosystem I…	K08907|2.1609e-151|rcu:RCOM_0333020|chlorophyll A/B binding protein, putative; K08907 light-harvesting complex I chlorophyll a/b binding protein 1 (A)	--	--	Chlorophyll A-B binding protein	Chlorophyll a-b binding protein 6A, chloroplastic OS=Solanum lycopersicum GN=CAB6A PE=2 SV=1	Uncharacterized protein OS=Cucumis sativus GN=Csa_5G490820 PE=4 SV=1	PREDICTED: chlorophyll a-b binding protein 6A, chloroplastic [Cucumis sativus]
Csa6G517220	148	102	71	259	1098	607	8.94275	6.00474	4.22821	15.8285	68.2922	35.1633	1.17273e-06	3.91521e-06	2.41915	up	--	--	Molecular Function: asparagine synthase (glutamine-hydrolyzing) activity (GO:0004066);; Cellular Component: cytosol (GO:0005829);; Biological Process: asparagine biosynthetic process (GO:0006529);; Biological Process: glutamine metabolic process (GO:0006541);; Molecular Function: protein homodimerization activity (GO:0042803);;	--	--	--	Aluminium induced protein;; Glutamine amidotransferase domain	Stem-specific protein TSJT1 OS=Nicotiana tabacum GN=TSJT1 PE=2 SV=1	Uncharacterized protein OS=Cucumis sativus GN=Csa_6G517220 PE=4 SV=1	PREDICTED: stem-specific protein TSJT1 [Cucumis sativus]
Csa1G073650	163	236	217	87	87	87	14.2743	20.2707	18.95	7.46109	7.79448	7.47074	7.8865e-08	3.07824e-07	-1.22042	down	--	--	Cellular Component: integral component of membrane (GO:0016021);;	--	--	--	Protein of unknown function (DUF1218)	--	Uncharacterized protein OS=Cucumis sativus GN=Csa_1G073650 PE=4 SV=1	PREDICTED: uncharacterized protein LOC101207266 [Cucumis sativus]
Csa2G098440	2420	2314	2629	4867	5263	5724	285.186	269.304	306.762	559.344	617.625	654.442	2.00167e-24	4.03986e-23	1.10361	up	--	--	Molecular Function: RNA binding (GO:0003723);; Molecular Function: structural constituent of ribosome (GO:0003735);; Biological Process: translation (GO:0006412);; Biological Process: ribonucleoprotein complex assembly (GO:0022618);; Cellular Component: cytosolic large ribosomal subunit (GO:0022625);;	--	[J]	Translation, ribosomal structure and biogenesis	Ribosomal L38e protein family	60S ribosomal protein L38 OS=Arabidopsis thaliana GN=RPL38A PE=3 SV=1	Uncharacterized protein OS=Cucumis sativus GN=Csa_2G098440 PE=3 SV=1	hypothetical protein CICLE_v10013279mg [Citrus clementina]
Csa4G658580	3	8	9	177	39	90	0.0956297	0.211807	0.246062	4.51889	1.01706	2.31773	6.98964e-08	2.74604e-07	3.42292	up	[D]	Cell cycle control, cell division, chromosome partitioning	Cellular Component: nucleus (GO:0005634);;	K05868|0|rcu:RCOM_1601010|cyclin B, putative; K05868 cyclin B (A)	[D]	Cell cycle control, cell division, chromosome partitioning	Cyclin, N-terminal domain;; Cyclin, C-terminal domain	Cyclin-B2-4 OS=Arabidopsis thaliana GN=CYCB2-4 PE=2 SV=2	Uncharacterized protein OS=Cucumis sativus GN=Csa_4G658580 PE=3 SV=1	PREDICTED: G2/mitotic-specific cyclin-2-like [Cucumis sativus]
Csa2G258760	9	2	0	342	366	200	1.65807	0.50089	0	60.8079	67.4406	34.7362	1.61131e-21	2.50379e-20	5.6253	up	--	--	Biological Process: response to auxin (GO:0009733);;	K14488|1.34447e-43|vvi:100261630|auxin-induced protein 15A; K14488 SAUR family protein (A)	--	--	Auxin responsive protein	Auxin-responsive protein SAUR24 OS=Arabidopsis thaliana GN=SAUR24 PE=2 SV=1	Uncharacterized protein OS=Cucumis sativus GN=Csa_2G258760 PE=4 SV=1	hypothetical protein Csa_2G258760 [Cucumis sativus]
Csa6G152340	382	504	327	2496	1230	616	40.788	52.5227	34.5871	275.956	141.903	66.535	0.000153412	0.000370491	1.72921	up	--	--	--	--	--	--	--	--	Uncharacterized protein OS=Cucumis sativus GN=Csa_6G152340 PE=4 SV=1	hypothetical protein Csa_6G152340 [Cucumis sativus]
Csa4G050230	912	1098	758	308	329	273	11.7941	14.668	9.77027	4.49942	4.80985	3.8604	9.74761e-17	9.97851e-16	-1.58813	down	[U]	Intracellular trafficking, secretion, and vesicular transport	Molecular Function: ATP binding (GO:0005524);; Cellular Component: intracellular (GO:0005622);; Biological Process: protein targeting (GO:0006605);; Cellular Component: membrane (GO:0016020);; Biological Process: protein import (GO:0017038);;	K03070|0|vvi:100248990|protein translocase subunit SECA2, chloroplastic; K03070 preprotein translocase subunit SecA (A)	--	--	SecA DEAD-like domain;; SecA Wing and Scaffold domain;; SecA preprotein cross-linking domain	Protein translocase subunit SECA2, chloroplastic OS=Arabidopsis thaliana GN=SECA2 PE=2 SV=1	Protein translocase subunit SecA OS=Cucumis sativus GN=Csa_4G050230 PE=3 SV=1	PREDICTED: protein translocase subunit SECA2, chloroplastic isoform X1 [Cucumis sativus]
Csa1G467090	258	90	96	1436	1910	2165	8.83543	3.1181	3.27002	48.0656	63.5187	71.5123	6.11569e-17	6.36922e-16	3.45483	up	--	--	Cellular Component: integral component of membrane (GO:0016021);; Molecular Function: hydrolase activity, acting on ester bonds (GO:0016788);; Molecular Function: 9,9'-dicis-carotene:quinone oxidoreductase activity (GO:0052886);; Molecular Function: 7,9,9'-tricis-neurosporene:quinone oxidoreductase activity (GO:0052887);; Biological Process: 9,9'-di-cis-zeta-carotene desaturation to 7,9,7',9'-tet…	--	--	--	GDSL-like Lipase/Acylhydrolase	GDSL esterase/lipase At5g45670 OS=Arabidopsis thaliana GN=At5g45670 PE=2 SV=1	Uncharacterized protein OS=Cucumis sativus GN=Csa_1G467090 PE=4 SV=1	hypothetical protein Csa_1G467090 [Cucumis sativus]
Csa7G073620	44	72	43	13	20	17	2.08497	3.44235	1.97305	0.604084	0.888415	0.808954	0.000156328	0.000377009	-1.58386	down	--	--	--	--	--	--	--	--	Uncharacterized protein OS=Cucumis sativus GN=Csa_7G073620 PE=4 SV=1	PREDICTED: uncharacterized protein LOC101204925 isoform X1 [Cucumis sativus]
Csa3G710780	641	1448	725	221	322	318	45.2027	100.946	50.6815	15.0881	21.8364	21.2212	3.08907e-06	9.74769e-06	-1.64806	down	[O]	Posttranslational modification, protein turnover, chaperones	Cellular Component: integral component of membrane (GO:0016021);; Cellular Component: intracellular membrane-bounded organelle (GO:0043231);;	--	[O]	Posttranslational modification, protein turnover, chaperones	DnaJ domain	Chaperone protein dnaJ 8, chloroplastic OS=Arabidopsis thaliana GN=ATJ8 PE=2 SV=1	Uncharacterized protein OS=Cucumis sativus GN=Csa_3G710780 PE=4 SV=1	PREDICTED: chaperone protein dnaJ 8, chloroplastic-like [Cucumis sativus]
Csa5G592810	7554	8337	6410	939	1496	1690	522.714	561.277	437.211	65.9692	107.01	116.06	1.49466e-22	2.53734e-21	-2.39375	down	--	--	Biological Process: nitrogen compound metabolic process (GO:0006807);; Cellular Component: photosystem II (GO:0009523);; Cellular Component: integral component of membrane (GO:0016021);; Biological Process: cellular component organization (GO:0016043);; Biological Process: photosynthesis, light reaction (GO:0019684);; Molecular Function: manganese ion binding (GO:0030145);; Biological Process: ce…	--	--	--	Photosystem II protein Y (PsbY)	Photosystem II core complex proteins psbY, chloroplastic OS=Spinacia oleracea GN=PSBY PE=1 SV=2	Uncharacterized protein OS=Cucumis sativus GN=Csa_5G592810 PE=3 SV=1	PREDICTED: photosystem II core complex proteins psbY, chloroplastic-like [Cucumis sativus]
Csa4G152270	12	12	34	104	188	283	4.34249	4.06113	11.7561	36.2591	69.5882	95.1088	1.22809e-08	5.29705e-08	3.02613	up	--	--	--	--	--	--	--	--	Uncharacterized protein OS=Cucumis sativus GN=Csa_4G152270 PE=4 SV=1	hypothetical protein Csa_4G152270 [Cucumis sativus]
Csa3G846010	24	33	34	498	233	240	2.23146	2.95029	3.07479	44.5448	21.1942	21.1247	1.79086e-16	1.78983e-15	3.26221	up	--	--	Biological Process: signal transduction (GO:0007165);; Biological Process: response to hormone (GO:0009725);; Cellular Component: integral component of membrane (GO:0016021);; Biological Process: cellular response to acid (GO:0071229);; Biological Process: cellular response to organic substance (GO:0071310);; Biological Process: cellular response to oxygen-containing compound (GO:1901701);;	--	--	--	Domain of unknown function (DUF4228)	--	Uncharacterized protein OS=Cucumis sativus GN=Csa_3G846010 PE=4 SV=1	PREDICTED: uncharacterized protein LOC105435015 [Cucumis sativus]
Csa5G139660	34	39	118	368	376	534	0.790996	1.0129	2.59357	8.55592	8.23411	11.037	7.36956e-08	2.88731e-07	2.5598	up	[RTKL]	--	Biological Process: MAPK cascade (GO:0000165);; Molecular Function: protein kinase activity (GO:0004672);; Molecular Function: signal transducer activity (GO:0004871);; Molecular Function: ATP binding (GO:0005524);; Cellular Component: integral component of membrane (GO:0016021);;	--	--	--	Protein kinase domain;; Protein tyrosine kinase;; Leucine rich repeat;; Leucine Rich repeats (2 copies);; Leucine Rich Repeat;; Leucine rich repeat N-terminal domain	Probable inactive receptor kinase At4g23740 OS=Arabidopsis thaliana GN=At4g23740 PE=2 SV=1	Uncharacterized protein OS=Cucumis sativus GN=Csa_5G139660 PE=4 SV=1	PREDICTED: probable inactive receptor kinase At4g23740 [Cucumis sativus]
Csa4G025180	1125	1192	1230	479	475	550	48.6773	51.2902	52.7869	20.4864	20.3412	23.3081	3.84214e-27	9.82642e-26	-1.23254	down	[P]	Inorganic ion transport and metabolism	Molecular Function: superoxide dismutase activity (GO:0004784);; Molecular Function: copper ion binding (GO:0005507);; Molecular Function: protein binding (GO:0005515);; Cellular Component: mitochondrion (GO:0005739);; Cellular Component: plasma membrane (GO:0005886);; Biological Process: response to UV (GO:0009411);; Cellular Component: chloroplast thylakoid (GO:0009534);; Cellular Component: ch…	K04564|8.22188e-121|vvi:100258067|superoxide dismutase [Fe], chloroplastic; K04564 superoxide dismutase, Fe-Mn family [EC:1.15.1.1] (A)	[P]	Inorganic ion transport and metabolism	Iron/manganese superoxide dismutases, C-terminal domain;; Iron/manganese superoxide dismutases, alpha-hairpin domain	Superoxide dismutase [Fe] 2, chloroplastic OS=Arabidopsis thaliana GN=FSD2 PE=1 SV=1	Superoxide dismutase OS=Cucumis sativus GN=Csa_4G025180 PE=4 SV=1	hypothetical protein Csa_4G025180 [Cucumis sativus]
Csa5G166450	38	32	31	71	75	74	0.954185	0.780906	0.776194	1.74567	1.8417	1.80364	5.11398e-05	0.000133805	1.10058	up	--	--	Biological Process: lipid catabolic process (GO:0016042);; Molecular Function: hydrolase activity (GO:0016787);;	--	[IOT]	--	Lipase (class 3);; Lipase 3 N-terminal region	--	Uncharacterized protein OS=Cucumis sativus GN=Csa_5G166450 PE=4 SV=1	PREDICTED: uncharacterized protein LOC101207943 [Cucumis sativus]
Csa1G065970	3526	3194	3913	965	1415	1483	214.046	195.805	238.966	58.3969	87.954	89.6612	6.73687e-13	4.67952e-12	-1.4441	down	[OC]	--	Biological Process: sulfate assimilation (GO:0000103);; Molecular Function: protein disulfide isomerase activity (GO:0003756);; Cellular Component: cytosol (GO:0005829);; Cellular Component: plasma membrane (GO:0005886);; Biological Process: protein folding (GO:0006457);; Biological Process: phosphatidylinositol biosynthetic process (GO:0006661);; Biological Process: glycerol ether metabolic proc…	K03671|4.50538e-57|rcu:RCOM_0906500|Thioredoxin H-type, putative; K03671 thioredoxin 1 (A)	[O]	Posttranslational modification, protein turnover, chaperones	Thioredoxin;; Phosducin	Thioredoxin-like protein CXXS1 OS=Arabidopsis thaliana GN=CXXS1 PE=2 SV=2	Uncharacterized protein OS=Cucumis sativus GN=Csa_1G065970 PE=4 SV=1	PREDICTED: thioredoxin-like protein CXXS1 [Cucumis sativus]
Csa6G190430	1215	1123	835	360	631	392	18.8511	17.4853	12.898	5.29502	9.3064	5.67439	1.92013e-05	5.35693e-05	-1.17307	down	--	--	--	--	--	--	Domain of unknown function (DUF4378)	Protein TRM32 OS=Arabidopsis thaliana GN=TRM32 PE=2 SV=1	Uncharacterized protein OS=Cucumis sativus GN=Csa_6G190430 PE=4 SV=1	PREDICTED: uncharacterized protein LOC105435809 [Cucumis sativus]
Csa7G101780	32	20	45	165	123	145	2.84926	1.78577	3.99913	14.3918	10.898	12.6809	2.56328e-09	1.20342e-08	2.08425	up	--	--	Cellular Component: integral component of membrane (GO:0016021);;	--	--	--	--	--	Uncharacterized protein OS=Cucumis sativus GN=Csa_7G101780 PE=4 SV=1	hypothetical protein Csa_7G101780 [Cucumis sativus]
Csa2G365080	106	117	63	36	19	17	4.46696	5.15007	2.83219	1.52643	1.0015	0.837886	1.72564e-05	4.84379e-05	-1.87744	down	--	--	Cellular Component: intracellular (GO:0005622);; Molecular Function: zinc ion binding (GO:0008270);; Biological Process: response to red or far red light (GO:0009639);;	--	--	--	B-box zinc finger	B-box zinc finger protein 21 OS=Arabidopsis thaliana GN=BBX21 PE=1 SV=1	Uncharacterized protein OS=Cucumis sativus GN=Csa_2G365080 PE=4 SV=1	PREDICTED: B-box zinc finger protein 20-like [Cucumis sativus]
Csa5G615820	227	334	291	163	84	87	9.4994	14.0329	12.199	6.69524	3.42157	3.53139	0.000103153	0.000256911	-1.3059	down	--	--	Biological Process: amino acid transmembrane transport (GO:0003333);; Molecular Function: amino acid transmembrane transporter activity (GO:0015171);; Cellular Component: integral component of membrane (GO:0016021);;	--	[E]	Amino acid transport and metabolism	Transmembrane amino acid transporter protein	GABA transporter 1 OS=Arabidopsis thaliana GN=GAT1 PE=1 SV=1	Uncharacterized protein OS=Cucumis sativus GN=Csa_5G615820 PE=4 SV=1	PREDICTED: GABA transporter 1-like [Cucumis sativus]
Csa3G116700	793	990	519	221	226	253	61.6287	76.161	40.1386	17.1911	17.8654	19.4956	3.18402e-10	1.65249e-09	-1.68238	down	--	--	Molecular Function: sequence-specific DNA binding transcription factor activity (GO:0003700);; Biological Process: regulation of transcription, DNA-templated (GO:0006355);; Biological Process: anthocyanin-containing compound biosynthetic process (GO:0009718);; Molecular Function: sequence-specific DNA binding (GO:0043565);;	--	--	--	WRKY DNA -binding domain	Probable WRKY transcription factor 12 OS=Arabidopsis thaliana GN=WRKY12 PE=2 SV=1	Uncharacterized protein OS=Cucumis sativus GN=Csa_3G116700 PE=4 SV=1	PREDICTED: probable WRKY transcription factor 12 [Cucumis sativus]
CsaUNG024800	218	141	225	423	474	358	5.05462	3.27457	5.21649	9.70899	10.8362	8.12349	8.47868e-06	2.50665e-05	1.08598	up	[G]	Carbohydrate transport and metabolism	Molecular Function: beta-N-acetylhexosaminidase activity (GO:0004563);; Biological Process: carbohydrate metabolic process (GO:0005975);; Cellular Component: integral component of membrane (GO:0016021);; Molecular Function: UDP-glucosyltransferase activity (GO:0035251);;	K12373|0|vvi:100240836|beta-hexosaminidase 2; K12373 hexosaminidase [EC:3.2.1.52] (A)	[G]	Carbohydrate transport and metabolism	Glycosyl hydrolase family 20, catalytic domain;; beta-acetyl hexosaminidase like	Beta-hexosaminidase 2 OS=Arabidopsis thaliana GN=HEXO2 PE=1 SV=1	Beta-hexosaminidase OS=Vitis vinifera GN=VIT_13s0320g00040 PE=3 SV=1	PREDICTED: beta-hexosaminidase 2 [Cucumis sativus]
Csa3G914020	79	83	100	38	27	20	0.808267	0.85729	1.05158	0.399287	0.281133	0.204265	4.03668e-06	1.25251e-05	-1.56926	down	--	--	--	--	--	--	--	--	Uncharacterized protein OS=Cucumis sativus GN=Csa_3G914020 PE=4 SV=1	hypothetical protein Csa_3G914020 [Cucumis sativus]
Csa6G067420	8	6	4	28	22	18	1.12889	0.831111	0.553259	3.72061	3.10232	2.37722	0.00137445	0.00280444	1.74436	up	--	--	--	--	--	--	--	--	Uncharacterized protein OS=Cucumis sativus GN=Csa_6G067420 PE=4 SV=1	hypothetical protein Csa_6G067420 [Cucumis sativus]
Csa3G777030	1326	1079	937	468	481	378	33.0088	26.7679	23.0885	11.7414	11.8459	9.3868	6.09276e-12	3.86081e-11	-1.31818	down	--	--	Biological Process: signal transduction (GO:0007165);;	--	[T]	Signal transduction mechanisms	RhoGAP domain;; P21-Rho-binding domain	Rho GTPase-activating protein 1 OS=Arabidopsis thaliana GN=ROPGAP1 PE=2 SV=1	Uncharacterized protein OS=Cucumis sativus GN=Csa_3G777030 PE=4 SV=1	hypothetical protein Csa_3G777030 [Cucumis sativus]
Csa2G000850	95	161	106	225	411	255	11.1679	18.2296	12.3993	26.3688	48.6587	29.4076	0.000189404	0.000451334	1.25683	up	--	--	Biological Process: cellular glucose homeostasis (GO:0001678);; Molecular Function: hexokinase activity (GO:0004396);; Molecular Function: ATP binding (GO:0005524);; Molecular Function: glucose binding (GO:0005536);; Cellular Component: cell (GO:0005623);; Biological Process: glycolysis (GO:0006096);; Biological Process: carbohydrate phosphorylation (GO:0046835);;	K00844|6.74054e-12|rcu:RCOM_1488780|hexokinase, putative (EC:2.7.1.1); K00844 hexokinase [EC:2.7.1.1] (A)	[G]	Carbohydrate transport and metabolism	Hexokinase	Hexokinase-2 OS=Oryza sativa subsp. japonica GN=HXK2 PE=2 SV=1	Uncharacterized protein OS=Cucumis sativus GN=Csa_2G000850 PE=3 SV=1	hypothetical protein Csa_2G000850 [Cucumis sativus]
Csa3G825080	2150	1923	3630	946	393	209	73.1121	61.3225	111.481	28.3749	16.9373	5.98441	1.65264e-05	4.6531e-05	-2.14242	down	[Q]	Secondary metabolites biosynthesis, transport and catabolism	Molecular Function: acyl-CoA oxidase activity (GO:0003997);; Molecular Function: monooxygenase activity (GO:0004497);; Molecular Function: iron ion binding (GO:0005506);; Cellular Component: integral component of membrane (GO:0016021);; Molecular Function: oxidoreductase activity, acting on paired donors, with incorporation or reduction of molecular oxygen (GO:0016705);; Molecular Function: heme …	--	[QI]	--	Cytochrome P450	11-oxo-beta-amyrin 30-oxidase OS=Medicago truncatula GN=CYP72A63 PE=1 SV=1	Cytochrome P450 monooxygenase CYP72A59 OS=Cucumis sativus GN=Csa_3G825080 PE=4 SV=1	Cytochrome P450 monooxygenase CYP72A59 [Cucumis sativus]
Csa2G375760	26	40	39	184	98	165	0.174938	0.271585	0.265	1.20624	0.641294	1.07697	3.11371e-08	1.28307e-07	2.01239	up	[L]	Replication, recombination and repair	Molecular Function: DNA binding (GO:0003677);; Molecular Function: DNA-directed DNA polymerase activity (GO:0003887);; Molecular Function: ATP binding (GO:0005524);; Biological Process: DNA-dependent DNA replication (GO:0006261);; Biological Process: DNA biosynthetic process (GO:0071897);;	K02349|0|vvi:100264582|helicase and polymerase-containing protein TEBICHI; K02349 DNA polymerase theta [EC:2.7.7.7] (A)	[R]	General function prediction only	DNA polymerase family A;; DEAD/DEAH box helicase;; Helicase conserved C-terminal domain	Helicase and polymerase-containing protein TEBICHI OS=Arabidopsis thaliana GN=TEB PE=2 SV=1	Uncharacterized protein OS=Cucumis sativus GN=Csa_2G375760 PE=4 SV=1	PREDICTED: helicase and polymerase-containing protein TEBICHI [Cucumis sativus]
Csa3G872080	815	1022	799	294	358	310	53.6258	66.4944	52.3092	19.2568	23.9996	19.9456	8.89177e-18	1.00741e-16	-1.44258	down	--	--	Biological Process: pentose-phosphate shunt (GO:0006098);; Biological Process: rRNA processing (GO:0006364);; Cellular Component: chloroplast thylakoid (GO:0009534);; Cellular Component: chloroplast stroma (GO:0009570);; Biological Process: plastid organization (GO:0009657);; Biological Process: photosystem II repair (GO:0010206);; Biological Process: photosystem II assembly (GO:0010207);; Cellul…	--	--	--	--	Protein SPA, chloroplastic OS=Solanum lycopersicum GN=SPA PE=2 SV=1	Uncharacterized protein OS=Cucumis sativus GN=Csa_3G872080 PE=4 SV=1	PREDICTED: protein disulfide-isomerase LQY1, chloroplastic [Cucumis sativus]
Csa1G119910	27	37	2	0	0	0	5.0971	6.56231	0.384037	0	0	0	8.97492e-05	0.000225617	-3.64009	down	--	--	--	--	--	--	--	--	Uncharacterized protein OS=Cucumis sativus GN=Csa_1G119910 PE=4 SV=1	hypothetical protein Csa_1G119910 [Cucumis sativus]
Csa1G226430	1765	1455	1901	3702	3937	4617	41.6203	34.196	44.6839	86.1661	91.1285	105.805	1.86987e-15	1.68137e-14	1.2512	up	--	--	Molecular Function: 1-phosphatidylinositol binding (GO:0005545);; Cellular Component: plasma membrane (GO:0005886);; Cellular Component: clathrin-coated vesicle (GO:0030136);; Molecular Function: clathrin binding (GO:0030276);; Molecular Function: 2-alkenal reductase [NAD(P)] activity (GO:0032440);; Biological Process: clathrin coat assembly (GO:0048268);; Biological Process: oxidation-reduction …	--	[TU]	--	ANTH domain	Putative clathrin assembly protein At5g35200 OS=Arabidopsis thaliana GN=At5g35200 PE=1 SV=1	Uncharacterized protein OS=Cucumis sativus GN=Csa_1G226430 PE=4 SV=1	PREDICTED: putative clathrin assembly protein At5g35200 [Cucumis sativus]
Csa3G124740	729	839	759	289	344	355	47.58	54.4874	49.1752	18.7545	22.8461	22.7323	3.57444e-18	4.20866e-17	-1.22859	down	--	--	Cellular Component: integral component of peroxisomal membrane (GO:0005779);; Biological Process: peroxisome fission (GO:0016559);; Biological Process: regulation of peroxisome size (GO:0044375);;	--	[U]	Intracellular trafficking, secretion, and vesicular transport	Peroxisomal biogenesis factor 11 (PEX11)	Peroxisomal membrane protein 11C OS=Arabidopsis thaliana GN=PEX11C PE=1 SV=1	Uncharacterized protein OS=Cucumis sativus GN=Csa_3G124740 PE=4 SV=1	PREDICTED: peroxisomal membrane protein 11D [Cucumis sativus]
Csa1G181500	2164	1703	1991	3948	3797	4003	50.9984	40.1472	46.5814	90.6116	88.6275	93.6761	2.15503e-16	2.14144e-15	1.00081	up	[R]	General function prediction only	Molecular Function: nucleotide binding (GO:0000166);; Molecular Function: nucleic acid binding (GO:0003676);;	--	[A]	RNA processing and modification	RNA recognition motif. (a.k.a. RRM, RBD, or RNP domain);; RNA recognition motif;; Nup53/35/40-type RNA recognition motif	Heterogeneous nuclear ribonucleoprotein 1 OS=Arabidopsis thaliana GN=RNP1 PE=1 SV=1	Uncharacterized protein OS=Cucumis sativus GN=Csa_1G181500 PE=4 SV=1	PREDICTED: heterogeneous nuclear ribonucleoprotein 1 [Cucumis sativus]
Csa7G091730	76	105	97	313	494	275	3.7417	5.10584	4.72033	15.0681	23.6672	13.021	1.67086e-10	8.99041e-10	1.91063	up	--	--	Cellular Component: integral component of membrane (GO:0016021);; Molecular Function: transferase activity, transferring acyl groups (GO:0016746);;	--	--	--	Membrane bound O-acyl transferase family	Probable long-chain-alcohol O-fatty-acyltransferase 5 OS=Arabidopsis thaliana GN=AT5 PE=2 SV=1	Uncharacterized protein OS=Cucumis sativus GN=Csa_7G091730 PE=4 SV=1	PREDICTED: probable long-chain-alcohol O-fatty-acyltransferase 5 [Cucumis sativus]
Csa6G185860	109	132	116	321	250	208	1.54054	1.93614	1.83388	4.55811	3.50322	2.80704	3.64495e-06	1.13844e-05	1.10873	up	--	--	Molecular Function: actin binding (GO:0003779);; Biological Process: actin filament bundle assembly (GO:0051017);;	--	[Z]	Cytoskeleton	Gelsolin repeat;; Villin headpiece domain	Villin-1 OS=Arabidopsis thaliana GN=VLN1 PE=2 SV=2	Uncharacterized protein OS=Cucumis sativus GN=Csa_6G185860 PE=4 SV=1	PREDICTED: villin-1 [Cucumis sativus]
Csa4G112650	311	206	231	12	6	1	13.6493	9.11913	10.1406	0.54294	0.266666	0.0847528	5.1483e-23	9.14791e-22	-4.89421	down	[R]	General function prediction only	Molecular Function: metal ion binding (GO:0046872);; Molecular Function: dioxygenase activity (GO:0051213);; Biological Process: oxidation-reduction process (GO:0055114);;	--	[QR]	--	non-haem dioxygenase in morphine synthesis N-terminal;; 2OG-Fe(II) oxygenase superfamily	Protein DMR6-LIKE OXYGENASE 2 OS=Arabidopsis thaliana GN=DLO2 PE=2 SV=1	Uncharacterized protein OS=Cucumis sativus GN=Csa_4G112650 PE=3 SV=1	PREDICTED: flavonol synthase/flavanone 3-hydroxylase-like [Cucumis sativus]
Csa6G001220	1457	1153	759	266	174	242	60.7734	48.4348	31.3516	10.8128	7.08353	9.79605	3.27648e-14	2.62674e-13	-2.24588	down	[RTKL]	--	Molecular Function: protein serine/threonine kinase activity (GO:0004674);; Molecular Function: ATP binding (GO:0005524);; Biological Process: protein phosphorylation (GO:0006468);; Biological Process: signal transduction (GO:0007165);;	--	[T]	Signal transduction mechanisms	Protein kinase domain;; Protein tyrosine kinase;; NAF domain	CBL-interacting serine/threonine-protein kinase 1 OS=Arabidopsis thaliana GN=CIPK1 PE=1 SV=2	Non-specific serine/threonine protein kinase OS=Cucumis sativus GN=Csa_6G001220 PE=4 SV=1	PREDICTED: CBL-interacting serine/threonine-protein kinase 1-like isoform X1 [Cucumis sativus]
Trans_newGene_321	475	489	501	0	0	0	29.0695	29.8414	30.1932	0	0	0	3.89909e-38	2.20398e-36	-8.67525	down	--	--	--	--	[R]	General function prediction only	--	Retrovirus-related Pol polyprotein from transposon TNT 1-94 OS=Nicotiana tabacum PE=2 SV=1	--	hypothetical protein VITISV_007304 [Vitis vinifera]
Csa7G073570	1932	2730	2361	735	965	900	44.0699	62.5912	53.6836	16.6008	21.741	20.1135	3.64233e-14	2.90215e-13	-1.41949	down	--	--	Molecular Function: sequence-specific DNA binding transcription factor activity (GO:0003700);; Biological Process: regulation of transcription, DNA-templated (GO:0006355);; Biological Process: signal transduction (GO:0007165);; Molecular Function: sequence-specific DNA binding (GO:0043565);; Biological Process: cellular response to organic substance (GO:0071310);;	K14432|7.06769e-129|vvi:100243434|ABSCISIC ACID-INSENSITIVE 5-like protein 5; K14432 ABA responsive element binding factor (A)	--	--	bZIP transcription factor;; Basic region leucine zipper	ABSCISIC ACID-INSENSITIVE 5-like protein 6 OS=Arabidopsis thaliana GN=ABF3 PE=1 SV=1	Uncharacterized protein OS=Cucumis sativus GN=Csa_7G073570 PE=4 SV=1	PREDICTED: ABSCISIC ACID-INSENSITIVE 5-like protein 6 [Cucumis sativus]
Csa1G418800	197	336	353	29	56	104	21.3992	34.6343	38.092	3.40942	7.00299	15.2232	8.05974e-06	2.39095e-05	-2.08561	down	--	--	Cellular Component: integral component of membrane (GO:0016021);;	--	--	--	--	Protein GLUTAMINE DUMPER 3 OS=Arabidopsis thaliana GN=GDU3 PE=2 SV=1	Uncharacterized protein OS=Cucumis sativus GN=Csa_1G418800 PE=4 SV=1	PREDICTED: protein GLUTAMINE DUMPER 1-like [Cucumis sativus]
Csa5G139120	112	183	154	58	67	91	3.48664	5.69502	4.75463	1.76555	2.04853	2.76271	0.000899678	0.00189802	-1.02672	down	[C]	Energy production and conversion	Molecular Function: oxidoreductase activity (GO:0016491);; Biological Process: oxidation-reduction process (GO:0055114);;	--	[C]	Energy production and conversion	Aldo/keto reductase family	Pyridoxal reductase, chloroplastic OS=Arabidopsis thaliana GN=PLR1 PE=1 SV=1	Uncharacterized protein OS=Cucumis sativus GN=Csa_5G139120 PE=4 SV=1	PREDICTED: pyridoxal reductase, chloroplastic [Cucumis sativus]
Csa1G445360	2700	1227	2169	80	229	159	148.322	68.0709	119.843	4.3618	12.7557	8.71697	2.10224e-17	2.2871e-16	-3.51923	down	--	--	Molecular Function: transporter activity (GO:0005215);; Biological Process: transport (GO:0006810);; Cellular Component: integral component of membrane (GO:0016021);;	--	--	--	Purine nucleobase transmembrane transport	Probable purine permease 9 OS=Arabidopsis thaliana GN=PUP9 PE=2 SV=2	Uncharacterized protein OS=Cucumis sativus GN=Csa_1G445360 PE=4 SV=1	PREDICTED: probable purine permease 10 [Cucumis sativus]
Csa4G292440	3240	3625	2868	6385	7223	6875	64.3222	71.656	56.1511	125.037	143.028	134.959	1.99341e-17	2.17173e-16	1.06924	up	--	--	--	--	--	--	IQ calmodulin-binding motif	Protein IQ-DOMAIN 1 OS=Arabidopsis thaliana GN=IQD1 PE=1 SV=1	Uncharacterized protein OS=Cucumis sativus GN=Csa_4G292440 PE=4 SV=1	hypothetical protein Csa_4G292440 [Cucumis sativus]
Csa3G769090	650	899	759	315	400	394	47.3964	65.1135	55.0143	22.6172	28.9306	28.2719	3.33686e-08	1.3714e-07	-1.04662	down	[J]	Translation, ribosomal structure and biogenesis	Molecular Function: RNA binding (GO:0003723);; Molecular Function: structural constituent of ribosome (GO:0003735);; Cellular Component: mitochondrion (GO:0005739);; Cellular Component: ribosome (GO:0005840);; Biological Process: rRNA processing (GO:0006364);; Biological Process: translation (GO:0006412);; Cellular Component: chloroplast stroma (GO:0009570);; Biological Process: chloroplast reloc…	K02946|6.4349e-85|vvi:100248042|30S ribosomal protein S10, chloroplastic; K02946 small subunit ribosomal protein S10 (A)	[J]	Translation, ribosomal structure and biogenesis	Ribosomal protein S10p/S20e	30S ribosomal protein S10, chloroplastic OS=Mesembryanthemum crystallinum GN=RPS10 PE=2 SV=1	Uncharacterized protein OS=Cucumis sativus GN=Csa_3G769090 PE=3 SV=1	PREDICTED: 30S ribosomal protein S10, chloroplastic [Cucumis sativus]
Csa2G428400	1024	1171	749	422	409	427	42.7252	46.1869	29.1911	16.7323	16.2279	16.8485	1.61706e-09	7.81044e-09	-1.21214	down	[R]	General function prediction only	Molecular Function: iron ion binding (GO:0005506);; Molecular Function: oxidoreductase activity (GO:0016491);; Biological Process: oxidation-reduction process (GO:0055114);;	K06892|0|vvi:100254388|probable 2-oxoglutarate-dependent dioxygenase At3g49630; K06892 feruloyl-CoA ortho-hydroxylase [EC:1.14.11.-] (A)	[QR]	--	non-haem dioxygenase in morphine synthesis N-terminal;; 2OG-Fe(II) oxygenase superfamily	Probable 2-oxoglutarate-dependent dioxygenase At3g49630 OS=Arabidopsis thaliana GN=At3g50210 PE=2 SV=1	Uncharacterized protein OS=Cucumis sativus GN=Csa_2G428400 PE=3 SV=1	PREDICTED: probable 2-oxoglutarate-dependent dioxygenase At3g49630 [Cucumis sativus]
Csa4G022350	135	173	178	59	30	59	1.96729	2.49163	2.57356	0.854772	0.4325	0.850186	6.13609e-07	2.13015e-06	-1.65975	down	[RTKL]	--	Molecular Function: protein serine/threonine kinase activity (GO:0004674);; Molecular Function: ATP binding (GO:0005524);; Biological Process: protein phosphorylation (GO:0006468);; Biological Process: determination of bilateral symmetry (GO:0009855);; Biological Process: organ morphogenesis (GO:0009887);; Biological Process: polarity specification of adaxial/abaxial axis (GO:0009944);; Biologica…	--	--	--	Protein kinase domain;; Protein tyrosine kinase;; Leucine rich repeat;; Leucine Rich repeats (2 copies);; Leucine Rich Repeat;; Leucine rich repeat N-terminal domain	Leucine-rich repeat receptor-like protein kinase TDR OS=Arabidopsis thaliana GN=TDR PE=1 SV=1	Uncharacterized protein OS=Cucumis sativus GN=Csa_4G022350 PE=4 SV=1	PREDICTED: leucine-rich repeat receptor-like protein kinase TDR [Cucumis sativus]
Csa2G292820	1323	1577	1875	5257	6284	6683	136.357	155.227	189.618	544.334	667.439	667.559	5.77351e-27	1.43656e-25	1.91568	up	--	--	Molecular Function: signal transducer activity (GO:0004871);; Molecular Function: hormone activity (GO:0005179);; Cellular Component: intracellular (GO:0005622);; Biological Process: syncytium formation (GO:0006949);; Biological Process: cell-cell signaling (GO:0007267);; Cellular Component: plasmodesma (GO:0009506);; Cellular Component: membrane (GO:0016020);; Biological Process: calcium-mediate…	--	--	--	Rapid ALkalinization Factor (RALF)	Protein RALF-like 34 OS=Arabidopsis thaliana GN=RALFL34 PE=2 SV=1	Uncharacterized protein OS=Cucumis sativus GN=Csa_2G292820 PE=4 SV=1	PREDICTED: protein RALF-like 34 [Cucumis sativus]
Csa7G448040	19	41	17	125	94	81	1.31517	5.84374	1.09913	22.0208	18.0665	13.1761	1.73088e-05	4.855e-05	1.85606	up	--	--	--	--	--	--	--	--	Uncharacterized protein OS=Cucumis sativus GN=Csa_7G448040 PE=4 SV=1	hypothetical protein Csa_7G448040 [Cucumis sativus]
Csa3G792060	231	263	356	692	622	639	9.56087	10.8144	14.4388	27.7691	25.1196	25.0178	4.97695e-09	2.25321e-08	1.18732	up	[R]	General function prediction only	Molecular Function: nucleotide binding (GO:0000166);; Molecular Function: nucleic acid binding (GO:0003676);;	K12900|1.3189e-41|rcu:RCOM_0036490|serine/arginine rich splicing factor, putative; K12900 FUS-interacting serine-arginine-rich protein 1 (A)	[R]	General function prediction only	RNA recognition motif. (a.k.a. RRM, RBD, or RNP domain)	Serine/arginine-rich SC35-like splicing factor SCL30A OS=Arabidopsis thaliana GN=SCL30A PE=1 SV=1	Uncharacterized protein OS=Cucumis sativus GN=Csa_3G792060 PE=4 SV=1	PREDICTED: serine/arginine-rich SC35-like splicing factor SCL33 isoform X2 [Cucumis sativus]
Csa4G665110	40	77	51	299	137	171	2.10347	3.88425	2.64943	16.1894	7.66086	8.88477	1.56944e-05	4.43565e-05	1.76543	up	--	--	Molecular Function: metal ion binding (GO:0046872);; Molecular Function: protein-disulfide reductase activity (GO:0047134);; Biological Process: oxidation-reduction process (GO:0055114);;	--	--	--	C1 domain;; Phorbol esters/diacylglycerol binding domain (C1 domain)	--	Uncharacterized protein OS=Cucumis sativus GN=Csa_4G665110 PE=4 SV=1	PREDICTED: uncharacterized protein LOC101220216 [Cucumis sativus]
Csa5G523050	288	310	347	133	131	109	6.45777	7.12403	7.72495	2.67987	2.95554	2.0429	7.93182e-14	6.12293e-13	-1.32865	down	[V]	Defense mechanisms	Molecular Function: ATP binding (GO:0005524);; Biological Process: metabolic process (GO:0008152);; Cellular Component: integral component of membrane (GO:0016021);; Biological Process: response to chemical (GO:0042221);; Molecular Function: ATPase activity, coupled to transmembrane movement of substances (GO:0042626);; Biological Process: transmembrane transport (GO:0055085);;	--	[U]	Intracellular trafficking, secretion, and vesicular transport	ABC transporter;; ABC transporter transmembrane region	ABC transporter B family member 26, chloroplastic OS=Arabidopsis thaliana GN=ABCB26 PE=2 SV=1	Uncharacterized protein OS=Cucumis sativus GN=Csa_5G523050 PE=3 SV=1	PREDICTED: ABC transporter B family member 26, chloroplastic isoform X1 [Cucumis sativus]
Csa3G590590	470	459	507	993	924	962	8.24495	8.04337	8.89239	17.2824	16.2243	16.7404	1.0277e-22	1.77554e-21	1.00154	up	--	--	Cellular Component: spindle (GO:0005819);; Cellular Component: phragmoplast (GO:0009524);; Molecular Function: microtubule minus-end binding (GO:0051011);; Biological Process: spindle assembly (GO:0051225);; Cellular Component: HAUS complex (GO:0070652);;	--	--	--	HAUS augmin-like complex subunit 6 N-terminus	AUGMIN subunit 6 OS=Arabidopsis thaliana GN=AUG6 PE=1 SV=1	Uncharacterized protein OS=Cucumis sativus GN=Csa_3G590590 PE=4 SV=1	PREDICTED: uncharacterized protein LOC101218866 [Cucumis sativus]
Csa1G012120	8	20	18	139	145	201	0.271159	0.658561	0.574859	4.17555	4.45104	6.08437	3.32361e-17	3.5442e-16	3.252	up	--	--	Molecular Function: metal ion binding (GO:0046872);;	--	[R]	General function prediction only	C2H2-type zinc finger;; C2H2-type zinc finger;; Zinc-finger double-stranded RNA-binding;; Zinc-finger of C2H2 type	Zinc finger protein ZAT1 OS=Arabidopsis thaliana GN=ZAT1 PE=2 SV=1	Uncharacterized protein OS=Cucumis sativus GN=Csa_1G012120 PE=4 SV=1	hypothetical protein Csa_1G012120 [Cucumis sativus]
Csa1G002930	797	642	862	170	190	175	30.5715	24.9438	33.3267	6.34792	7.33591	6.55985	1.53405e-33	6.29809e-32	-2.08649	down	--	--	Cellular Component: intracellular (GO:0005622);; Biological Process: rRNA processing (GO:0006364);; Biological Process: tRNA metabolic process (GO:0006399);; Biological Process: chloroplast organization (GO:0009658);; Biological Process: isopentenyl diphosphate biosynthetic process, methylerythritol 4-phosphate pathway (GO:0019288);; Biological Process: protein targeting to chloroplast (GO:004503…	--	--	--	Rhodanese-like domain	Rhodanese-like domain-containing protein 11, chloroplastic OS=Arabidopsis thaliana GN=STR11 PE=2 SV=1	Uncharacterized protein OS=Cucumis sativus GN=Csa_1G002930 PE=4 SV=1	PREDICTED: rhodanese-like domain-containing protein 11, chloroplastic [Cucumis sativus]
Csa4G618530	197	292	261	2	1	1	6.02719	8.80539	8.0436	0.0733363	0.0144726	0.0685758	5.42147e-33	2.13587e-31	-6.66926	down	[GC]	--	Biological Process: metabolic process (GO:0008152);; Molecular Function: transferase activity, transferring hexosyl groups (GO:0016758);;	--	[GC]	--	UDP-glucoronosyl and UDP-glucosyl transferase	Putative UDP-glucose flavonoid 3-O-glucosyltransferase 3 OS=Fragaria ananassa GN=GT3 PE=2 SV=1	Glycosyltransferase OS=Cucumis sativus GN=Csa_4G618530 PE=3 SV=1	hypothetical protein Csa_4G618530 [Cucumis sativus]
Csa6G078610	729	611	644	1674	1873	1963	55.6472	46.7513	50.2778	127.901	145.889	147.752	1.64074e-31	5.65058e-30	1.46791	up	--	--	Cellular Component: cytosol (GO:0005829);; Biological Process: tubulin complex assembly (GO:0007021);; Molecular Function: tubulin binding (GO:0015631);; Molecular Function: unfolded protein binding (GO:0051082);;	K17292|3.46323e-46|vvi:100246164|tubulin-folding cofactor A; K17292 tubulin-specific chaperone A (A)	[O]	Posttranslational modification, protein turnover, chaperones	Tubulin binding cofactor A	Tubulin-folding cofactor A OS=Arabidopsis thaliana GN=TFCA PE=1 SV=2	Uncharacterized protein OS=Cucumis sativus GN=Csa_6G078610 PE=4 SV=1	hypothetical protein Csa_6G078610 [Cucumis sativus]
Csa6G513450	225	293	249	89	93	91	21.2129	23.5425	20.007	7.62691	7.58904	7.29363	3.88295e-14	3.08881e-13	-1.47401	down	--	--	Cellular Component: chloroplast thylakoid (GO:0009534);; Biological Process: anthocyanin-containing compound biosynthetic process (GO:0009718);; Molecular Function: protein binding involved in protein folding (GO:0044183);; Biological Process: chaperone-mediated protein folding (GO:0061077);;	--	--	--	RbcX protein	--	Uncharacterized protein OS=Cucumis sativus GN=Csa_6G513450 PE=4 SV=1	PREDICTED: uncharacterized protein LOC101222925 [Cucumis sativus]
Csa2G353490	780	535	767	2258	3497	2984	15.9046	10.8807	15.5947	45.1041	70.4438	59.7666	1.99096e-18	2.39853e-17	2.03837	up	[M]	Cell wall/membrane/envelope biogenesis	Biological Process: metabolic process (GO:0008152);; Cellular Component: plasmodesma (GO:0009506);; Cellular Component: integral component of membrane (GO:0016021);; Molecular Function: transferase activity (GO:0016740);;	--	--	--	Glycosyltransferase like family 2;; Glycosyl transferase family group 2;; Glycosyl transferase family 2;; Glycosyl transferase family 21	Probable xyloglucan glycosyltransferase 12 OS=Arabidopsis thaliana GN=CSLC12 PE=1 SV=1	Uncharacterized protein OS=Cucumis sativus GN=Csa_2G353490 PE=4 SV=1	PREDICTED: probable xyloglucan glycosyltransferase 12 [Cucumis sativus]
Csa4G420720	593	710	520	259	326	252	20.9822	24.9982	18.7565	9.40217	11.7201	9.04782	1.25478e-08	5.40916e-08	-1.11092	down	--	--	Molecular Function: nucleic acid binding (GO:0003676);;	--	[A]	RNA processing and modification	R3H domain;; SUZ domain	R3H domain-containing protein 1 OS=Homo sapiens GN=R3HDM1 PE=1 SV=3	Uncharacterized protein OS=Cucumis sativus GN=Csa_4G420720 PE=4 SV=1	PREDICTED: cAMP-regulated phosphoprotein 21 [Cucumis sativus]
[truncated: 3,842 more rows]
