# Supplementary material for: Metabolome and transcriptome analyses reveal chlorophyll and anthocyanin metabolism pathway associated with cucumber fruit skin color
Source: BMC Plant Biol. 2020 Aug 24;20:386. doi: 10.1186/s12870-020-02597-9 (PMC7444041; doi:10.1186/s12870-020-02597-9)
Supplement: Supplementary file 8 — Additional file 8: Table S4. GO enrichment analysis for DEG in Lv and Bai fruit skin. [file 12870_2020_2597_MOESM8_ESM.xlsx]

## Sheet: Sheet1
Table S4. GO enrichment analysis for DEG in Lv and Bai fruit skin.
#GO_accession	Term_type	Description	P-value	Corrected_P-value	Rich_factor	DEGgeneIDs
GO:0009768	Biological Process	photosynthesis, light harvesting in photosystem I	4e-12	5.684e-09	4.65971	Csa1G445860;Csa6G057170;Csa5G490820;Csa5G589390;Csa1G009810;Csa6G522680;Csa3G099680;Csa1G597160;Csa4G664560;Csa6G522690;Csa1G033310;Csa3G664560;Csa2G357290;Csa4G308550;Csa1G630330;Csa7G033300;Csa1G168350
GO:0010207	Biological Process	photosystem II assembly	1.342e-09	9.53491e-07	2.30533	Csa2G350310;Csa5G622460;Csa4G307350;Csa6G004590;Csa2G022800;Csa3G180330;Csa4G011040;Csa5G464810;Csa2G338850;Csa5G167150;Csa3G166320;Csa3G836450;Csa3G872080;Csa7G072820;CsaUNG033710;Csa7G046100;Csa1G168350;Csa5G150460;Csa4G279890;Csa6G408170;Csa3G002780;Csa6G410050;Csa1G505910;Csa5G198220;Csa3G006590;Csa2G350230;Csa7G420730;Csa7G431990;Csa4G365550;Csa2G357290;Csa1G045740;Csa4G595970;Csa6G042370;Cs…
GO:0006098	Biological Process	pentose-phosphate shunt	9.495e-09	4.49746e-06	2.09292	Csa4G307350;Csa3G146700;Csa5G642720;Csa1G597160;Csa2G238860;Csa5G457760;Csa3G875430;Csa1G651640;Csa7G447110;Csa4G011040;Csa7G072820;Csa1G039250;Csa5G167150;Csa3G836450;Csa5G160130;Csa3G872080;Csa1G168350;Csa7G046100;Csa2G083740;Csa4G285690;Csa4G286330;Csa6G408170;Csa6G483300;Csa5G198220;Csa3G150160;Csa3G002780;Csa1G002780;Csa7G420730;Csa4G616760;Csa3G829200;Csa3G175660;Csa6G188160;Csa3G682170;Csa…
GO:0010027	Biological Process	thylakoid membrane organization	2.979e-08	1.05829e-05	1.93362	Csa3G166320;Csa3G638530;Csa3G509960;Csa4G653470;Csa4G286330;Csa6G410050;Csa1G002780;Csa3G285550;Csa1G505910;Csa2G350310;Csa2G354020;Csa2G382780;Csa1G651640;Csa3G152120;Csa6G151780;Csa6G016970;Csa5G608280;Csa6G513460;Csa3G687730;Csa6G095900;Csa7G394660;Csa3G915160;Csa4G595970;Csa1G088470;Csa1G391590;Csa4G651870;Csa5G167150;Csa1G207310;Csa3G836450;Csa5G160130;Csa7G075670;CsaUNG033710;Csa4G307370;Cs…
GO:0019288	Biological Process	isopentenyl diphosphate biosynthetic process, methylerythritol 4-phosphate pathway	5.8745e-08	1.66953e-05	1.91495	Csa3G509960;Csa1G042130;Csa3G127020;Csa6G452680;Csa6G476710;Csa5G198220;Csa7G390110;Csa2G350310;Csa1G597160;Csa2G354020;Csa1G255170;Csa7G447110;Csa1G651640;Csa1G095030;Csa6G151780;Csa3G687730;Csa6G016970;Csa3G098540;Csa1G031740;Csa3G915160;Csa1G391590;Csa1G002930;Csa2G238840;Csa4G595970;Csa4G651870;Csa7G075670;Csa7G072820;Csa3G836450;Csa1G207310;Csa5G160130;Csa6G004600;Csa3G881850;Csa4G307370;Csa…
GO:0035304	Biological Process	regulation of protein dephosphorylation	1.3314e-07	3.1532e-05	2.49627	Csa6G057170;Csa1G255170;Csa1G009770;Csa1G045740;Csa2G350230;Csa4G307350;Csa7G420730;Csa6G497060;Csa6G410050;Csa6G095900;Csa5G198220;Csa1G505910;Csa2G379140;Csa1G033190;Csa3G776960;Csa6G483300;Csa4G285690;CsaUNG033710;Csa3G638540;Csa4G500330;Csa3G889830;Csa1G168350;Csa5G608280;Csa5G167150;Csa3G166320;Csa5G611060;Csa3G872080;Csa3G836450;Csa6G518130;Csa7G047350
GO:0018298	Biological Process	protein-chromophore linkage	1.72402e-07	3.49976e-05	3.16194	Csa1G445860;Csa5G646700;Csa6G522680;Csa1G009810;Csa5G589390;Csa5G490820;Csa6G057170;Csa3G099680;Csa3G166340;Csa1G597160;Csa6G139750;Csa4G664560;Csa1G033310;Csa6G522690;Csa7G033300;Csa4G308550;Csa1G630330;Csa2G357290;Csa3G664560
GO:0016556	Biological Process	mRNA modification	2.00535e-07	3.562e-05	2.50244	Csa1G407170;Csa1G015040;Csa1G025870;Csa5G484640;Csa3G006590;Csa4G279890;Csa4G101280;Csa1G458990;Csa3G597290;Csa3G073870;Csa6G513460;Csa3G881850;Csa3G822340;Csa2G170810;Csa3G002920;Csa6G505840;Csa3G152120;Csa3G895910;Csa7G368090;Csa4G620570;Csa1G042130;Csa7G075670;Csa3G180330;Csa5G607990;Csa1G046020;Csa1G554560;Csa7G432390;Csa5G583260;Csa5G604120
GO:0009965	Biological Process	leaf morphogenesis	6.62933e-07	0.00010467	2.17856	Csa1G046020;Csa1G570120;Csa6G042370;Csa1G088470;Csa2G012140;Csa1G045740;Csa5G512880;Csa3G682170;Csa7G452940;Csa3G613420;Csa1G407170;Csa6G497060;Csa2G010170;Csa4G506830;Csa6G141360;Csa3G889830;Csa2G279200;Csa4G500330;Csa5G128260;Csa4G056670;Csa6G504590;Csa3G895960;Csa3G180330;Csa3G875430;Csa4G648520;Csa3G734100;Csa4G002500;Csa4G132680;Csa6G408170;Csa2G083740;Csa6G385090;CsaUNG033710;Csa3G509960;Cs…
GO:0019684	Biological Process	photosynthesis, light reaction	8.4205e-07	0.000119655	2.79582	Csa6G518130;Csa5G128260;Csa1G596420;Csa4G285690;Csa4G165920;Csa2G379140;Csa4G563690;Csa3G776960;Csa1G084300;Csa1G002780;Csa2G011530;Csa1G009770;Csa5G592810;Csa6G188160;Csa2G006240;Csa3G682170;Csa5G182730;Csa6G497310;Csa1G041560;Csa6G153460;Csa7G284440
GO:0010075	Biological Process	regulation of meristem growth	9.97751e-07	0.000128891	2.17453	Csa2G308360;Csa4G022350;Csa6G505240;Csa4G017110;Csa2G264610;Csa3G895910;Csa3G171790;Csa6G141360;Csa4G334730;Csa7G452940;Csa7G368110;Csa4G651870;Csa6G091860;Csa1G597040;Csa4G638420;Csa1G062350;Csa3G865390;Csa7G044980;Csa2G368880;Csa2G005900;Csa7G389450;Csa4G044980;Csa1G407160;Csa7G037510;Csa5G151550;Csa6G178950;Csa6G126260;Csa6G366560;Csa4G648520;Csa5G171130;Csa7G390110;Csa6G421570;Csa2G363030;Csa…
GO:0070838	Biological Process	divalent metal ion transport	1.23133e-06	0.00014581	2.82407	Csa4G307350;Csa1G597160;Csa3G734100;Csa5G569340;Csa1G324370;Csa3G144120;Csa4G031010;Csa7G447110;Csa6G525340;Csa3G060980;Csa3G099660;Csa1G009810;Csa1G045540;Csa1G596420;Csa3G638530;Csa1G168350;Csa1G617370;Csa1G033310;Csa2G379140;Csa6G433300
GO:0015995	Biological Process	chlorophyll biosynthetic process	1.50171e-06	0.000164149	2.17027	Csa6G151780;Csa4G056670;Csa5G128260;Csa6G016970;Csa4G500330;Csa3G689790;Csa2G372750;Csa6G497060;Csa1G084300;Csa3G859720;Csa7G420730;Csa1G000570;Csa6G188160;Csa1G391590;Csa4G595970;Csa7G068600;Csa6G518380;Csa7G072820;Csa3G509960;Csa1G039250;Csa4G638340;Csa3G836450;Csa2G083740;Csa6G476710;Csa4G285690;Csa6G408170;Csa4G165920;Csa4G307350;Csa3G146700;Csa2G350310;Csa4G630000;Csa3G769090;Csa1G009770;Csa…
GO:0006270	Biological Process	DNA replication initiation	1.79322e-06	0.000182012	2.85595	Csa3G722880;Csa2G270740;Csa1G039840;Csa2G004730;Csa7G407650;Csa6G105670;Csa1G604080;Csa1G421880;Csa6G538780;Csa4G506830;Csa2G009300;Csa6G411180;Csa7G004140;Csa3G881710;Csa6G507090;Csa3G690290;Csa6G014500;Csa1G015060;Csa5G218180
GO:0009416	Biological Process	response to light stimulus	2.97547e-06	0.000264259	2.6447	Csa6G497060;Csa3G099680;Csa1G050200;Csa1G420310;Csa2G083740;Csa1G033310;Csa3G664560;Csa4G308550;Csa1G630330;Csa7G033300;Csa6G078550;Csa5G589390;Csa1G009810;Csa6G522680;Csa4G595970;Csa1G445860;Csa1G420320;Csa6G522690;Csa2G357290;Csa4G664560;Csa1G268280
GO:0030003	Biological Process	cellular cation homeostasis	2.97547e-06	0.000264259	2.6447	Csa4G031010;Csa3G144120;Csa1G324370;Csa3G099660;Csa1G045540;Csa1G009810;Csa7G447110;Csa6G525340;Csa3G060980;Csa1G597160;Csa3G734100;Csa4G307350;Csa5G569340;Csa6G433300;Csa2G379140;Csa1G596420;Csa3G638530;Csa4G664290;Csa1G617370;Csa1G033310;Csa1G168350
GO:0015979	Biological Process	photosynthesis	5.12114e-06	0.000428067	2.15598	Csa1G088470;Csa1G391590;Csa3G147780;Csa2G074240;Csa2G036590;Csa1G595840;Csa6G525340;Csa6G518380;Csa7G070810;Csa3G915160;Csa6G538600;Csa3G483830;Csa5G614630;Csa4G617380;Csa3G687730;Csa3G624050;Csa1G651640;Csa6G042490;Csa7G378440;Csa4G064020;Csa2G079660;Csa7G428280;Csa1G066480;Csa3G769090;Csa1G714680;Csa5G505780;Csa4G063440;Csa4G638340;Csa2G010330;Csa2G000260;Csa5G215130
GO:0008283	Biological Process	cell proliferation	7.57784e-06	0.000594184	2.32985	Csa2G004730;Csa7G407650;Csa4G290220;Csa3G730860;Csa1G039840;Csa5G590170;Csa5G568810;Csa4G192200;Csa7G004140;Csa4G038720;Csa6G507090;Csa3G881710;Csa2G009300;Csa1G042550;Csa6G014500;Csa1G015060;Csa1G572950;Csa6G505240;Csa6G524690;Csa1G421880;Csa1G604080;Csa2G010170;Csa6G411180;Csa4G506830;Csa3G690290
GO:0030154	Biological Process	cell differentiation	7.94476e-06	0.000594184	2.21139	Csa3G682170;Csa3G895650;Csa1G045740;Csa6G312540;Csa3G734100;Csa5G622830;Csa6G042370;Csa3G180330;Csa1G046020;Csa1G570120;Csa3G895960;Csa2G012140;Csa1G088470;Csa6G385090;Csa2G083740;Csa4G500330;CsaUNG033710;Csa3G889830;Csa5G128260;Csa4G056670;Csa3G166320;Csa3G002920;Csa3G509960;Csa7G075670;Csa1G407170;Csa6G497060;Csa4G132680;Csa6G408170
GO:0000271	Biological Process	polysaccharide biosynthetic process	9.18115e-06	0.000628579	2.50907	Csa5G636450;Csa3G854760;Csa7G066280;Csa5G160220;Csa4G308640;Csa5G152980;Csa3G434970;Csa3G865390;Csa6G092550;Csa1G062350;Csa3G914000;Csa1G629200;Csa2G360840;Csa4G002530;Csa2G363030;Csa7G405940;Csa3G875430;Csa1G015710;Csa6G126260;Csa5G603940;Csa5G608370
GO:0009902	Biological Process	chloroplast relocation	9.28934e-06	0.000628579	2.03115	Csa4G285690;Csa1G505910;Csa6G410050;Csa5G160130;Csa3G836450;Csa1G207310;Csa3G166320;Csa5G167150;Csa4G307370;CsaUNG033710;Csa7G031610;Csa5G153040;Csa1G651640;Csa4G307350;Csa2G350310;Csa3G769090;Csa3G859720;Csa6G497060;Csa6G151780;Csa5G611060;Csa3G687730;Csa3G889830;Csa5G608280;Csa4G500330;Csa3G638540;Csa3G073870;Csa1G391590;Csa6G153460;Csa4G651870;Csa7G420730;Csa1G045740;Csa3G915160;Csa7G394660;Cs…
GO:0009773	Biological Process	photosynthetic electron transport in photosystem I	1.80927e-05	0.00116862	2.62109	Csa3G836450;Csa3G222800;Csa1G039250;Csa7G072820;Csa6G016970;Csa3G638540;Csa6G483300;Csa3G859720;Csa6G095900;Csa3G002780;Csa5G198220;Csa4G307350;Csa7G431990;Csa5G569340;Csa2G012140;Csa3G180330;Csa7G447110;Csa3G060980
GO:0010103	Biological Process	stomatal complex morphogenesis	2.5382e-05	0.00156817	2.10438	Csa4G648520;Csa6G188160;Csa1G045740;Csa2G419960;Csa6G011070;Csa2G080160;Csa5G650560;Csa3G181440;Csa4G015810;Csa3G180330;Csa3G011820;Csa3G836450;Csa6G169860;Csa1G596420;Csa6G505240;Csa3G638540;Csa3G073870;Csa2G155100;Csa4G268020;Csa6G513460;Csa3G822340;Csa1G666460;Csa1G002780;Csa6G497060;Csa3G902950;Csa3G033810;Csa4G563690;Csa5G198220
GO:0019344	Biological Process	cysteine biosynthetic process	2.82101e-05	0.00167028	1.90624	Csa1G009770;Csa1G714680;Csa4G064020;Csa4G598000;Csa6G057170;Csa1G009810;Csa3G875430;Csa1G629200;Csa1G168350;Csa6G385090;Csa6G092550;Csa3G914000;Csa3G509960;Csa2G309370;Csa6G518130;Csa3G150160;Csa5G198220;Csa2G379140;Csa6G483300;Csa3G682170;Csa7G073660;Csa2G011530;Csa2G350230;Csa6G525340;Csa3G060980;Csa6G042370;Csa5G646700;Csa4G595970;Csa4G031010;Csa1G630330;Csa3G638540;Csa1G033310;Csa5G128260;Csa…
GO:0009657	Biological Process	plastid organization	0.00012545	0.00713058	2.48518	Csa3G872080;Csa2G350230;Csa5G154850;Csa5G577430;Csa7G072820;Csa5G622460;Csa7G047350;Csa2G258850;Csa7G046100;Csa1G168350;Csa3G875430;Csa1G084300;Csa3G002780;Csa7G446690;Csa1G699610;Csa5G198220
GO:0009718	Biological Process	anthocyanin-containing compound biosynthetic process	0.000131799	0.00720331	3.72777	Csa5G523690;Csa5G589940;Csa6G513450;Csa3G116700;Csa4G188400;Csa4G056640;Csa5G262260;Csa5G221960
GO:0006275	Biological Process	regulation of DNA replication	0.000142732	0.00724365	2.32985	Csa1G421880;Csa1G604080;Csa6G000650;Csa3G127250;Csa3G690290;Csa6G411180;Csa1G597830;Csa1G039840;Csa3G722880;Csa2G004730;Csa1G015060;Csa2G000780;Csa6G014500;Csa6G016960;Csa2G009300;Csa6G507090;Csa3G881710;Csa7G004140
GO:0009932	Biological Process	cell tip growth	0.000142732	0.00724365	2.32985	Csa3G875430;Csa1G015710;Csa2G363030;Csa4G166980;Csa6G500570;Csa5G160220;Csa4G308640;Csa5G636450;Csa7G363050;Csa7G066280;Csa4G017110;Csa5G312840;Csa3G434970;Csa3G865390;Csa6G092550;Csa1G062350;Csa3G914000;Csa1G629200
GO:0016117	Biological Process	carotenoid biosynthetic process	0.000148179	0.00726078	1.96581	Csa1G255170;Csa1G651640;Csa7G430770;Csa2G350310;Csa4G307350;Csa3G154320;Csa6G476710;Csa4G285690;Csa1G002780;Csa1G207310;Csa3G836450;Csa7G075670;Csa4G608160;Csa2G083740;Csa1G391590;Csa6G042370;Csa7G420730;Csa7G394660;Csa6G188160;Csa7G431990;Csa1G084300;Csa6G497060;Csa6G151780;Csa1G695370;Csa3G073870;Csa4G500330;Csa4G218350
GO:0042793	Biological Process	transcription from plastid promoter	0.000193658	0.00917292	2.06102	Csa5G153040;Csa3G915160;Csa7G394660;Csa1G045740;Csa2G350310;Csa7G420730;Csa6G410050;Csa1G505910;Csa4G285690;Csa4G500330;CsaUNG033710;Csa4G268020;Csa3G687730;Csa6G524690;Csa5G608280;Csa1G002690;Csa4G307370;Csa3G889830;Csa3G836450;Csa6G151780;Csa5G611060;Csa5G167150;Csa3G166320
GO:0009698	Biological Process	phenylpropanoid metabolic process	0.000209359	0.00959672	3.10647	Csa7G430250;Csa1G042800;Csa5G168800;Csa4G443110;Csa4G044980;Csa3G904070;Csa3G145760;Csa6G504610;Csa4G025140;Csa7G430240
GO:0007018	Biological Process	microtubule-based movement	0.000273281	0.0121354	2.02214	Csa3G734250;Csa2G370520;Csa4G293320;Csa3G172990;Csa6G000650;Csa3G414070;Csa5G537000;Csa2G022260;Csa5G166470;Csa3G062600;Csa1G495290;Csa3G777560;Csa2G173060;Csa6G382990;Csa1G065980;Csa1G042550;Csa7G004700;Csa4G064090;Csa3G816090;Csa5G153100;Csa2G020920;Csa2G354040;Csa2G237130
GO:0042398	Biological Process	cellular modified amino acid biosynthetic process	0.000291405	0.0125481	3.22595	Csa4G025140;Csa7G073660;Csa6G504610;Csa3G145760;Csa3G904070;Csa4G044980;Csa4G443110;Csa5G168800;Csa1G042800
GO:0043900	Biological Process	regulation of multi-organism process	0.000305085	0.0127507	2.8476	Csa3G710870;Csa3G638540;Csa7G046100;Csa6G016970;Csa4G500330;Csa2G011530;Csa3G836450;Csa5G198220;Csa3G002780;Csa1G084300;Csa5G182730
GO:0051726	Biological Process	regulation of cell cycle	0.000333301	0.013532	2.32985	Csa5G523690;Csa6G009470;Csa3G597320;Csa4G364030;Csa2G416140;Csa1G421880;Csa1G604080;Csa3G078260;Csa6G014500;Csa6G507090;Csa7G004140;Csa6G121960;Csa6G514860;Csa1G597830;Csa2G354040;Csa3G722880
GO:0051179	Biological Process	localization	0.000453962	0.0179189	4.65971	Csa2G237750;Csa6G327430;Csa4G214830;Csa3G183330;Csa3G168410
GO:0007264	Biological Process	small GTPase mediated signal transduction	0.000470739	0.0180789	1.75424	Csa6G188120;Csa6G406530;Csa4G628900;Csa5G601490;Csa1G469730;Csa4G025060;Csa6G016920;Csa3G110590;Csa1G696470;Csa6G500400;Csa2G418950;Csa2G049970;Csa6G499780;Csa7G071350;Csa2G326500;Csa1G025010;Csa3G698470;Csa3G837640;Csa1G304710;Csa6G303760;Csa2G297160;Csa3G144180;Csa3G910690;Csa3G734950;Csa3G837590;Csa2G033920;Csa2G270750;Csa4G082460;Csa7G368110;Csa2G297190;Csa6G008830;Csa1G305790
GO:0019682	Biological Process	glyceraldehyde-3-phosphate metabolic process	0.000555959	0.02079	3.99404	Csa6G507390;Csa5G154850;Csa6G078550;Csa7G446690;Csa2G006240;Csa1G041560
GO:0009595	Biological Process	detection of biotic stimulus	0.000584265	0.0212882	2.69773	Csa5G198220;Csa1G084300;Csa3G002780;Csa5G182730;Csa3G710870;Csa3G638540;Csa7G046100;Csa6G016970;Csa4G500330;Csa2G011530;Csa3G836450
GO:0010389	Biological Process	regulation of G2/M transition of mitotic cell cycle	0.000660283	0.0234565	2.99553	Csa4G506830;Csa2G009300;Csa1G039840;Csa6G411180;Csa2G004730;Csa3G881710;Csa6G000650;Csa2G000780;Csa1G015060
GO:0009825	Biological Process	multidimensional cell growth	0.000733714	0.0254294	2.09687	Csa7G066280;Csa5G636450;Csa4G308640;Csa5G160220;Csa1G629200;Csa6G092550;Csa5G593330;Csa3G914000;Csa1G062350;Csa3G865390;Csa3G434970;Csa4G017110;Csa4G166980;Csa2G363030;Csa1G015710;Csa1G507470;Csa3G875430;Csa6G126260
GO:0007389	Biological Process	pattern specification process	0.000764998	0.0258824	2.14095	Csa3G171790;Csa4G308640;Csa4G334730;Csa1G407160;Csa3G434970;Csa3G865390;Csa6G092550;Csa4G017110;Csa2G005900;Csa6G091860;Csa3G748240;Csa4G166980;Csa2G363030;Csa1G015710;Csa6G126260;Csa6G518210;Csa6G421570
GO:0010206	Biological Process	photosystem II repair	0.000953708	0.0315167	3.10647	Csa4G653470;Csa1G025870;Csa7G047350;Csa4G309170;Csa5G524830;Csa5G636530;Csa7G390110;Csa3G872080
GO:0007017	Biological Process	microtubule-based process	0.00120413	0.038888	2.32985	Csa5G153160;Csa5G567290;Csa4G000580;Csa1G045690;Csa3G733350;Csa2G368830;Csa2G006120;Csa1G629200;Csa6G319760;Csa3G642670;Csa3G732650;Csa6G497050;Csa3G851720
GO:0009106	Biological Process	lipoate metabolic process	0.00133667	0.0412915	2.79582	Csa2G083740;Csa5G608580;Csa6G497060;Csa1G084300;Csa5G128260;Csa6G151780;Csa1G255170;Csa3G509960;Csa2G011530
GO:0006598	Biological Process	polyamine catabolic process	0.00133667	0.0412915	2.79582	Csa5G168800;Csa1G042800;Csa4G044980;Csa4G443110;Csa6G504610;Csa3G145760;Csa3G904070;Csa4G025140;Csa7G073660
GO:0009535	Cellular Component	chloroplast thylakoid membrane	1e-12	2.66e-10	2.19449	Csa1G665900;Csa3G734100;Csa2G079660;Csa7G430770;Csa1G445860;Csa5G636530;Csa3G144120;Csa6G011070;Csa1G181310;Csa1G039250;Csa2G000260;Csa3G836450;Csa5G623540;Csa3G119840;Csa6G496440;Csa4G285690;Csa3G134880;Csa1G003540;Csa3G150160;Csa5G160200;Csa4G063440;Csa3G776960;Csa1G033190;Csa2G011530;Csa3G829200;Csa7G221360;Csa2G357290;Csa6G188160;Csa7G431990;Csa3G147780;Csa3G094510;Csa2G012140;Csa1G595840;Csa…
GO:0009522	Cellular Component	photosystem I	2e-12	2.66e-10	4.09717	Csa6G139750;Csa4G664560;Csa1G597160;Csa7G033300;Csa1G168350;Csa3G664560;Csa1G630330;Csa4G308550;Csa1G033310;Csa7G070810;Csa3G624050;Csa6G522690;Csa1G445860;Csa5G646700;Csa6G483300;Csa6G525340;Csa3G099680;Csa1G009810;Csa6G522680;Csa6G057170;Csa5G589390;Csa5G490820
GO:0009523	Cellular Component	photosystem II	1.1e-11	9.75333e-10	3.93959	Csa1G009810;Csa6G522680;Csa7G378440;Csa5G589390;Csa5G490820;Csa1G595840;Csa3G099680;Csa1G445860;Csa5G592810;Csa1G033310;Csa6G522690;Csa7G033300;Csa2G357290;Csa3G664560;Csa1G630330;Csa4G308550;Csa2G000260;Csa1G597160;Csa2G010330;Csa2G350230;Csa6G139750;Csa4G664560
GO:0010287	Cellular Component	plastoglobule	1.5e-10	9.975e-09	4.02099	Csa4G664560;Csa1G597160;Csa1G630330;Csa4G308550;Csa3G664560;Csa2G357290;Csa7G033300;Csa6G016970;Csa6G522690;Csa1G714680;Csa1G033310;Csa5G646700;Csa1G445860;Csa3G099680;Csa5G589390;Csa5G490820;Csa6G057170;Csa6G522680;Csa1G009810
GO:0016021	Cellular Component	integral component of membrane	5.05911e-07	2.5148e-05	1.09147	Csa7G089210;Csa7G396440;Csa7G450580;Csa6G454460;Csa3G314740;Csa3G613420;Csa3G851870;Csa4G631610;Csa3G730940;Csa5G471600;Csa3G791510;Csa7G372940;Csa4G331090;Csa1G074920;Csa3G134650;Csa4G420130;Csa7G068620;Csa3G000690;Csa4G013040;Csa7G045580;Csa3G134550;Csa5G588740;Csa1G505940;Csa2G225310;Csa2G379880;Csa7G452220;Csa6G405950;Csa1G324370;Csa7G007920;Csa1G008550;Csa6G496440;Csa4G083620;Csa6G113570;Csa…
GO:0048046	Cellular Component	apoplast	5.67249e-07	2.5148e-05	1.87625	Csa5G165890;Csa6G309980;Csa5G156140;Csa1G025130;Csa6G445190;Csa6G147660;Csa4G017110;Csa1G422470;Csa2G308360;Csa2G061570;Csa2G300950;Csa3G638540;Csa4G046710;Csa5G622460;Csa1G422990;Csa5G182730;Csa2G371100;Csa2G368880;Csa1G422480;Csa1G617370;Csa3G434970;Csa2G292820;Csa5G160220;Csa6G408170;Csa5G198220;Csa5G154200;Csa4G337870;Csa3G002780;Csa3G865340;Csa6G433300;Csa3G127790;Csa3G682170;Csa6G423390;Csa…
GO:0009941	Cellular Component	chloroplast envelope	7.38581e-06	0.000280661	1.51894	Csa6G095900;Csa4G025180;Csa3G687730;Csa3G638540;Csa6G016970;Csa1G033310;Csa6G151780;Csa3G238120;Csa4G595970;Csa4G664560;Csa1G031740;Csa5G198220;Csa6G408170;Csa3G731200;Csa5G490820;Csa5G589390;Csa7G041960;Csa5G182730;Csa4G242880;Csa1G009770;Csa1G597160;Csa3G859720;Csa6G497060;Csa3G664560;Csa6G499830;Csa7G031600;Csa5G128260;Csa3G060980;Csa6G153460;Csa6G522680;Csa2G357290;Csa1G000570;Csa3G682170;Csa…
GO:0009507	Cellular Component	chloroplast	2.05353e-05	0.0006828	1.36433	Csa1G533400;Csa4G307900;Csa1G168350;Csa3G144230;Csa5G312840;Csa2G036070;Csa7G302360;Csa4G608160;Csa5G464810;Csa4G353620;Csa5G153040;Csa6G190330;Csa6G486940;Csa1G132680;Csa3G889830;Csa4G043930;Csa7G291700;Csa5G614630;Csa1G132150;Csa4G187860;Csa3G860330;Csa2G384440;Csa2G070310;Csa3G910650;Csa5G583260;Csa3G837630;Csa1G084320;Csa4G314420;Csa1G084280;Csa5G154200;Csa3G914000;Csa5G609710;Csa6G091330;Csa…
GO:0005874	Cellular Component	microtubule	2.68165e-05	0.000733265	1.9698	Csa4G293320;Csa6G497050;Csa2G022260;Csa3G732650;Csa7G049270;Csa3G414070;Csa6G382990;Csa5G166470;Csa3G777560;Csa3G816090;Csa5G153100;Csa2G354040;Csa2G237130;Csa7G004700;Csa4G052630;Csa5G638410;Csa4G064090;Csa2G368830;Csa3G172990;Csa5G153160;Csa3G734250;Csa5G563290;Csa5G537000;Csa6G000650;Csa1G629200;Csa1G042550;Csa1G065980;Csa1G495290;Csa4G000580;Csa3G062600;Csa2G173060;Csa2G020920;Csa7G229900
GO:0009570	Cellular Component	chloroplast stroma	2.75664e-05	0.000733265	1.4646	Csa4G500330;Csa1G014400;Csa3G073870;Csa1G002690;Csa3G171790;Csa3G829200;Csa5G608580;Csa7G432390;Csa3G017020;Csa3G603580;Csa7G239050;Csa3G836450;Csa5G160130;Csa1G207310;Csa3G238190;Csa1G050400;Csa3G233480;Csa3G150160;Csa4G652050;Csa5G466370;Csa2G337790;Csa3G769090;Csa3G150740;Csa4G598000;Csa7G435550;Csa1G095030;Csa3G098540;Csa5G569320;Csa3G133100;Csa1G391590;Csa1G088470;Csa6G516880;Csa1G617370;Csa…
GO:0009534	Cellular Component	chloroplast thylakoid	4.58367e-05	0.00110841	1.99538	Csa7G064020;Csa5G524830;Csa4G025180;Csa4G052580;Csa1G088470;Csa6G497310;Csa4G595970;Csa6G525340;Csa1G000570;Csa2G058660;Csa5G608580;Csa6G408170;Csa2G379140;Csa1G505910;Csa3G002780;Csa6G518130;Csa6G434350;Csa3G872080;Csa7G046100;Csa3G731200;Csa2G083740;Csa7G071430;Csa6G513450;Csa4G011040;Csa7G446690;Csa5G490820;Csa4G064020;Csa2G337790;Csa2G350310;Csa1G714680
GO:0009505	Cellular Component	plant-type cell wall	0.000181724	0.00402822	1.66552	Csa2G006110;Csa1G015710;Csa1G002060;Csa3G016410;Csa2G371100;Csa3G730860;Csa7G058620;Csa7G374570;Csa2G348200;Csa4G653410;Csa5G160220;Csa6G490140;Csa7G407520;Csa7G043570;Csa1G077120;Csa3G176320;Csa3G634360;Csa1G062350;Csa3G130270;Csa3G119540;Csa2G073000;Csa1G597040;Csa3G816050;Csa3G800650;Csa3G402970;Csa2G337760;Csa6G309980;Csa6G522730;Csa2G000750;Csa3G610280;Csa4G334730;Csa2G421020;Csa2G238800;Csa…
GO:0005871	Cellular Component	kinesin complex	0.000412029	0.00843075	2.00842	Csa3G816090;Csa5G153100;Csa2G354040;Csa2G237130;Csa7G004700;Csa4G064090;Csa6G382990;Csa1G065980;Csa1G042550;Csa5G166470;Csa3G062600;Csa1G495290;Csa3G777560;Csa2G173060;Csa2G022260;Csa3G414070;Csa6G000650;Csa5G537000;Csa3G172990;Csa4G293320;Csa3G734250;Csa2G370520
GO:0009538	Cellular Component	photosystem I reaction center	0.000455664	0.00865761	4.65588	Csa3G147780;Csa2G074240;Csa2G079660;Csa1G714680;Csa3G483830
GO:0042555	Cellular Component	MCM complex	0.000558324	0.00990095	3.99075	Csa3G722880;Csa6G014500;Csa2G009300;Csa7G407650;Csa6G538780;Csa7G004140
GO:0031977	Cellular Component	thylakoid lumen	0.00120935	0.0201054	2.18244	Csa7G420730;Csa4G011040;Csa1G181310;Csa1G088470;Csa2G083740;Csa4G007700;Csa3G836450;Csa5G128260;Csa2G002540;Csa3G002780;Csa1G025870;Csa2G165670;Csa3G134880;Csa5G524830;Csa1G458990
GO:0000786	Cellular Component	nucleosome	0.00169261	0.0264844	2.06928	Csa1G481210;Csa6G192080;Csa6G193590;Csa6G303770;Csa6G191580;Csa7G390240;Csa6G193580;Csa2G225360;Csa1G572950;Csa4G038720;Csa5G568810;Csa6G191570;Csa2G030610;Csa1G084320;Csa6G505280;Csa4G290220
GO:0005768	Cellular Component	endosome	0.00222304	0.0328516	1.5821	Csa3G910690;Csa3G222780;Csa6G006880;Csa7G352420;Csa1G075020;Csa6G115620;Csa6G525350;Csa4G166980;CsaUNG032150;Csa2G146400;Csa7G024120;Csa2G270140;Csa6G500470;Csa4G119780;Csa4G314420;Csa4G358640;Csa7G363050;Csa3G611330;Csa4G308640;Csa5G184300;Csa6G496440;Csa3G114520;Csa5G630970;Csa3G698470;Csa3G016410;Csa2G382460;Csa6G476050;Csa2G037230;Csa4G013040;Csa3G646620;Csa3G636940;Csa3G123200;Csa6G499780;Cs…
GO:0005774	Cellular Component	vacuolar membrane	0.00291229	0.0407721	1.46692	Csa7G031660;Csa2G382460;Csa3G016410;Csa4G598000;Csa2G006150;Csa5G166400;Csa6G496440;Csa5G623540;Csa4G307900;Csa4G036590;Csa6G192080;Csa7G407520;Csa7G024120;Csa7G044190;Csa1G268280;Csa1G084320;Csa7G043640;Csa6G115620;Csa6G514860;Csa2G297190;Csa6G193590;Csa3G760510;Csa4G082460;Csa4G043920;Csa3G910690;Csa6G191570;Csa6G409380;Csa3G133140;Csa3G646620;Csa5G457760;Csa3G820510;Csa7G068620;Csa3G130270;Csa…
GO:0031409	Molecular Function	pigment binding	6.9e-11	5.8023e-08	4.74772	Csa1G445860;Csa4G664560;Csa1G597160;Csa7G033300;Csa2G357290;Csa3G664560;Csa3G099680;Csa4G308550;Csa1G630330;Csa1G009810;Csa1G033310;Csa6G522680;Csa6G522690;Csa6G057170;Csa5G589390
GO:0016168	Molecular Function	chlorophyll binding	1.26e-10	5.8023e-08	3.8347	Csa5G646700;Csa1G445860;Csa3G099680;Csa6G525340;Csa3G060980;Csa5G490820;Csa5G589390;Csa6G057170;Csa6G522680;Csa1G009810;Csa4G664560;Csa6G139750;Csa7G072820;Csa1G597160;Csa4G308550;Csa1G630330;Csa2G357290;Csa3G664560;Csa7G033300;Csa6G522690;Csa1G033310
