# Supplementary material for: Metabolome and transcriptome analyses reveal chlorophyll and anthocyanin metabolism pathway associated with cucumber fruit skin color
Source: BMC Plant Biol. 2020 Aug 24;20:386. doi: 10.1186/s12870-020-02597-9 (PMC7444041; doi:10.1186/s12870-020-02597-9)
Supplement: Supplementary file 9 — Additional file 9: Table S5. List of primer of qRT-PCR. [file 12870_2020_2597_MOESM9_ESM.xlsx]

## Sheet: Sheet1
Table S5. List of primer of qRT-PCR.
#ID	F	R
Csa3G116720	ACCTTTGAAACGGCCCTAGA	GGCGTAGTTGTCAGCAGAAG
Csa5G165850	AGATTCGAGACCCAGCGAAA	ACGATCGCTTTGATGTCACC
Csa6G421660	CCATTCTCGCAGCAGTTTCA	CGTGGACCGCTAAATGACTC
Csa2G401240	GGCTCACGACGTTGCATATT	CGGATAAGGAGGTGGTTGGT
Csa1G612950	TGTAAACTTCGAGCCAAGCG	TGTTGGGCACTAGCTCTTGA
Csa3G810510	CGCCGTTCCTTGCAGAATTA	GTAGTCGACCGCTAAGTCCA
Csa6G327940	GGAAAGAACCATTGCCGGTT	TAGAGCCTGCAGCAGAAGTT
Csa6G011720	GCCAGCAAGAACATGACAGT	CCAACACTGGCCATATCAGC
Csa4G645240	CTGCAGCAACAGGTTGAGTT	TCAACCCGGGATCAAATCCA
Csa6G403070	TCTTCAGCGTCAGGTTGAGT	GATGAGCCACGGCTGTATTC
Csa2G021550	AGAAATGGGTTGCTGAAGCC	CGTTCAACAGCGATGTGAGT
Csa7G413890	GCTCCCACAACTTCGTCATC	ACTCGTTGATCATCGCCTCT
Csa1G045730	GACGGAGGAAGAACACAAGC	GTTGCTTCGGCGTAGAAAGT
Csa5G209490	CGTCTGATTCCACGGCATTT	CGCTTCAAAGAAGCTTCCGA
Csa3G902270	TCCTTCTGCTTCAGCTCCAA	CTGTGTTTGAGTCGGCTGAG
